# Supplementary material for: Multi-omic profiling of clear cell renal cell carcinoma identifies metabolic reprogramming associated with disease progression
Source: Nat Genet. 2024 Feb 15;56(3):442–57. doi: 10.1038/s41588-024-01662-5 (PMC10937392; doi:10.1038/s41588-024-01662-5)
Supplement: Supplementary file 4 — Supplementary Table 1: Clinical and genomic features of TJ-RCC. Supplementary Table 2: Differential analysis of pathway scores between tumors and NATs. Supplementary Table 3: Differentially expressed pathways between IM3 and other tumors at transcriptome and proteome level. Supplementary Table 4: Abbreviations. Supplementary Table 5: Nonsynonymous mutations of TJ-RCC. Supplementary Table 6: Gene list of marker genes of snRNA-seq cell subpopulations. Supplementary Table 7: The 911 signature genes extracted from scRNA-seq. Supplementary Table 8: Gene list used in NTP classification. [file 41588_2024_1662_MOESM4_ESM.xlsx]

## Sheet: Table S1
Supplementary Table 1: Clinical and genomic features of TJ-RCC
	batch	sex	age	pT	pN	pM	stage	grade	immune subtype	VHL	PBRM1	BAP1	SETD2	KDM5C	3p	5q	7p	9p	12p	14q
A41_T	210417_A00312_0148_BHTVKYDSXY_L2	female	40-60	T1	N0	M0	stage I	2	IM1	WT	mut	WT	WT	WT	loss	WT	gain	WT	WT	WT
C115_T	210424_A00312_0152_AH2YCTDSX2_L1	male	40-60	T1	N0	M0	stage I	2	IM2	mut	mut	WT	WT	WT	loss	gain	gain	WT	WT	loss
C24_T	210417_A00312_0148_BHTVKYDSXY_L2	female	>60	T4	N0	M0	stage IV	3	IM2	mut	mut	WT	WT	WT	loss	WT	WT	WT	WT	loss
C99_T	210420_A00312_0151_AHTTYLDSXY_L1	female	40-60	T2	N0	M0	stage II	2	IM2	WT	WT	WT	WT	WT	loss	WT	WT	WT	WT	WT
D36_T	210417_A00312_0148_BHTVKYDSXY_L2	male	40-60	T1	N0	M0	stage I	3	IM2	mut	mut	WT	WT	WT	loss	WT	gain	WT	WT	WT
D65_T	210417_A00312_0148_BHTVKYDSXY_L2	male	>60	T1	N0	M0	stage I	2	IM1	mut	mut	WT	WT	WT	loss	WT	WT	WT	WT	WT
F20_T	210417_A00312_0148_BHTVKYDSXY_L2	female	>60	T3	N0	M0	stage III	3	IM3	WT	WT	WT	WT	WT	loss	gain	WT	loss	WT	WT
F44_T	210417_A00312_0148_BHTVKYDSXY_L2	female	40-60	T1	N0	M0	stage I	2	IM1	mut	mut	WT	WT	WT	loss	WT	WT	WT	WT	WT
F69_T	210417_A00312_0148_BHTVKYDSXY_L2	female	40-60	T1	N0	M0	stage I	2	IM1	mut	WT	WT	WT	WT	loss	WT	WT	WT	WT	WT
G30_T	210417_A00312_0148_BHTVKYDSXY_L2	male	40-60	T3	N0	M0	stage III	2	IM2	mut	mut	WT	WT	WT	loss	gain	gain	loss	WT	loss
G80_T	210428_A00472_0047_BH2Y2MDSX2_L2	male	40-60	T1	N0	M0	stage I	2	IM2	mut	mut	WT	WT	WT	loss	gain	gain	WT	WT	WT
H11_T	210417_A00312_0149_AHTNT2DSXY_L3	male	>60	T1	N0	M0	stage I	2	IM3	mut	WT	WT	WT	WT	loss	gain	WT	WT	WT	WT
H17_T	210417_A00312_0148_BHTVKYDSXY_L2	male	>60	T1	N0	M0	stage I	2	IM2	mut	mut	mut	WT	WT	loss	WT	WT	WT	WT	WT
H35_T	210420_A00312_0151_AHTTYLDSXY_L1	male	>60	T1	N0	M0	stage I	4	IM3	WT	mut	WT	WT	WT	loss	WT	WT	loss	WT	loss
H46_T	210417_A00312_0148_BHTVKYDSXY_L2	male	>60	T3	N0	M0	stage III	2	IM4	mut	mut	WT	WT	WT	loss	gain	gain	loss	gain	WT
H4_T	210417_A00312_0149_AHTNT2DSXY_L3	female	40-60	T1	N0	M0	stage I	2	IM1	mut	mut	WT	WT	WT	loss	WT	gain	WT	WT	WT
H63_T	210417_A00312_0148_BHTVKYDSXY_L2	male	>60	T1	N0	M0	stage I	2	IM1	WT	WT	WT	WT	WT	WT	WT	WT	WT	WT	WT
H78_T	210420_A00312_0151_AHTTYLDSXY_L1	female	40-60	T1	N0	M0	stage I	2	IM1	mut	mut	WT	WT	mut	loss	WT	WT	WT	WT	WT
H85_T	210428_A00472_0047_BH2Y2MDSX2_L2	female	>60	T1	N0	M0	stage I	2	IM1	mut	mut	WT	WT	WT	loss	WT	WT	WT	WT	WT
H91_T	210420_A00312_0151_AHTTYLDSXY_L1	female	40-60	T1	N0	M0	stage I	1	IM1	WT	WT	WT	WT	WT	NA	NA	NA	NA	NA	NA
J106_T	210424_A00312_0152_AH2YCTDSX2_L1	male	40-60	T1	N0	M0	stage I	2	IM3	mut	WT	WT	WT	WT	loss	WT	WT	WT	WT	WT
J111_T	210424_A00312_0152_AH2YCTDSX2_L1	female	40-60	T1	N0	M0	stage I	2	IM2	mut	mut	WT	WT	WT	loss	WT	WT	WT	WT	WT
J32_T	210417_A00312_0148_BHTVKYDSXY_L2	male	>60	T1	N0	M0	stage I	3	IM2	mut	WT	WT	mut	WT	loss	gain	WT	WT	WT	loss
J38_T	210417_A00312_0148_BHTVKYDSXY_L2	male	<40	T1	N0	M0	stage I	2	IM1	WT	WT	WT	WT	WT	loss	WT	gain	WT	WT	WT
L103_T	210424_A00312_0152_AH2YCTDSX2_L1	female	40-60	T1	N0	M0	stage I	2	IM2	mut	WT	WT	WT	WT	loss	WT	WT	WT	WT	WT
L112_T	210423_A00250_0017_AHW5H2DSXY_L1	female	<40	T1	N0	M0	stage I	2	IM3	mut	WT	WT	WT	WT	WT	gain	WT	WT	WT	WT
L113_T	210424_A00312_0152_AH2YCTDSX2_L1	male	>60	T1	N0	M0	stage I	4	IM3	WT	WT	WT	WT	WT	loss	gain	WT	loss	WT	loss
L28_T	210423_A00250_0017_AHW5H2DSXY_L1	male	40-60	T2	N0	M0	stage II	2	IM3	mut	mut	WT	WT	WT	loss	gain	WT	WT	WT	WT
L3_T	210417_A00312_0149_AHTNT2DSXY_L3	male	>60	T1	N0	M0	stage I	2	IM2	WT	WT	WT	mut	WT	loss	gain	WT	WT	WT	WT
L50_T	210417_A00312_0148_BHTVKYDSXY_L2	female	>60	T1	N0	M0	stage I	3	IM2	mut	mut	WT	WT	WT	loss	WT	WT	WT	WT	WT
L52_T	210420_A00312_0151_AHTTYLDSXY_L1	male	<40	T1	N0	M0	stage I	2	IM1	mut	WT	WT	WT	WT	loss	WT	WT	WT	WT	WT
L60_T	210428_A00472_0047_BH2Y2MDSX2_L2	male	>60	T3	N0	M0	stage III	2	IM3	mut	WT	WT	WT	WT	loss	WT	gain	WT	WT	WT
L61_T	210428_A00472_0047_BH2Y2MDSX2_L2	male	40-60	T1	N0	M0	stage I	1	IM4	mut	WT	WT	WT	WT	loss	WT	WT	WT	WT	WT
L64_T	210428_A00472_0047_BH2Y2MDSX2_L2	male	>60	T1	N0	M0	stage I	2	IM3	WT	WT	WT	WT	WT	loss	WT	gain	WT	WT	WT
L68_T	210417_A00312_0148_BHTVKYDSXY_L2	female	40-60	T3	N0	M0	stage III	3	IM4	WT	WT	mut	WT	WT	loss	gain	gain	WT	gain	loss
L6_T	210423_A00472_0046_BH2WYGDSX2_L1	male	<40	T1	N0	M0	stage I	3	IM3	mut	WT	WT	WT	WT	loss	gain	WT	WT	gain	WT
L75_T	210417_A00312_0148_BHTVKYDSXY_L2	male	40-60	T1	N0	M0	stage I	2	IM4	WT	WT	mut	WT	WT	loss	WT	WT	loss	WT	loss
L90_T	210420_A00312_0151_AHTTYLDSXY_L1	male	40-60	T1	N0	M0	stage I	2	IM1	mut	WT	WT	WT	WT	loss	WT	gain	WT	WT	WT
L95_T	210420_A00312_0151_AHTTYLDSXY_L1	male	<40	T1	N0	M0	stage I	1	IM3	mut	WT	WT	WT	WT	loss	WT	WT	WT	gain	WT
L97_T	210420_A00312_0151_AHTTYLDSXY_L1	male	40-60	T3	N0	M0	stage III	2	IM3	mut	mut	WT	WT	WT	loss	gain	WT	loss	WT	WT
L9_T	210417_A00312_0149_AHTNT2DSXY_L3	male	40-60	T1	N0	M0	stage I	3	IM1	WT	WT	WT	WT	WT	WT	WT	WT	WT	WT	WT
M104_T	210504_A00312_0158_AH2YCKDSX2_L3	male	40-60	T1	N0	M0	stage I	2	IM3	mut	WT	WT	WT	WT	NA	NA	NA	NA	NA	NA
M72_T	210417_A00312_0148_BHTVKYDSXY_L2	male	<40	T1	N0	M0	stage I	2	IM3	mut	WT	WT	WT	WT	loss	gain	WT	WT	WT	WT
N39_T	210417_A00312_0148_BHTVKYDSXY_L2	male	>60	T2	N0	M0	stage II	2	IM3	mut	mut	WT	mut	mut	loss	gain	WT	loss	gain	loss
P1_T	210417_A00312_0149_AHTNT2DSXY_L3	male	>60	T1	N0	M0	stage I	2	IM2	WT	mut	WT	WT	WT	loss	gain	WT	WT	WT	loss
P21_T	210417_A00312_0148_BHTVKYDSXY_L2	male	40-60	T1	N0	M0	stage I	3	IM3	mut	WT	mut	WT	WT	loss	gain	gain	loss	gain	loss
P88_T	210420_A00312_0151_AHTTYLDSXY_L1	female	>60	T1	N0	M0	stage I	2	IM2	mut	WT	WT	WT	WT	loss	WT	WT	WT	WT	WT
Q93_T	210420_A00312_0151_AHTTYLDSXY_L1	male	40-60	T1	N0	M0	stage I	2	IM3	WT	WT	WT	WT	WT	WT	WT	WT	WT	WT	WT
R114_T	210424_A00312_0152_AH2YCTDSX2_L1	male	40-60	T3	N0	M0	stage III	3	IM2	mut	WT	WT	WT	WT	loss	gain	WT	WT	WT	WT
R25_T	210417_A00312_0148_BHTVKYDSXY_L2	male	40-60	T1	N0	M0	stage I	3	IM3	mut	WT	mut	WT	WT	loss	gain	WT	WT	WT	loss
R29_T	210423_A00472_0046_BH2WYGDSX2_L1	male	40-60	T2	N1	M1	stage IV	3	IM3	mut	WT	WT	WT	WT	loss	gain	WT	WT	WT	loss
R51_T	210417_A00312_0148_BHTVKYDSXY_L2	male	>60	T3	N0	M1	stage IV	3	IM3	mut	WT	WT	WT	WT	loss	gain	gain	WT	gain	loss
R82_T	210420_A00312_0151_AHTTYLDSXY_L1	female	>60	T3	N0	M0	stage III	4	IM3	WT	WT	WT	WT	WT	loss	WT	gain	loss	WT	loss
S15_T	210423_A00472_0046_BH2WYGDSX2_L1	female	<40	T1	N0	M0	stage I	2	IM2	mut	WT	WT	WT	mut	loss	gain	WT	loss	gain	loss
S2_T	210417_A00312_0149_AHTNT2DSXY_L3	male	>60	T1	N0	M0	stage I	3	IM3	mut	WT	WT	mut	WT	loss	gain	WT	WT	WT	WT
S86_T	210424_A00312_0152_AH2YCTDSX2_L2	male	40-60	T1	N0	M0	stage I	2	IM4	mut	mut	WT	mut	WT	loss	WT	gain	loss	gain	loss
S92_T	210424_A00312_0152_AH2YCTDSX2_L2	male	>60	T2	N0	M0	stage II	2	IM2	mut	WT	WT	WT	WT	loss	gain	gain	WT	WT	WT
T42_T	210417_A00312_0148_BHTVKYDSXY_L2	female	>60	T1	N0	M0	stage I	2	IM3	WT	mut	WT	mut	WT	NA	NA	NA	NA	NA	NA
W101_T	210424_A00312_0152_AH2YCTDSX2_L1	female	40-60	T3	N0	M0	stage III	3	IM4	WT	WT	mut	mut	WT	loss	gain	gain	WT	gain	WT
W105_T	210424_A00312_0152_AH2YCTDSX2_L1	male	40-60	T1	N0	M0	stage I	3	IM3	mut	WT	mut	WT	WT	loss	WT	WT	loss	gain	loss
W108_T	210424_A00312_0152_AH2YCTDSX2_L1	female	>60	T1	N0	M0	stage I	2	IM3	mut	WT	WT	mut	WT	loss	gain	gain	loss	gain	WT
W116_T	210424_A00312_0152_AH2YCTDSX2_L1	female	>60	T1	N0	M0	stage I	2	IM1	mut	WT	WT	WT	WT	loss	WT	WT	WT	WT	WT
W14_T	210417_A00312_0149_AHTNT2DSXY_L3	male	40-60	T1	N0	M0	stage I	2	IM1	mut	mut	WT	WT	WT	loss	gain	WT	WT	WT	WT
W18_T	210417_A00312_0148_BHTVKYDSXY_L2	female	40-60	T1	N0	M0	stage I	3	IM1	mut	WT	WT	WT	WT	loss	WT	WT	loss	WT	WT
W33_T	210420_A00312_0151_AHTTYLDSXY_L1	female	40-60	T1	N0	M0	stage I	2	IM2	mut	WT	WT	WT	WT	loss	gain	WT	WT	WT	WT
W37_T	210417_A00312_0148_BHTVKYDSXY_L2	male	>60	T2	N0	M0	stage II	3	IM3	mut	WT	WT	WT	WT	loss	gain	gain	WT	WT	loss
W59_T	210428_A00472_0047_BH2Y2MDSX2_L2	male	40-60	T1	N0	M0	stage I	1	IM2	mut	mut	WT	WT	WT	loss	gain	WT	WT	WT	WT
W5_T	210417_A00312_0149_AHTNT2DSXY_L3	male	40-60	T3	N0	M0	stage III	3	IM4	mut	WT	WT	WT	WT	loss	WT	WT	loss	gain	WT
W66_T	210423_A00472_0046_BH2WYGDSX2_L1	female	<40	T1	N0	M0	stage I	3	IM4	mut	WT	WT	WT	WT	loss	gain	WT	loss	WT	WT
W73_T	210417_A00312_0148_BHTVKYDSXY_L2	male	40-60	T1	N0	M0	stage I	3	IM3	mut	WT	WT	WT	WT	loss	WT	gain	WT	WT	WT
X117_T	210501_A00250_0018_BHVYGKDSXY_L4	male	40-60	T1	N0	M0	stage I	4	IM4	mut	WT	mut	mut	WT	loss	WT	gain	loss	gain	WT
X13_T	210417_A00312_0149_AHTNT2DSXY_L3	female	>60	T3	N0	M0	stage III	2	IM3	mut	WT	mut	WT	WT	loss	WT	WT	loss	WT	loss
X22_T	210417_A00312_0148_BHTVKYDSXY_L2	female	>60	T1	N0	M0	stage I	3	IM1	mut	mut	WT	WT	WT	loss	WT	WT	WT	WT	loss
X34_T	210420_A00312_0151_AHTTYLDSXY_L1	female	40-60	T4	N0	M0	stage IV	3	IM4	mut	mut	WT	WT	WT	loss	gain	gain	loss	gain	WT
X49_T	210417_A00312_0148_BHTVKYDSXY_L2	male	40-60	T2	N0	M0	stage II	3	IM2	mut	WT	WT	WT	WT	loss	gain	WT	WT	WT	WT
X94_T	210420_A00312_0151_AHTTYLDSXY_L1	female	40-60	T1	N0	M0	stage I	2	IM3	mut	mut	WT	WT	WT	loss	gain	WT	WT	WT	loss
X98_T	210428_A00472_0047_BH2Y2MDSX2_L2	male	40-60	T1	N0	M0	stage I	2	IM1	WT	WT	WT	WT	WT	NA	NA	NA	NA	NA	NA
Y102_T	210423_A00250_0017_AHW5H2DSXY_L1	female	>60	T1	N0	M0	stage I	2	IM4	WT	WT	WT	WT	WT	NA	NA	NA	NA	NA	NA
Y10_T	210417_A00312_0149_AHTNT2DSXY_L3	male	>60	T1	N0	M0	stage I	2	IM3	mut	WT	WT	WT	WT	loss	gain	WT	WT	gain	WT
Y12_T	210417_A00312_0149_AHTNT2DSXY_L3	female	40-60	T1	N0	M0	stage I	2	IM3	mut	WT	WT	mut	WT	loss	gain	WT	WT	WT	WT
Y19_T	210417_A00312_0148_BHTVKYDSXY_L2	female	40-60	T1	N0	M0	stage I	2	IM2	WT	WT	WT	WT	WT	loss	WT	WT	WT	WT	WT
Y27_T	210428_A00472_0047_BH2Y2MDSX2_L2	male	>60	T1	N0	M0	stage I	3	IM2	WT	WT	WT	WT	WT	loss	gain	WT	WT	WT	WT
Y48_T	210420_A00312_0151_AHTTYLDSXY_L1	female	>60	T1	N0	M0	stage I	3	IM3	mut	WT	WT	WT	mut	loss	gain	WT	WT	WT	WT
Y57_T	210428_A00472_0047_BH2Y2MDSX2_L2	male	>60	T1	N0	M0	stage I	1	IM1	mut	WT	WT	WT	WT	loss	gain	WT	WT	WT	WT
Y7_T	210417_A00312_0149_AHTNT2DSXY_L3	female	>60	T1	N0	M0	stage I	2	IM2	mut	WT	WT	WT	WT	loss	gain	WT	WT	WT	WT
Y89_T	210420_A00312_0151_AHTTYLDSXY_L1	male	40-60	T1	N0	M0	stage I	2	IM4	mut	mut	WT	WT	WT	loss	gain	WT	loss	gain	loss
Y8_T	210417_A00312_0149_AHTNT2DSXY_L3	male	>60	T1	N0	M0	stage I	3	IM4	mut	WT	WT	WT	WT	loss	gain	gain	WT	gain	WT
Z16_T	210428_A00472_0047_BH2Y2MDSX2_L2	female	>60	T2	N0	M1	stage IV	4	IM3	mut	mut	WT	WT	WT	loss	WT	gain	WT	WT	WT
Z23_T	210417_A00312_0148_BHTVKYDSXY_L2	male	40-60	T2	N0	M0	stage II	4	IM3	mut	mut	mut	WT	WT	loss	WT	gain	loss	gain	loss
Z26_T	210428_A00472_0047_BH2Y2MDSX2_L2	male	40-60	T1	N0	M0	stage I	2	IM2	WT	WT	WT	WT	WT	WT	WT	WT	WT	WT	WT
Z43_T	210423_A00472_0046_BH2WYGDSX2_L1	male	40-60	T1	N0	M0	stage I	2	IM1	mut	mut	WT	WT	WT	loss	WT	gain	WT	WT	WT
Z58_T	210423_A00250_0017_AHW5H2DSXY_L1	male	>60	T1	N0	M0	stage I	3	IM3	mut	mut	WT	mut	WT	WT	gain	gain	loss	gain	loss
Z76_T	210504_A00312_0158_AH2YCKDSX2_L3	male	>60	T1	N0	M0	stage I	2	IM1	mut	WT	WT	WT	WT	loss	WT	WT	WT	WT	WT
Z81_T	210420_A00312_0151_AHTTYLDSXY_L1	male	40-60	T1	N0	M0	stage I	2	IM2	mut	mut	WT	mut	WT	loss	gain	WT	WT	WT	WT
Z84_T	210420_A00312_0151_AHTTYLDSXY_L1	male	<40	T1	N0	M0	stage I	2	IM1	mut	WT	WT	WT	WT	loss	WT	WT	WT	WT	WT
Z87_T	210420_A00312_0151_AHTTYLDSXY_L1	female	>60	T1	N0	M0	stage I	2	IM3	mut	WT	WT	WT	WT	loss	WT	WT	loss	WT	loss
Z96_T	210428_A00472_0047_BH2Y2MDSX2_L2	male	40-60	T1	N0	M0	stage I	3	IM4	mut	mut	WT	mut	WT	loss	WT	gain	loss	gain	WT
W62_T	210428_A00472_0047_BH2Y2MDSX2_L2	male	40-60	T3	N0	M0	stage III	4	IM4	WT	WT	WT	WT	WT	loss	gain	WT	loss	WT	loss
O31_T	210423_A00472_0046_BH2WYGDSX2_L1	female	40-60	T1	N0	M0	stage I	2	IM2	WT	WT	WT	WT	WT	loss	WT	WT	WT	gain	WT
T45_T	210428_A00472_0047_BH2Y2MDSX2_L2	male	>60	T1	N0	M0	stage I	3	IM2	WT	WT	WT	WT	mut	loss	WT	WT	loss	WT	WT

## Sheet: Table S2
Supplementary Table 2: differential analysis of pathway scores between tumors and NATs
	logFC	AveExpr	t	P.Value(t-test)	adj.P.Val(BH)
WACKER_HYPOXIA_TARGETS_OF_VHL	0.300335	0.347972	52.4761	1.02134e-98	1.38119e-95
ELVIDGE_HIF1A_TARGETS_DN	0.131737	0.255755	40.9852	1.32484e-83	8.05281e-81
GOMF_PEPTIDYL_PROLINE_4_DIOXYGENASE_ACTIVITY	0.129206	0.255308	38.9099	1.70172e-80	8.09501e-78
GOBP_PEPTIDYL_PROLINE_HYDROXYLATION_TO_4_HYDROXY_L_PROLINE	0.145451	0.250373	38.8255	2.292e-80	1.0671e-77
GOMF_APOLIPOPROTEIN_A_I_BINDING	0.154793	0.228342	36.8828	2.52163e-77	8.75848e-75
VANDESLUIS_COMMD1_TARGETS_GROUP_2_UP	0.16753	0.252722	36.2243	2.8967e-76	9.46054e-74
MENSE_HYPOXIA_UP	0.121704	0.270389	35.9703	7.4977e-76	2.41271e-73
ELVIDGE_HIF1A_AND_HIF2A_TARGETS_DN	0.110619	0.278875	35.4513	5.32262e-75	1.61763e-72
FARDIN_HYPOXIA_11	0.133906	0.368969	35.2659	1.07816e-74	3.06392e-72
KIM_HYPOXIA	0.123667	0.362745	34.3117	4.26862e-73	1.11197e-70
PASTURAL_RIZ1_TARGETS_UP	0.103592	0.197618	32.6572	3.04439e-70	6.5311e-68
GOBP_PEPTIDYL_PROLINE_HYDROXYLATION	0.103041	0.239921	30.7794	7.18995e-67	1.26879e-64
GOMF_PEPTIDYL_PROLINE_DIOXYGENASE_ACTIVITY	0.0968773	0.223119	30.5003	2.3494e-66	3.95458e-64
SEMENZA_HIF1_TARGETS	0.113274	0.315515	29.4765	1.93483e-64	2.88013e-62
GOBP_NEGATIVE_REGULATION_OF_NECROTIC_CELL_DEATH	0.0953459	0.196595	29.0542	1.23202e-63	1.72814e-61
ELVIDGE_HYPOXIA_BY_DMOG_UP	0.0962622	0.284125	28.8392	3.18472e-63	4.32845e-61
GOBP_PROTEIN_HYDROXYLATION	0.0931641	0.224936	28.8185	3.4912e-63	4.71571e-61
HP_OCULAR_FLUTTER	0.178355	-0.0159826	28.5959	9.38701e-63	1.22266e-60
GOBP_NEGATIVE_REGULATION_OF_MAST_CELL_ACTIVATION_INVOLVED_IN_IMMUNE_RESPONSE	0.16516	0.159395	28.5704	1.05136e-62	1.36129e-60
WALLACE_PROSTATE_CANCER_DN	0.147485	0.311396	28.2638	4.14564e-62	5.18371e-60
PID_HIF1_TFPATHWAY	0.0734138	0.333151	28.0424	1.1233e-61	1.34612e-59
GOMF_L_ASCORBIC_ACID_BINDING	0.0792417	0.184416	27.9465	1.73261e-61	2.03833e-59
KRIEG_HYPOXIA_NOT_VIA_KDM3A	0.0595566	0.231653	27.8918	2.22042e-61	2.58443e-59
HP_ABNORMAL_ATRIOVENTRICULAR_CONNECTION	0.096491	0.0116756	27.8506	2.67634e-61	3.05019e-59
PID_HIF2PATHWAY	0.0609819	0.300978	27.8024	3.32982e-61	3.77529e-59
ELVIDGE_HYPOXIA_UP	0.0855864	0.272716	27.7182	4.88436e-61	5.50926e-59
GOBP_REGULATION_OF_INWARD_RECTIFIER_POTASSIUM_CHANNEL_ACTIVITY	0.125368	0.129057	27.0361	1.11706e-59	1.19237e-57
GOBP_NEGATIVE_REGULATION_OF_MAST_CELL_ACTIVATION	0.149937	0.0732456	26.8087	3.20922e-59	3.31246e-57
GOMF_HIGH_DENSITY_LIPOPROTEIN_PARTICLE_BINDING	0.142146	0.070761	26.5567	1.04009e-58	1.02983e-56
MARTORIATI_MDM4_TARGETS_FETAL_LIVER_UP	0.0483002	0.166855	26.1322	7.66799e-58	7.10978e-56
HP_HYPOGLYCORRHACHIA	0.15545	0.211695	26.0926	9.24928e-58	8.53978e-56
FARDIN_HYPOXIA_9	0.167714	0.347969	25.802	3.68105e-57	3.18375e-55
GOBP_NEGATIVE_REGULATION_OF_CELL_VOLUME	0.108831	0.345281	25.6816	6.54249e-57	5.54895e-55
GARGALOVIC_RESPONSE_TO_OXIDIZED_PHOSPHOLIPIDS_YELLOW_DN	0.0592947	0.223567	25.6346	8.19107e-57	6.86731e-55
WU_HBX_TARGETS_3_UP	0.0995009	0.146033	25.604	9.48625e-57	7.92283e-55
HP_ABNORMAL_MANDIBULAR_RAMUS_MORPHOLOGY	0.15768	0.252028	25.565	1.14349e-56	9.51405e-55
SMIRNOV_RESPONSE_TO_IR_6HR_DN	0.117495	0.100239	25.4766	1.74819e-56	1.42208e-54
WARTERS_RESPONSE_TO_IR_SKIN	0.0651374	0.14239	25.4442	2.04325e-56	1.64983e-54
GOBP_POSITIVE_REGULATION_OF_ENDOTHELIAL_CELL_APOPTOTIC_PROCESS	0.104364	0.172034	25.392	2.62663e-56	2.0913e-54
REACTOME_LIPID_PARTICLE_ORGANIZATION	0.158402	-0.124495	25.3919	2.62822e-56	2.0913e-54
GOBP_ENDOCYTOSIS_INVOLVED_IN_VIRAL_ENTRY_INTO_HOST_CELL	0.0894483	0.290484	25.307	3.95779e-56	3.12651e-54
QI_HYPOXIA	0.0603415	0.198492	25.1628	7.95001e-56	6.14707e-54
GOBP_RESPONSE_TO_DIACYL_BACTERIAL_LIPOPEPTIDE	0.266376	0.114479	25.0587	1.31728e-55	9.87152e-54
REACTOME_SCAVENGING_BY_CLASS_B_RECEPTORS	0.270641	0.0261377	24.956	2.17083e-55	1.59403e-53
GOBP_NEGATIVE_REGULATION_OF_GONADOTROPIN_SECRETION	0.200058	-0.0232881	24.6443	9.96134e-55	7.14669e-53
LEONARD_HYPOXIA	0.104067	0.307669	24.633	1.05284e-54	7.47995e-53
LU_TUMOR_ANGIOGENESIS_UP	0.0993216	0.270031	24.6217	1.11298e-54	7.85617e-53
GOMF_DEATH_RECEPTOR_ACTIVITY	0.124683	0.117155	24.5636	1.48014e-54	1.03148e-52
BUFFA_HYPOXIA_METAGENE	0.095258	0.207019	24.5298	1.74803e-54	1.2143e-52
GOBP_NEGATIVE_REGULATION_OF_MITOCHONDRIAL_MEMBRANE_PERMEABILITY	0.161077	0.300981	24.3841	3.58567e-54	2.4068e-52
GOBP_AUTOCRINE_SIGNALING	0.165055	0.0880997	24.3213	4.8888e-54	3.26148e-52
GOBP_CELLULAR_RESPONSE_TO_BACTERIAL_LIPOPROTEIN	0.209011	0.0948005	24.2952	5.56265e-54	3.68854e-52
GOBP_POSITIVE_REGULATION_OF_LIPID_STORAGE	0.0960538	0.147075	24.2911	5.67826e-54	3.75382e-52
NEMETH_INFLAMMATORY_RESPONSE_LPS_DN	0.082984	0.190074	24.2279	7.76589e-54	5.11847e-52
GOBP_RESPONSE_TO_HUMAN_CHORIONIC_GONADOTROPIN	0.179907	0.156614	24.1286	1.27121e-53	8.18137e-52
GOMF_LIPOPOLYSACCHARIDE_IMMUNE_RECEPTOR_ACTIVITY	0.197061	0.118574	24.0965	1.49076e-53	9.48281e-52
GOBP_NADH_REGENERATION	0.0881461	0.284053	24.0797	1.62136e-53	1.02836e-51
GOBP_NEGATIVE_REGULATION_OF_PROGRAMMED_NECROTIC_CELL_DEATH	0.0845543	0.242238	24.0394	1.98116e-53	1.24933e-51
GOMF_TUMOR_NECROSIS_FACTOR_ACTIVATED_RECEPTOR_ACTIVITY	0.119455	0.104573	23.9667	2.84578e-53	1.78428e-51
GARGALOVIC_RESPONSE_TO_OXIDIZED_PHOSPHOLIPIDS_RED_UP	0.107301	0.154465	23.9455	3.16433e-53	1.97834e-51
GOBP_NECROPTOTIC_SIGNALING_PATHWAY	0.125944	0.0686215	23.8838	4.30544e-53	2.66888e-51
HP_EXERCISE_INDUCED_MUSCLE_STIFFNESS	0.10602	-0.0753647	23.8082	6.2871e-53	3.81092e-51
VISALA_RESPONSE_TO_HEAT_SHOCK_AND_AGING_UP	0.0547709	0.286389	23.7891	6.91679e-53	4.16951e-51
GOMF_CASPASE_BINDING	0.0842549	-0.044342	23.699	1.08727e-52	6.41283e-51
GOBP_HYPOXIA_INDUCIBLE_FACTOR_1ALPHA_SIGNALING_PATHWAY	0.138691	0.240835	23.6856	1.16272e-52	6.83944e-51
GOMF_PATTERN_RECOGNITION_RECEPTOR_ACTIVITY	0.139081	-0.0354488	23.5932	1.85018e-52	1.07675e-50
HP_PULVERULENT_CATARACT	0.0733269	0.111497	23.5134	2.7661e-52	1.56403e-50
HP_SACCADIC_OSCILLATION	0.0860421	0.120665	23.4654	3.52592e-52	1.97831e-50
PID_E2F_PATHWAY	0.0541244	0.163886	23.4333	4.1464e-52	2.30869e-50
GALI_TP53_TARGETS_APOPTOTIC_DN	0.13995	0.134187	23.4161	4.52238e-52	2.51164e-50
SMIRNOV_RESPONSE_TO_IR_2HR_DN	0.0675393	0.184527	23.4131	4.59201e-52	2.53743e-50
GOMF_AMINE_BINDING	0.0939462	-0.245726	23.2876	8.67058e-52	4.70793e-50
GOBP_HYALOID_VASCULAR_PLEXUS_REGRESSION	0.149855	-0.0401313	23.287	8.69618e-52	4.71014e-50
GOBP_CELLULAR_RESPONSE_TO_DSRNA	0.0692048	0.204925	23.2706	9.45284e-52	5.10733e-50
JIANG_HYPOXIA_NORMAL	0.0442373	0.278297	23.2296	1.16416e-51	6.24366e-50
BRUINS_UVC_RESPONSE_MIDDLE	0.033975	0.0974335	23.1506	1.73965e-51	9.21722e-50
GOBP_LOW_DENSITY_LIPOPROTEIN_PARTICLE_CLEARANCE	0.0892313	0.123009	23.1402	1.83419e-51	9.648e-50
GOBP_PURINERGIC_NUCLEOTIDE_RECEPTOR_SIGNALING_PATHWAY	0.0687293	-0.0814897	23.1347	1.88557e-51	9.82382e-50
WP_PHOTODYNAMIC_THERAPYINDUCED_HIF1_SURVIVAL_SIGNALING	0.0785451	0.257278	23.0377	3.09206e-51	1.58456e-49
HP_CSF_LYMPHOCYTIC_PLEIOCYTOSIS	0.073745	0.109347	23.0121	3.52497e-51	1.80218e-49
BIOCARTA_CELLCYCLE_PATHWAY	0.070668	0.100177	22.9383	5.13967e-51	2.60942e-49
GOBP_REGULATION_OF_SYNAPTIC_VESICLE_CLUSTERING	0.128659	0.168851	22.9314	5.32391e-51	2.69671e-49
GOBP_REGULATION_OF_GONADOTROPIN_SECRETION	0.127601	-0.0605131	22.8912	6.5411e-51	3.28285e-49
REACTOME_TP53_REGULATES_TRANSCRIPTION_OF_CELL_DEATH_GENES	0.066252	0.127706	22.7427	1.40143e-50	6.86042e-49
GOBP_TOLL_LIKE_RECEPTOR_3_SIGNALING_PATHWAY	0.104026	0.192117	22.6528	2.22624e-50	1.06132e-48
GOBP_PROGRAMMED_NECROTIC_CELL_DEATH	0.0614013	0.192002	22.6509	2.24747e-50	1.06911e-48
GOBP_RESPONSE_TO_BACTERIAL_LIPOPROTEIN	0.16685	0.0434015	22.6099	2.77676e-50	1.30669e-48
GOBP_ANATOMICAL_STRUCTURE_REGRESSION	0.0786502	0.0376222	22.6035	2.87e-50	1.34478e-48
MUELLER_COMMON_TARGETS_OF_AML_FUSIONS_DN	0.0785851	0.119004	22.5472	3.83791e-50	1.7755e-48
GOBP_RESPONSE_TO_DSRNA	0.0538584	0.0925576	22.5404	3.97456e-50	1.83097e-48
CAIRO_PML_TARGETS_BOUND_BY_MYC_DN	0.0780198	0.227383	22.5333	4.12412e-50	1.88795e-48
GOMF_DEATH_RECEPTOR_BINDING	0.0486541	0.149857	22.3214	1.23595e-49	5.48582e-48
GOCC_CUL4B_RING_E3_UBIQUITIN_LIGASE_COMPLEX	0.0981887	0.218298	22.3031	1.35885e-49	6.0191e-48
GOCC_WEIBEL_PALADE_BODY	0.135424	0.210548	22.2806	1.5279e-49	6.72708e-48
GOMF_NUCLEOTIDE_RECEPTOR_ACTIVITY	0.100329	-0.119523	22.2131	2.17027e-49	9.51703e-48
GOMF_GLYCOGEN_BINDING	0.095223	0.00809676	22.189	2.46008e-49	1.07663e-47
GOBP_POSITIVE_REGULATION_OF_CYSTEINE_TYPE_ENDOPEPTIDASE_ACTIVITY	0.0355164	0.145166	22.1237	3.45931e-49	1.5049e-47
GOBP_POSITIVE_REGULATION_OF_TOLL_LIKE_RECEPTOR_3_SIGNALING_PATHWAY	0.105643	0.219897	22.0916	4.0899e-49	1.76519e-47
GOMF_AMYLOID_BETA_BINDING	0.049775	0.119036	22.0496	5.09215e-49	2.17205e-47
GOBP_ZYMOGEN_INHIBITION	0.0899241	0.165	22.0433	5.26271e-49	2.24044e-47
COLINA_TARGETS_OF_4EBP1_AND_4EBP2	0.0372065	0.145634	21.9892	6.98475e-49	2.93924e-47
WP_G1_TO_S_CELL_CYCLE_CONTROL	0.056407	0.111752	21.9702	7.71667e-49	3.23479e-47
HP_HERPES_SIMPLEX_ENCEPHALITIS	0.144166	0.246284	21.9523	8.47439e-49	3.51872e-47
GOMF_1_4_ALPHA_OLIGOGLUCAN_PHOSPHORYLASE_ACTIVITY	0.107223	0.128393	21.9292	9.56698e-49	3.9499e-47
WILLIAMS_ESR2_TARGETS_DN	0.0694742	0.293618	21.9226	9.90092e-49	4.08008e-47
GOBP_POSITIVE_REGULATION_OF_CHOLESTEROL_STORAGE	0.164549	0.249866	21.8832	1.21769e-48	4.95269e-47
HP_REFRACTORY_ANEMIA	0.141836	0.215472	21.8025	1.86051e-48	7.47002e-47
WP_INTEGRATED_CANCER_PATHWAY	0.0646484	0.182873	21.7434	2.53969e-48	1.00859e-46
GOBP_CELLULAR_RESPONSE_TO_EXOGENOUS_DSRNA	0.0692191	0.18156	21.7264	2.77748e-48	1.09508e-46
COATES_MACROPHAGE_M1_VS_M2_DN	0.0434632	0.157276	21.6954	3.2708e-48	1.28035e-46
GOBP_CHOLESTEROL_STORAGE	0.0962677	0.221147	21.6883	3.39544e-48	1.3244e-46
GOMF_C_X_C_CHEMOKINE_RECEPTOR_ACTIVITY	0.158144	-0.0894253	21.6722	3.6965e-48	1.43927e-46
GOCC_FC_RECEPTOR_COMPLEX	0.226515	-0.0381563	21.6678	3.78195e-48	1.46992e-46
GOBP_CAVEOLA_ASSEMBLY	0.134929	0.200918	21.6665	3.80878e-48	1.47773e-46
GOBP_SYNAPSE_PRUNING	0.177603	0.167084	21.6609	3.92257e-48	1.51918e-46
GOBP_REGULATION_OF_TOLL_LIKE_RECEPTOR_9_SIGNALING_PATHWAY	0.0881569	0.127577	21.6334	4.53431e-48	1.74376e-46
GOBP_CELLULAR_RESPONSE_TO_HYPEROXIA	0.107267	0.186298	21.6166	4.95571e-48	1.89582e-46
GOBP_NEGATIVE_REGULATION_OF_MAST_CELL_DEGRANULATION	0.149299	0.0918119	21.5051	8.9407e-48	3.36731e-46
GOBP_TRANSPOSITION	0.0716526	-0.0682454	21.477	1.03754e-47	3.90092e-46
GOBP_NEGATIVE_REGULATION_OF_MEMBRANE_PERMEABILITY	0.118938	0.302801	21.4602	1.13408e-47	4.25659e-46
GOMF_GLUCOSE_BINDING	0.117362	0.182039	21.4479	1.21025e-47	4.52697e-46
HP_APLASIA_CUTIS_CONGENITA_OVER_THE_SCALP_VERTEX	0.111028	0.332923	21.427	1.35249e-47	5.04176e-46
GOBP_REGULATION_OF_DENDRITIC_CELL_DIFFERENTIATION	0.109572	0.191175	21.3842	1.69726e-47	6.24191e-46
GOBP_TOLL_LIKE_RECEPTOR_9_SIGNALING_PATHWAY	0.0933047	0.168168	21.3796	1.73937e-47	6.38607e-46
HP_EPISODIC_FLACCID_WEAKNESS	0.140737	-0.0775963	21.3533	1.99982e-47	7.29335e-46
GOBP_REGULATION_OF_LIPOPROTEIN_LIPASE_ACTIVITY	0.0696495	0.0349	21.3347	2.20795e-47	8.02564e-46
HP_DEMYELINATING_PERIPHERAL_NEUROPATHY	0.0413668	0.253245	21.3265	2.3063e-47	8.35539e-46
BLANCO_MELO_SARS_COV_1_INFECTION_MCR5_CELLS_UP	0.193507	-0.00741389	21.3084	2.54008e-47	9.15684e-46
GOBP_DETECTION_OF_EXTERNAL_BIOTIC_STIMULUS	0.12188	0.00971835	21.2981	2.6833e-47	9.65725e-46
MOLENAAR_TARGETS_OF_CCND1_AND_CDK4_DN	0.092214	-0.0140378	21.2799	2.95558e-47	1.06023e-45
CHEMNITZ_RESPONSE_TO_PROSTAGLANDIN_E2_UP	0.0674849	0.0961617	21.2695	3.12417e-47	1.11705e-45
WP_PATHWAYS_OF_NUCLEIC_ACID_METABOLISM_AND_INNATE_IMMUNE_SENSING	0.103514	0.189094	21.2429	3.59891e-47	1.27843e-45
BOYAULT_LIVER_CANCER_SUBCLASS_G2	0.0569754	0.140695	21.2254	3.95204e-47	1.39933e-45
GOBP_CELLULAR_RESPONSE_TO_OXIDISED_LOW_DENSITY_LIPOPROTEIN_PARTICLE_STIMULUS	0.0922535	0.0949023	21.2211	4.04374e-47	1.42949e-45
REACTOME_TLR3_MEDIATED_TICAM1_DEPENDENT_PROGRAMMED_CELL_DEATH	0.1169	0.157412	21.1947	4.65454e-47	1.63222e-45
KASLER_HDAC7_TARGETS_1_DN	0.0544085	0.342363	21.1359	6.37022e-47	2.21964e-45
HP_ESOPHAGEAL_CARCINOMA	0.0736849	0.184308	21.0995	7.73849e-47	2.67933e-45
GOMF_ATPASE_COUPLED_LIPID_TRANSMEMBRANE_TRANSPORTER_ACTIVITY	0.112475	0.110182	21.0962	7.87905e-47	2.72369e-45
PID_FOXM1_PATHWAY	0.0720807	0.104578	21.0932	8.00528e-47	2.76209e-45
WP_PURINERGIC_SIGNALING	0.0588467	-0.0549089	21.0929	8.01539e-47	2.76209e-45
MAINA_VHL_TARGETS_DN	0.0786094	0.299492	21.0778	8.69059e-47	2.99005e-45
REACTOME_TNFS_BIND_THEIR_PHYSIOLOGICAL_RECEPTORS	0.09894	-0.0804343	21.0258	1.14835e-46	3.91405e-45
GOBP_NEGATIVE_REGULATION_OF_MITOTIC_CELL_CYCLE_PHASE_TRANSITION	0.038955	0.140204	21.0153	1.21459e-46	4.12056e-45
GOBP_POSITIVE_REGULATION_OF_PROTEIN_AUTOPHOSPHORYLATION	0.0550989	0.267268	21.011	1.24311e-46	4.20429e-45
WP_MIRNA_REGULATION_OF_DNA_DAMAGE_RESPONSE	0.0588384	0.1344	20.984	1.43633e-46	4.81314e-45
RAY_TUMORIGENESIS_BY_ERBB2_CDC25A_UP	0.0212487	0.0689549	20.9706	1.54321e-46	5.16339e-45
GOBP_PLASMA_LIPOPROTEIN_PARTICLE_CLEARANCE	0.0709653	0.0903779	20.9686	1.5602e-46	5.21227e-45
GOBP_POSITIVE_REGULATION_OF_EPITHELIAL_CELL_APOPTOTIC_PROCESS	0.0650017	0.157418	20.955	1.6784e-46	5.59006e-45
RODRIGUES_DCC_TARGETS_UP	0.134371	0.120398	20.9401	1.81802e-46	6.03672e-45
GOBP_NEGATIVE_REGULATION_OF_DNA_DEPENDENT_DNA_REPLICATION	0.0826359	0.027637	20.8393	3.12469e-46	1.01597e-44
GOBP_NEGATIVE_REGULATION_OF_LIPOPROTEIN_LIPASE_ACTIVITY	0.123543	0.0927398	20.6741	7.61522e-46	2.41852e-44
HP_BRONCHOCONSTRICTION	0.123117	-0.126843	20.6044	1.11004e-45	3.47677e-44
GOCC_PROTEIN_PHOSPHATASE_TYPE_1_COMPLEX	0.0628558	0.211151	20.6021	1.12343e-45	3.51184e-44
HP_ECTROPION	0.0319441	0.0882771	20.595	1.1678e-45	3.64534e-44
REACTOME_CROSS_PRESENTATION_OF_PARTICULATE_EXOGENOUS_ANTIGENS_PHAGOSOMES	0.137969	0.206548	20.575	1.30089e-45	4.055e-44
SHAFFER_IRF4_MULTIPLE_MYELOMA_PROGRAM	0.0786511	0.209832	20.5728	1.31702e-45	4.09942e-44
RAMJAUN_APOPTOSIS_BY_TGFB1_VIA_MAPK1_DN	0.117395	0.135654	20.5718	1.32374e-45	4.1145e-44
REICHERT_G1S_REGULATORS_AS_PI3K_TARGETS	0.101218	0.0363238	20.5246	1.70992e-45	5.29228e-44
WP_DNA_DAMAGE_RESPONSE	0.0599959	0.133159	20.5215	1.73853e-45	5.37324e-44
GOBP_REGULATION_OF_NUCLEAR_DIVISION	0.03278	0.0509313	20.5203	1.74998e-45	5.40099e-44
BOYLAN_MULTIPLE_MYELOMA_C_CLUSTER_UP	0.0389286	0.169514	20.4968	1.988e-45	6.10975e-44
HP_MEMBRANOPROLIFERATIVE_GLOMERULONEPHRITIS	0.182978	0.19382	20.4871	2.0955e-45	6.41312e-44
GOBP_G_PROTEIN_COUPLED_PURINERGIC_NUCLEOTIDE_RECEPTOR_SIGNALING_PATHWAY	0.11069	-0.110058	20.4849	2.1206e-45	6.46715e-44
GOMF_G_PROTEIN_COUPLED_PURINERGIC_NUCLEOTIDE_RECEPTOR_ACTIVITY	0.11069	-0.110058	20.4849	2.1206e-45	6.46715e-44
GOBP_NECROTIC_CELL_DEATH	0.0513565	0.188722	20.4847	2.12203e-45	6.46715e-44
GOBP_MEMBRANE_RAFT_ASSEMBLY	0.0890981	0.30619	20.4689	2.31215e-45	6.99784e-44
GOMF_HISTAMINE_RECEPTOR_ACTIVITY	0.127028	-0.103773	20.4573	2.46328e-45	7.42446e-44
GOBP_REGULATION_OF_CELL_MATURATION	0.0431662	-0.0258208	20.4352	2.77632e-45	8.35647e-44
GOBP_PLASMA_MEMBRANE_RAFT_ASSEMBLY	0.109222	0.243123	20.4111	3.16464e-45	9.4602e-44
GOBP_RESPONSE_TO_LIPOTEICHOIC_ACID	0.14219	0.136831	20.3601	4.17708e-45	1.2402e-43
GOMF_LOW_DENSITY_LIPOPROTEIN_PARTICLE_BINDING	0.104744	0.126946	20.3559	4.27409e-45	1.26729e-43
GOBP_POSITIVE_REGULATION_OF_FERTILIZATION	0.0978478	-0.110833	20.348	4.46024e-45	1.3189e-43
GOBP_DETECTION_OF_MOLECULE_OF_BACTERIAL_ORIGIN	0.162847	0.0278059	20.325	5.05489e-45	1.48871e-43
REACTOME_RUNX3_REGULATES_P14_ARF	0.0888074	0.289583	20.2864	6.23987e-45	1.82786e-43
XU_HGF_TARGETS_REPRESSED_BY_AKT1_UP	0.0749407	0.234955	20.2779	6.53617e-45	1.90699e-43
GOBP_INTRINSIC_APOPTOTIC_SIGNALING_PATHWAY_IN_RESPONSE_TO_DNA_DAMAGE_BY_P53_CLASS_MEDIATOR	0.0540516	0.19757	20.2627	7.09972e-45	2.06866e-43
GOBP_TYPE_III_INTERFERON_PRODUCTION	0.169119	0.147741	20.2598	7.21417e-45	2.09921e-43
WP_P53_TRANSCRIPTIONAL_GENE_NETWORK	0.0523063	0.147747	20.1848	1.08617e-44	3.11911e-43
VANTVEER_BREAST_CANCER_METASTASIS_DN	0.0660944	0.133557	20.1703	1.17575e-44	3.3631e-43
SANA_TNF_SIGNALING_UP	0.096928	0.224222	20.1547	1.28007e-44	3.63773e-43
GOBP_REGULATION_OF_PROSTAGLANDIN_SECRETION	0.0764126	-0.0909549	20.1263	1.49544e-44	4.23875e-43
SHI_SPARC_TARGETS_DN	0.0647989	0.180683	20.1165	1.57779e-44	4.46062e-43
HP_SHORT_PALPEBRAL_FISSURE	0.0318725	0.162094	20.0821	1.90446e-44	5.36338e-43
HP_PUNCTATE_CATARACT	0.0522308	0.124294	20.0775	1.95387e-44	5.49543e-43
GOBP_REGULATION_OF_PROGRAMMED_NECROTIC_CELL_DEATH	0.0598366	0.232255	20.0731	2.00062e-44	5.6125e-43
GOBP_NEGATIVE_REGULATION_OF_TROPHOBLAST_CELL_MIGRATION	0.105953	0.231608	20.0713	2.02107e-44	5.66262e-43
HP_CSF_PLEOCYTOSIS	0.0796093	0.0851099	20.071	2.02403e-44	5.66366e-43
STEIN_ESRRA_TARGETS_RESPONSIVE_TO_ESTROGEN_DN	0.0717099	0.0856412	20.0622	2.12405e-44	5.93594e-43
WP_GLYCOLYSIS_IN_SENESCENCE	0.0558347	0.399489	20.0557	2.20077e-44	6.14252e-43
GOMF_OXIDOREDUCTASE_ACTIVITY_ACTING_ON_METAL_IONS_OXYGEN_AS_ACCEPTOR	0.119331	0.0641648	20.0531	2.23289e-44	6.21631e-43
HP_SEVERE_VARICELLA_ZOSTER_INFECTION	0.163772	0.0978127	20.035	2.46574e-44	6.82978e-43
WEST_ADRENOCORTICAL_TUMOR_MARKERS_UP	0.107983	0.0314412	20.0123	2.79302e-44	7.71678e-43
HP_SEVERE_VIRAL_INFECTION	0.125667	0.0523212	19.9734	3.45649e-44	9.47806e-43
REACTOME_CASPASE_ACTIVATION_VIA_DEATH_RECEPTORS_IN_THE_PRESENCE_OF_LIGAND	0.103914	0.150033	19.971	3.50352e-44	9.58301e-43
VISALA_AGING_LYMPHOCYTE_DN	0.0669472	0.176042	19.9666	3.58801e-44	9.80184e-43
GOBP_POSITIVE_REGULATION_OF_NIK_NF_KAPPAB_SIGNALING	0.0539144	0.17528	19.9504	3.92272e-44	1.07029e-42
GOBP_POSITIVE_REGULATION_OF_INOSITOL_TRISPHOSPHATE_BIOSYNTHETIC_PROCESS	0.12255	-0.0697304	19.9146	4.77405e-44	1.2945e-42
GOBP_PHAGOCYTOSIS_RECOGNITION	0.0787991	-0.0493331	19.91	4.89748e-44	1.32632e-42
STANELLE_E2F1_TARGETS	0.0489731	0.124898	19.857	6.55387e-44	1.75965e-42
SCHAVOLT_TARGETS_OF_TP53_AND_TP63	0.10019	0.178901	19.8306	7.57826e-44	2.02723e-42
HP_ABNORMALITY_OF_THE_MASTOID	0.0742095	0.102361	19.8076	8.60256e-44	2.29283e-42
REACTOME_P2Y_RECEPTORS	0.0868979	-0.13306	19.7949	9.22798e-44	2.45354e-42
GOBP_ANTIBODY_DEPENDENT_CELLULAR_CYTOTOXICITY	0.179157	0.170918	19.7902	9.47179e-44	2.51226e-42
REACTOME_PEPTIDE_HORMONE_BIOSYNTHESIS	0.0926619	-0.276793	19.7709	1.05308e-43	2.78304e-42
HP_PARATHYROID_CARCINOMA	0.0805113	0.127845	19.7592	1.12336e-43	2.95805e-42
HP_INSULINOMA	0.102705	0.15456	19.7573	1.1353e-43	2.98589e-42
GOBP_TOLL_LIKE_RECEPTOR_8_SIGNALING_PATHWAY	0.124658	0.22499	19.755	1.15005e-43	3.02107e-42
GOBP_IMMUNE_RESPONSE_INHIBITING_SIGNAL_TRANSDUCTION	0.178508	-0.0987259	19.749	1.18829e-43	3.11776e-42
REACTOME_PURINERGIC_SIGNALING_IN_LEISHMANIASIS_INFECTION	0.0845359	0.197601	19.7364	1.27413e-43	3.33898e-42
DASU_IL6_SIGNALING_DN	0.116832	0.32119	19.726	1.34967e-43	3.5285e-42
GOBP_TYPE_II_HYPERSENSITIVITY	0.17183	0.231086	19.7145	1.43815e-43	3.75086e-42
GOBP_IMMUNE_RESPONSE_INHIBITING_CELL_SURFACE_RECEPTOR_SIGNALING_PATHWAY	0.173342	-0.0990386	19.7121	1.45706e-43	3.79563e-42
GOMF_C_X_C_CHEMOKINE_BINDING	0.0840809	0.164413	19.6703	1.83548e-43	4.77007e-42
REACTOME_INFLAMMASOMES	0.0766234	0.227216	19.6624	1.91717e-43	4.97645e-42
GOBP_DEFENSE_RESPONSE_TO_SYMBIONT	0.051033	0.142253	19.6591	1.95261e-43	5.06245e-42
GOMF_GLUCOSYLTRANSFERASE_ACTIVITY	0.0578869	0.177093	19.6455	2.10586e-43	5.44687e-42
GOBP_NUCLEOTIDE_BINDING_OLIGOMERIZATION_DOMAIN_CONTAINING_1_SIGNALING_PATHWAY	0.119484	0.199658	19.6435	2.12912e-43	5.50051e-42
MARTORIATI_MDM4_TARGETS_NEUROEPITHELIUM_UP	0.0392984	0.186825	19.6302	2.29184e-43	5.89999e-42
MARSHALL_VIRAL_INFECTION_RESPONSE_UP	0.0907504	0.151777	19.6292	2.30413e-43	5.91828e-42
SA_FAS_SIGNALING	0.0860027	0.245736	19.6291	2.30579e-43	5.91828e-42
GOBP_POSITIVE_REGULATION_OF_INTERLEUKIN_1_PRODUCTION	0.0812623	0.0685871	19.629	2.30705e-43	5.91828e-42
GOBP_G0_TO_G1_TRANSITION	0.0681618	0.0859372	19.608	2.59093e-43	6.63873e-42
VANLOO_SP3_TARGETS_UP	0.0973872	-0.00123258	19.5783	3.05398e-43	7.75258e-42
SHIPP_DLBCL_CURED_VS_FATAL_DN	0.0425034	0.207852	19.5756	3.09901e-43	7.85777e-42
GOBP_DNA_DEAMINATION	0.085596	-0.070159	19.5739	3.1293e-43	7.92538e-42
WP_GASTRIC_CANCER_NETWORK_1	0.0977486	0.0718606	19.5706	3.18607e-43	8.05983e-42
GOBP_NEGATIVE_REGULATION_OF_VASOCONSTRICTION	0.0847465	0.247043	19.5618	3.34571e-43	8.43443e-42
REACTOME_THE_NLRP3_INFLAMMASOME	0.0831979	0.235791	19.5614	3.35337e-43	8.444e-42
GOCC_BLEB	0.120701	0.246723	19.5502	3.56768e-43	8.91187e-42
HP_ABNORMAL_RIGHT_VENTRICLE_MORPHOLOGY	0.0396868	0.141027	19.5429	3.71645e-43	9.2729e-42
GOBP_POSITIVE_REGULATION_OF_LEUKOCYTE_APOPTOTIC_PROCESS	0.0943516	0.0687838	19.5245	4.11585e-43	1.02112e-41
BIOCARTA_ARF_PATHWAY	0.0625313	0.243374	19.5095	4.4705e-43	1.10785e-41
GOBP_AUTOPHAGIC_CELL_DEATH	0.0719126	0.271802	19.4795	5.28259e-43	1.3032e-41
GOBP_REGULATION_OF_MACROPHAGE_FUSION	0.145859	0.00855833	19.4567	5.99343e-43	1.47357e-41
GOBP_POSITIVE_REGULATION_OF_INTERFERON_BETA_PRODUCTION	0.0749686	0.21728	19.4368	6.69614e-43	1.64266e-41
GOBP_RESPONSE_TO_STILBENOID	0.192149	-0.193349	19.4341	6.79827e-43	1.66534e-41
WP_TYPE_2_PAPILLARY_RENAL_CELL_CARCINOMA	0.0494813	0.260605	19.4339	6.80383e-43	1.66534e-41
GOBP_POSITIVE_REGULATION_OF_INTERLEUKIN_1_BETA_PRODUCTION	0.0845752	0.0660458	19.4329	6.84093e-43	1.67255e-41
GOBP_POSITIVE_REGULATION_OF_G1_S_TRANSITION_OF_MITOTIC_CELL_CYCLE	0.0309613	0.196339	19.4255	7.12814e-43	1.73502e-41
HP_VIRAL_ENCEPHALITIS	0.115568	0.207422	19.4156	7.53448e-43	1.83188e-41
HP_ARTERIAL_THROMBOSIS	0.0711162	0.13646	19.4041	8.03051e-43	1.95032e-41
GOBP_POSITIVE_REGULATION_OF_INTERLEUKIN_1_ALPHA_PRODUCTION	0.125302	-0.0502565	19.4024	8.10726e-43	1.96677e-41
HONRADO_BREAST_CANCER_BRCA1_VS_BRCA2	0.0746763	0.157665	19.3993	8.24487e-43	1.99573e-41
KERLEY_RESPONSE_TO_CISPLATIN_UP	0.0939221	0.195776	19.3979	8.31306e-43	2.01002e-41
REACTOME_POU5F1_OCT4_SOX2_NANOG_REPRESS_GENES_RELATED_TO_DIFFERENTIATION	0.0743673	-0.102522	19.3923	8.57215e-43	2.06581e-41
GOBP_NUCLEOSIDE_TRIPHOSPHATE_CATABOLIC_PROCESS	0.07588	0.0952959	19.3892	8.72265e-43	2.09977e-41
GOBP_REGULATION_OF_TOLL_LIKE_RECEPTOR_3_SIGNALING_PATHWAY	0.0868268	0.274237	19.3532	1.06585e-42	2.55173e-41
GOBP_REGULATION_OF_MITOTIC_CELL_CYCLE_PHASE_TRANSITION	0.0308385	0.145994	19.2933	1.48818e-42	3.54345e-41
REACTOME_ACETYLCHOLINE_INHIBITS_CONTRACTION_OF_OUTER_HAIR_CELLS	0.112737	-0.107745	19.2896	1.51941e-42	3.61388e-41
MONTERO_THYROID_CANCER_POOR_SURVIVAL_UP	0.162452	-0.0862388	19.2441	1.95741e-42	4.62051e-41
REACTOME_RHOD_GTPASE_CYCLE	0.0355033	0.254545	19.2376	2.03008e-42	4.78172e-41
GOBP_REGULATION_OF_TOLL_LIKE_RECEPTOR_7_SIGNALING_PATHWAY	0.108297	0.0602144	19.2301	2.11725e-42	4.97099e-41
GOBP_PEPTIDYL_PROLINE_MODIFICATION	0.0331037	0.153168	19.2191	2.25089e-42	5.27344e-41
GOBP_GASTRIC_MOTILITY	0.108474	-0.19899	19.2163	2.28635e-42	5.35078e-41
WANG_RESPONSE_TO_BEXAROTENE_DN	0.0620756	0.101478	19.2064	2.41597e-42	5.64266e-41
GOMF_MONOSACCHARIDE_BINDING	0.0411186	0.149257	19.173	2.91202e-42	6.75725e-41
GOBP_CELL_JUNCTION_DISASSEMBLY	0.0920457	0.231082	19.1464	3.37893e-42	7.83238e-41
GOBP_REGULATION_OF_POTASSIUM_ION_EXPORT_ACROSS_PLASMA_MEMBRANE	0.0569913	0.0845544	19.138	3.54152e-42	8.2006e-41
WP_TP53_NETWORK	0.0666723	0.162087	19.1267	3.77291e-42	8.71756e-41
CHEN_ETV5_TARGETS_SERTOLI	0.123745	0.089423	19.1193	3.93126e-42	9.04562e-41
WP_TYPE_I_COLLAGEN_SYNTHESIS_IN_THE_CONTEXT_OF_OSTEOGENESIS_IMPERFECTA	0.0819444	0.257437	19.1122	4.09213e-42	9.38616e-41
GOBP_CD40_SIGNALING_PATHWAY	0.0891627	0.144086	19.1004	4.37094e-42	9.99019e-41
GOMF_DOPAMINE_BINDING	0.12292	-0.192298	19.0767	4.99262e-42	1.13682e-40
GOBP_REGULATION_OF_EXTRACELLULAR_MATRIX_CONSTITUENT_SECRETION	0.0849262	0.156687	19.0695	5.19606e-42	1.17946e-40
GOBP_CELLULAR_RESPONSE_TO_BILE_ACID	0.117584	-0.0841484	19.0692	5.2061e-42	1.18052e-40
GOBP_PEPTIDYL_LYSINE_HYDROXYLATION	0.101046	0.181344	19.0621	5.41817e-42	1.22606e-40
GOBP_REGULATION_OF_VASCULAR_WOUND_HEALING	0.166352	0.174098	19.0619	5.42417e-42	1.22615e-40
GOBP_POSITIVE_REGULATION_OF_NUCLEAR_DIVISION	0.0319633	0.0191696	19.0282	6.54926e-42	1.46685e-40
WP_MIRNAS_INVOLVED_IN_DNA_DAMAGE_RESPONSE	0.0652513	0.247122	19.028	6.55689e-42	1.46705e-40
REACTOME_TP53_REGULATES_TRANSCRIPTION_OF_ADDITIONAL_CELL_CYCLE_GENES_WHOSE_EXACT_ROLE_IN_THE_P53_PATHWAY_REMAIN_UNCERTAIN	0.0597278	0.284656	19.0121	7.16883e-42	1.6007e-40
GOBP_INFLAMMATORY_RESPONSE_TO_WOUNDING	0.106103	0.192155	18.9853	8.33277e-42	1.84739e-40
PRAMOONJAGO_SOX4_TARGETS_UP	0.0819195	0.309197	18.9827	8.45748e-42	1.86989e-40
GOBP_DEFENSE_RESPONSE_TO_GRAM_POSITIVE_BACTERIUM	0.0677316	-0.0603501	18.9826	8.45989e-42	1.86989e-40
GOMF_MYOSIN_LIGHT_CHAIN_BINDING	0.0914565	0.0251928	18.9735	8.90419e-42	1.96611e-40
GOBP_TOLL_LIKE_RECEPTOR_7_SIGNALING_PATHWAY	0.140861	0.0878903	18.972	8.97703e-42	1.9782e-40
GOBP_REGULATION_OF_T_CELL_ACTIVATION_VIA_T_CELL_RECEPTOR_CONTACT_WITH_ANTIGEN_BOUND_TO_MHC_MOLECULE_ON_ANTIGEN_PRESENTING_CELL	0.142863	0.230335	18.9712	9.01942e-42	1.98554e-40
GOBP_TRANSPORT_OF_VIRUS	0.0588986	0.225412	18.9631	9.43876e-42	2.07577e-40
GOBP_LEUKOTRIENE_SIGNALING_PATHWAY	0.173866	0.0109086	18.9609	9.55709e-42	2.09968e-40
GOBP_NEGATIVE_REGULATION_OF_INTERLEUKIN_10_PRODUCTION	0.107763	-0.01173	18.9512	1.00924e-41	2.21506e-40
GOBP_MITOTIC_G1_S_TRANSITION_CHECKPOINT_SIGNALING	0.0483237	0.187387	18.9382	1.08563e-41	2.37795e-40
GOBP_RESPONSE_TO_THYROGLOBULIN_TRIIODOTHYRONINE	0.102154	0.330026	18.9254	1.16675e-41	2.54799e-40
GOBP_POSITIVE_REGULATION_OF_CD8_POSITIVE_ALPHA_BETA_T_CELL_DIFFERENTIATION	0.232911	0.160535	18.9238	1.17692e-41	2.56763e-40
GOBP_REGULATION_OF_CELL_AGING	0.0358634	0.160256	18.9061	1.29978e-41	2.82441e-40
GOBP_NEGATIVE_REGULATION_OF_FIBROBLAST_GROWTH_FACTOR_PRODUCTION	0.193624	-0.0342467	18.8972	1.36713e-41	2.96781e-40
HARRIS_HYPOXIA	0.0650479	0.289681	18.8907	1.41748e-41	3.07102e-40
HP_BROAD_NAIL	0.0688625	0.0433814	18.8664	1.62552e-41	3.50786e-40
GOBP_POSITIVE_REGULATION_OF_INTERLEUKIN_12_PRODUCTION	0.0958951	0.064509	18.8643	1.64442e-41	3.54514e-40
GOBP_REGULATION_OF_MITOTIC_NUCLEAR_DIVISION	0.0336579	0.0741491	18.8452	1.83108e-41	3.93592e-40
HP_IMPAIRED_TACTILE_SENSATION	0.0487074	0.262414	18.8433	1.85072e-41	3.97423e-40
GOMF_HEXOKINASE_ACTIVITY	0.144392	0.114151	18.8412	1.87329e-41	4.01876e-40
REACTOME_FASL_CD95L_SIGNALING	0.139038	0.104076	18.8269	2.03035e-41	4.33868e-40
HP_ABSENT_TESTIS	0.0746724	-0.0209786	18.8	2.36239e-41	5.03838e-40
RUAN_RESPONSE_TO_TNF_TROGLITAZONE_UP	0.0809685	0.246287	18.7929	2.45821e-41	5.22745e-40
HP_LEUKOPENIA	0.0401225	0.201139	18.7861	2.55485e-41	5.41488e-40
REACTOME_ANTIGEN_PRESENTATION_FOLDING_ASSEMBLY_AND_PEPTIDE_LOADING_OF_CLASS_I_MHC	0.0622487	0.399107	18.7708	2.78534e-41	5.8831e-40
GOBERT_OLIGODENDROCYTE_DIFFERENTIATION_UP	0.0447724	0.0659324	18.7599	2.96146e-41	6.24904e-40
GOBP_REGULATION_OF_TOLL_LIKE_RECEPTOR_SIGNALING_PATHWAY	0.0617677	0.139085	18.7404	3.30628e-41	6.95655e-40
REACTOME_IMMUNOREGULATORY_INTERACTIONS_BETWEEN_A_LYMPHOID_AND_A_NON_LYMPHOID_CELL	0.104504	-0.0117877	18.7167	3.77801e-41	7.9299e-40
WP_IL10_ANTIINFLAMMATORY_SIGNALING_PATHWAY	0.0818788	0.205626	18.7167	3.77977e-41	7.9299e-40
GOBP_DNA_CYTOSINE_DEAMINATION	0.115372	-0.0837978	18.7155	3.80468e-41	7.96689e-40
BOYLAN_MULTIPLE_MYELOMA_C_UP	0.0320025	0.201323	18.701	4.13016e-41	8.63111e-40
GOBP_POSITIVE_REGULATION_OF_CYSTEINE_TYPE_ENDOPEPTIDASE_ACTIVITY_INVOLVED_IN_APOPTOTIC_SIGNALING_PATHWAY	0.0697227	0.1269	18.6866	4.47973e-41	9.32687e-40
WP_CLEAR_CELL_RENAL_CELL_CARCINOMA_PATHWAYS	0.0330175	0.301827	18.6649	5.06401e-41	1.04835e-39
GOBP_POSITIVE_REGULATION_OF_NF_KAPPAB_TRANSCRIPTION_FACTOR_ACTIVITY	0.0414875	0.130684	18.6398	5.83412e-41	1.20209e-39
HP_LARGE_CAFE_AU_LAIT_MACULES_WITH_IRREGULAR_MARGINS	0.0788391	0.21691	18.6359	5.96652e-41	1.22706e-39
GOBP_POSITIVE_REGULATION_OF_MACROPHAGE_DERIVED_FOAM_CELL_DIFFERENTIATION	0.095941	0.0453242	18.6331	6.06052e-41	1.24522e-39
HP_CHILBLAINS	0.0796806	0.198557	18.6201	6.52404e-41	1.33295e-39
HP_HYPERGASTRINEMIA	0.0949988	0.13168	18.6134	6.77556e-41	1.38176e-39
GOBP_REGULATION_OF_PENILE_ERECTION	0.107401	-0.0894577	18.6131	6.78692e-41	1.38279e-39
VANTVEER_BREAST_CANCER_POOR_PROGNOSIS	0.043785	0.119649	18.6001	7.3039e-41	1.48122e-39
BROWNE_INTERFERON_RESPONSIVE_GENES	0.124553	0.202424	18.5995	7.32875e-41	1.48351e-39
REACTOME_TP53_REGULATES_TRANSCRIPTION_OF_CELL_CYCLE_GENES	0.0469807	0.168731	18.5803	8.16968e-41	1.64612e-39
REACTOME_CASPASE_ACTIVATION_VIA_EXTRINSIC_APOPTOTIC_SIGNALLING_PATHWAY	0.0670698	0.15132	18.5558	9.38771e-41	1.88807e-39
MACAEVA_PBMC_RESPONSE_TO_IR	0.0485252	0.186348	18.5511	9.64191e-41	1.93386e-39
KIM_LRRC3B_TARGETS	0.101419	0.322596	18.5412	1.01984e-40	2.038e-39
WOTTON_RUNX_TARGETS_UP	0.0775039	0.203387	18.5294	1.09043e-40	2.17509e-39
CHIARETTI_T_ALL_RELAPSE_PROGNOSIS	0.0903629	0.154393	18.5281	1.09805e-40	2.1883e-39
GOBP_BLEB_ASSEMBLY	0.0923005	0.211072	18.518	1.1631e-40	2.31163e-39
LI_CISPLATIN_RESISTANCE_UP	0.0647942	0.202585	18.5088	1.22553e-40	2.43349e-39
GOBP_POSITIVE_REGULATION_OF_PEPTIDASE_ACTIVITY	0.0306834	0.158145	18.4998	1.28935e-40	2.55327e-39
REACTOME_NUCLEOTIDE_LIKE_PURINERGIC_RECEPTORS	0.0671536	-0.144628	18.4805	1.43851e-40	2.83836e-39
GOBP_NEGATIVE_REGULATION_OF_NITRIC_OXIDE_SYNTHASE_ACTIVITY	0.0814159	0.0390489	18.4784	1.45574e-40	2.86977e-39
GOBP_ISOTYPE_SWITCHING_TO_IGG_ISOTYPES	0.0786941	0.0875011	18.4681	1.54323e-40	3.03678e-39
GOBP_POSITIVE_REGULATION_OF_CALCIUM_ION_TRANSPORT_INTO_CYTOSOL	0.0477387	0.0412332	18.4668	1.55509e-40	3.05737e-39
GOBP_MYD88_INDEPENDENT_TOLL_LIKE_RECEPTOR_SIGNALING_PATHWAY	0.0729692	0.119546	18.4594	1.62121e-40	3.17878e-39
GOBP_MITOTIC_CELL_CYCLE_PHASE_TRANSITION	0.0271102	0.149733	18.4358	1.85412e-40	3.62248e-39
CHENG_TAF7L_TARGETS	0.118005	0.0990039	18.4232	1.99179e-40	3.88107e-39
GOCC_DEATH_INDUCING_SIGNALING_COMPLEX	0.0808369	0.208373	18.423	1.99362e-40	3.88118e-39
GOBP_POSITIVE_REGULATION_OF_LYMPHOCYTE_APOPTOTIC_PROCESS	0.109791	-0.00933871	18.4182	2.04875e-40	3.98495e-39
GOBP_REGULATION_OF_CHRONIC_INFLAMMATORY_RESPONSE	0.127519	-0.128243	18.4181	2.05073e-40	3.98526e-39
MIZUKAMI_HYPOXIA_UP	0.0894248	0.20061	18.4178	2.05359e-40	3.98728e-39
BURTON_ADIPOGENESIS_3	0.0760204	0.0432893	18.4101	2.14578e-40	4.16259e-39
GOBP_POSITIVE_REGULATION_OF_OSTEOCLAST_DIFFERENTIATION	0.064275	0.00457987	18.3925	2.37152e-40	4.59235e-39
HP_ABNORMAL_SENSORY_NERVE_CONDUCTION_VELOCITY	0.0470841	0.186633	18.3858	2.46327e-40	4.7616e-39
GOBP_INTERLEUKIN_1_PRODUCTION	0.0662306	0.0749117	18.3709	2.68185e-40	5.15225e-39
BAKER_HEMATOPOESIS_STAT5_TARGETS	0.10687	0.279514	18.3699	2.6972e-40	5.17267e-39
HP_PANNICULITIS	0.102853	0.168979	18.3527	2.9738e-40	5.6832e-39
GOBP_ANIMAL_ORGAN_REGENERATION	0.0447618	0.11944	18.34	3.19687e-40	6.08824e-39
HP_DECREASED_SERUM_COMPLEMENT_FACTOR_I	0.190993	0.184522	18.3375	3.2422e-40	6.1692e-39
GOBP_INTERFERON_BETA_PRODUCTION	0.065811	0.201307	18.3098	3.79635e-40	7.17992e-39
HP_ABNORMAL_T_CELL_PROLIFERATION	0.118117	0.15141	18.3032	3.94163e-40	7.44826e-39
WU_APOPTOSIS_BY_CDKN1A_VIA_TP53	0.0929191	0.0713784	18.2972	4.07857e-40	7.69373e-39
GOBP_WOUND_HEALING_INVOLVED_IN_INFLAMMATORY_RESPONSE	0.102126	0.262283	18.2875	4.30894e-40	8.1143e-39
FLORIO_NEOCORTEX_BASAL_RADIAL_GLIA_DN	0.0739895	-0.0086836	18.2826	4.43297e-40	8.3407e-39
QUINTENS_EMBRYONIC_BRAIN_RESPONSE_TO_IR	0.0336987	0.15196	18.2823	4.44075e-40	8.34814e-39
GOBP_REGULATION_OF_TRANSPOSITION	0.0697977	-0.0570253	18.2784	4.5407e-40	8.52873e-39
GOBP_NEGATIVE_REGULATION_OF_CYTOKINE_PRODUCTION_INVOLVED_IN_IMMUNE_RESPONSE	0.099764	0.00837816	18.2723	4.70104e-40	8.82231e-39
GOMF_N_FORMYL_PEPTIDE_RECEPTOR_ACTIVITY	0.174698	-0.127937	18.2396	5.66171e-40	1.05348e-38
REACTOME_TRAIL_SIGNALING	0.0986998	0.260503	18.2312	5.94137e-40	1.10271e-38
HP_PORENCEPHALIC_CYST	0.0438757	0.272081	18.2178	6.41235e-40	1.1871e-38
WP_MIRNA_REGULATION_OF_P53_PATHWAY_IN_PROSTATE_CANCER	0.0724524	0.199103	18.2037	6.9493e-40	1.28542e-38
HP_EXERCISE_INDUCED_MUSCLE_FATIGUE	0.0479317	0.0546599	18.2003	7.08482e-40	1.30827e-38
GOMF_MHC_CLASS_IB_RECEPTOR_ACTIVITY	0.118571	-0.216337	18.1987	7.15222e-40	1.3196e-38
REACTOME_PROTON_COUPLED_MONOCARBOXYLATE_TRANSPORT	0.0992665	0.212646	18.1878	7.60936e-40	1.40276e-38
GOCC_INFLAMMASOME_COMPLEX	0.0915026	0.0359509	18.1792	7.99554e-40	1.47271e-38
GOBP_POSITIVE_REGULATION_OF_GONADOTROPIN_SECRETION	0.121411	-0.0693573	18.1755	8.16394e-40	1.50247e-38
BLANCO_MELO_BRONCHIAL_EPITHELIAL_CELLS_INFLUENZA_A_DEL_NS1_INFECTION_DN	0.0751693	-0.0743734	18.175	8.18776e-40	1.50558e-38
WILLERT_WNT_SIGNALING	0.0637951	0.246683	18.1725	8.305e-40	1.52586e-38
GOBP_DETECTION_OF_VIRUS	0.0913581	0.266221	18.1572	9.06622e-40	1.66432e-38
GOBP_POSITIVE_REGULATION_OF_CYTOSOLIC_CALCIUM_ION_CONCENTRATION_INVOLVED_IN_PHOSPHOLIPASE_C_ACTIVATING_G_PROTEIN_COUPLED_SIGNALING_PATHWAY	0.0793305	-0.0777117	18.1544	9.21011e-40	1.6879e-38
WP_HOMOLOGOUS_RECOMBINATION	0.0692121	0.107425	18.152	9.3376e-40	1.70984e-38
REACTOME_INITIAL_TRIGGERING_OF_COMPLEMENT	0.137506	0.0541537	18.1517	9.35111e-40	1.71053e-38
GOBP_HIPPOCAMPAL_NEURON_APOPTOTIC_PROCESS	0.18748	0.135428	18.1516	9.35704e-40	1.71053e-38
GOBP_POSITIVE_REGULATION_OF_CD8_POSITIVE_ALPHA_BETA_T_CELL_ACTIVATION	0.152313	0.189318	18.1395	1.00265e-39	1.82833e-38
GOMF_TUMOR_NECROSIS_FACTOR_RECEPTOR_SUPERFAMILY_BINDING	0.0491204	0.0895241	18.138	1.01148e-39	1.8429e-38
YAMANAKA_GLIOBLASTOMA_SURVIVAL_UP	0.0847336	0.154807	18.1347	1.03104e-39	1.87697e-38
GOCC_NLRP3_INFLAMMASOME_COMPLEX	0.0954954	0.166468	18.1261	1.08295e-39	1.96984e-38
HP_MUSCLE_FLACCIDITY	0.0613232	0.173237	18.1256	1.08562e-39	1.97004e-38
REACTOME_REGULATION_BY_C_FLIP	0.0992082	0.197095	18.1147	1.15575e-39	2.09009e-38
GOMF_MHC_CLASS_IB_PROTEIN_BINDING	0.172334	0.0422227	18.0947	1.29595e-39	2.3359e-38
GOBP_POSITIVE_REGULATION_OF_TUMOR_NECROSIS_FACTOR_SUPERFAMILY_CYTOKINE_PRODUCTION	0.0688844	0.124311	18.0702	1.49059e-39	2.67572e-38
GOBP_REGULATION_OF_LIPID_STORAGE	0.0501117	0.165982	18.0677	1.51187e-39	2.70948e-38
INAMURA_LUNG_CANCER_SCC_UP	0.0818354	-0.0657961	18.0443	1.72865e-39	3.09266e-38
GOBP_POSITIVE_REGULATION_OF_TOLL_LIKE_RECEPTOR_9_SIGNALING_PATHWAY	0.0984684	0.242614	18.0366	1.80678e-39	3.22478e-38
FULCHER_INFLAMMATORY_RESPONSE_LECTIN_VS_LPS_DN	0.0580796	0.228559	18.0334	1.84059e-39	3.28247e-38
HP_ABNORMAL_BRONCHUS_PHYSIOLOGY	0.0556255	0.0327063	18.0221	1.96279e-39	3.48618e-38
GOBP_REGULATION_OF_ACTIVATION_OF_JANUS_KINASE_ACTIVITY	0.118544	-0.0606378	18.0212	1.9733e-39	3.50202e-38
CHICAS_RB1_TARGETS_SENESCENT	0.0379268	0.148198	17.9997	2.23181e-39	3.94798e-38
HP_DECREASED_NUMBER_OF_LARGE_PERIPHERAL_MYELINATED_NERVE_FIBERS	0.057006	0.201147	17.995	2.29336e-39	4.05358e-38
GOMF_MOLECULAR_SEQUESTERING_ACTIVITY	0.138377	0.160476	17.9826	2.46168e-39	4.34758e-38
HP_PERICARDITIS	0.0838891	0.0869522	17.9744	2.58026e-39	4.55332e-38
HOOI_ST7_TARGETS_DN	0.035953	0.166876	17.9725	2.60898e-39	4.60029e-38
XU_AKT1_TARGETS_48HR	0.0982437	0.0550754	17.9716	2.62185e-39	4.61927e-38
BREDEMEYER_RAG_SIGNALING_VIA_ATM_NOT_VIA_NFKB_DN	0.0384195	0.189077	17.9693	2.65734e-39	4.67802e-38
HALLMARK_HYPOXIA	0.0991263	0.493873	17.9683	2.67209e-39	4.70021e-38
SARRIO_EPITHELIAL_MESENCHYMAL_TRANSITION_UP	0.0680127	0.0292059	17.9572	2.84834e-39	5.0022e-38
GOBP_NEGATIVE_REGULATION_OF_CELLULAR_AMINE_METABOLIC_PROCESS	0.131054	0.198191	17.9502	2.96451e-39	5.1937e-38
GOMF_OXIDOREDUCTASE_ACTIVITY_ACTING_ON_METAL_IONS	0.0742914	0.0894722	17.9496	2.97428e-39	5.20665e-38
GOBP_RESPONSE_TO_TESTOSTERONE	0.0310019	0.169774	17.9432	3.08545e-39	5.39695e-38
NAKAMURA_METASTASIS_MODEL_DN	0.0595925	0.139717	17.9407	3.12989e-39	5.4703e-38
GOBP_REGULATION_OF_GERMINAL_CENTER_FORMATION	0.0935643	0.207207	17.9333	3.26607e-39	5.69468e-38
GOBP_REGULATION_OF_CD8_POSITIVE_ALPHA_BETA_T_CELL_DIFFERENTIATION	0.170288	0.145125	17.9237	3.4508e-39	5.99764e-38
MATHEW_FANCONI_ANEMIA_GENES	0.0926998	-0.0483059	17.9208	3.50955e-39	6.09491e-38
GOBP_REGULATION_OF_TOLERANCE_INDUCTION	0.0927396	0.112549	17.9166	3.59609e-39	6.24026e-38
BLANCO_MELO_HUMAN_PARAINFLUENZA_VIRUS_3_INFECTION_A594_CELLS_UP	0.0869741	0.17422	17.9112	3.7094e-39	6.43178e-38
GOBP_PROTEIN_LOCALIZATION_TO_MEMBRANE_RAFT	0.0549148	0.289943	17.9079	3.77911e-39	6.54228e-38
KOINUMA_COLON_CANCER_MSI_UP	0.0973062	0.170474	17.9061	3.81904e-39	6.60096e-38
GOMF_INTRAMOLECULAR_TRANSFERASE_ACTIVITY	0.0447935	0.0669674	17.8779	4.49132e-39	7.7347e-38
WP_CONTROL_OF_IMMUNE_TOLERANCE_BY_VASOACTIVE_INTESTINAL_PEPTIDE	0.115708	-0.154053	17.8755	4.55122e-39	7.82939e-38
GOBP_INTRINSIC_APOPTOTIC_SIGNALING_PATHWAY_IN_RESPONSE_TO_HYPOXIA	0.053225	0.384039	17.8707	4.6807e-39	8.0458e-38
HECKER_IFNB1_TARGETS	0.0929143	0.14385	17.8598	4.98206e-39	8.55039e-38
GALI_TP53_TARGETS_APOPTOTIC_UP	0.113821	0.268787	17.8586	5.01727e-39	8.60407e-38
GOBP_REGULATION_OF_T_HELPER_17_CELL_LINEAGE_COMMITMENT	0.1011	-0.209761	17.8532	5.17564e-39	8.85483e-38
GOBP_MONOCYTE_EXTRAVASATION	0.0849978	0.252488	17.8386	5.62942e-39	9.59369e-38
HP_SWAN_NECK_LIKE_DEFORMITIES_OF_THE_FINGERS	0.0754911	0.0729883	17.8359	5.7171e-39	9.73553e-38
GOMF_INHIBITORY_MHC_CLASS_I_RECEPTOR_ACTIVITY	0.124437	-0.154505	17.8328	5.81837e-39	9.90028e-38
REACTOME_TP53_REGULATES_TRANSCRIPTION_OF_DEATH_RECEPTORS_AND_LIGANDS	0.0739151	0.16646	17.8285	5.96372e-39	1.01372e-37
GOBP_PLATELET_DENSE_GRANULE_ORGANIZATION	0.0750704	0.0889734	17.8284	5.96688e-39	1.01372e-37
GOMF_PROTEIN_LIPID_COMPLEX_BINDING	0.067974	0.126824	17.8277	5.99075e-39	1.01699e-37
SENGUPTA_NASOPHARYNGEAL_CARCINOMA_UP	0.0571112	0.163441	17.827	6.01674e-39	1.02061e-37
REACTOME_TICAM1_RIP1_MEDIATED_IKK_COMPLEX_RECRUITMENT	0.054548	0.262103	17.817	6.3714e-39	1.07993e-37
WHITFIELD_CELL_CYCLE_G2	0.0334956	0.141938	17.8159	6.41306e-39	1.08615e-37
GOBP_T_CELL_ACTIVATION_VIA_T_CELL_RECEPTOR_CONTACT_WITH_ANTIGEN_BOUND_TO_MHC_MOLECULE_ON_ANTIGEN_PRESENTING_CELL	0.149403	0.260118	17.7802	7.87795e-39	1.32911e-37
GOBP_STEROL_IMPORT	0.100887	0.0199822	17.7787	7.9433e-39	1.3391e-37
REACTOME_RUNX3_REGULATES_IMMUNE_RESPONSE_AND_CELL_MIGRATION	0.142846	0.252888	17.7761	8.06213e-39	1.35809e-37
BENPORATH_ES_2	0.0432634	-0.101791	17.7746	8.13342e-39	1.36904e-37
HP_ABNORMALITY_OF_IMMUNE_SERUM_PROTEIN_PHYSIOLOGY	0.0917394	0.101589	17.7695	8.37449e-39	1.40854e-37
GRAHAM_CML_QUIESCENT_VS_CML_DIVIDING_DN	0.115684	-0.215399	17.7659	8.55003e-39	1.43475e-37
JIANG_TIP30_TARGETS_UP	0.0551617	0.263912	17.7595	8.87074e-39	1.48743e-37
HP_PHARYNGITIS	0.0953868	0.186555	17.7559	9.05644e-39	1.5174e-37
WINTER_HYPOXIA_METAGENE	0.0491094	0.278311	17.7506	9.3389e-39	1.56234e-37
GOBP_TOLERANCE_INDUCTION_DEPENDENT_UPON_IMMUNE_RESPONSE	0.153883	-0.115591	17.7452	9.63318e-39	1.60809e-37
REACTOME_CA2_ACTIVATED_K_CHANNELS	0.0786409	-0.0492472	17.7452	9.6344e-39	1.60809e-37
SCHAEFFER_PROSTATE_DEVELOPMENT_6HR_UP	0.0436697	0.142424	17.7433	9.74004e-39	1.62448e-37
GOBP_CELLULAR_RESPONSE_TO_AMYLOID_BETA	0.057811	0.182264	17.7359	1.01667e-38	1.69306e-37
GOMF_N_ACETYLGALACTOSAMINE_4_O_SULFOTRANSFERASE_ACTIVITY	0.127726	-0.034837	17.7298	1.05281e-38	1.75057e-37
GOBP_TOLERANCE_INDUCTION	0.088559	0.0723396	17.7278	1.06514e-38	1.76974e-37
SA_MMP_CYTOKINE_CONNECTION	0.134209	0.130742	17.7237	1.09058e-38	1.80651e-37
GOMF_CALCIUM_ACTIVATED_POTASSIUM_CHANNEL_ACTIVITY	0.0596368	-0.127122	17.7216	1.10368e-38	1.82683e-37
CASORELLI_APL_SECONDARY_VS_DE_NOVO_UP	0.0515214	0.18953	17.7201	1.1134e-38	1.84153e-37
GOBP_INTRINSIC_APOPTOTIC_SIGNALING_PATHWAY_BY_P53_CLASS_MEDIATOR	0.0345783	0.187493	17.6987	1.25943e-38	2.07834e-37
REACTOME_OVARIAN_TUMOR_DOMAIN_PROTEASES	0.0398179	0.232072	17.6967	1.27441e-38	2.10148e-37
GOBP_REGULATION_OF_CELL_CYCLE_G1_S_PHASE_TRANSITION	0.0260797	0.177597	17.6784	1.41572e-38	2.3267e-37
GOBP_LONG_CHAIN_FATTY_ACID_IMPORT_ACROSS_PLASMA_MEMBRANE	0.069215	0.274947	17.6774	1.42459e-38	2.33856e-37
GOBP_INFLAMMASOME_COMPLEX_ASSEMBLY	0.0681459	0.101282	17.6752	1.44232e-38	2.36589e-37
HP_ORCHITIS	0.0883984	0.111617	17.6748	1.44547e-38	2.36927e-37
GOCC_CD95_DEATH_INDUCING_SIGNALING_COMPLEX	0.0822857	0.242905	17.6618	1.55856e-38	2.55082e-37
HP_SMALL_INTESTINAL_DYSMOTILITY	0.111562	0.116719	17.6615	1.56068e-38	2.55238e-37
GOBP_I_KAPPAB_KINASE_NF_KAPPAB_SIGNALING	0.0343404	0.174434	17.6436	1.73053e-38	2.82804e-37
GOBP_AXONOGENESIS_INVOLVED_IN_INNERVATION	0.0941771	0.144256	17.6422	1.74491e-38	2.84942e-37
GOMF_DEOXYCYTIDINE_DEAMINASE_ACTIVITY	0.0999578	-0.0896642	17.6371	1.79743e-38	2.9308e-37
GOBP_GRANZYME_MEDIATED_PROGRAMMED_CELL_DEATH_SIGNALING_PATHWAY	0.100604	0.192378	17.6282	1.89194e-38	3.08031e-37
MARKEY_RB1_ACUTE_LOF_DN	0.0661362	0.180158	17.6267	1.90895e-38	3.10339e-37
BIOCARTA_CASPASE_PATHWAY	0.0845351	0.191006	17.6215	1.96689e-38	3.19521e-37
GOBP_REGULATION_OF_CD8_POSITIVE_ALPHA_BETA_T_CELL_ACTIVATION	0.102631	0.142205	17.6183	2.00381e-38	3.25277e-37
GOBP_TUMOR_NECROSIS_FACTOR_MEDIATED_SIGNALING_PATHWAY	0.0474902	0.156616	17.6109	2.09137e-38	3.39239e-37
ICHIBA_GRAFT_VERSUS_HOST_DISEASE_D7_UP	0.10126	0.179433	17.6068	2.14074e-38	3.46734e-37
GOBP_REGULATION_OF_PROTEIN_AUTOPHOSPHORYLATION	0.0457717	0.258833	17.5921	2.33109e-38	3.76728e-37
GOBP_DNA_DAMAGE_RESPONSE_SIGNAL_TRANSDUCTION_BY_P53_CLASS_MEDIATOR_RESULTING_IN_CELL_CYCLE_ARREST	0.0638812	0.148288	17.5837	2.44708e-38	3.94889e-37
INGRAM_SHH_TARGETS_DN	0.0565001	0.153095	17.5829	2.45848e-38	3.96437e-37
GOBP_NEGATIVE_REGULATION_OF_INTERFERON_ALPHA_PRODUCTION	0.112867	0.0651237	17.5779	2.5296e-38	4.07305e-37
WP_APOPTOSIS_MODULATION_AND_SIGNALING	0.0415387	0.181445	17.5699	2.64976e-38	4.26339e-37
REACTOME_TRIF_MEDIATED_PROGRAMMED_CELL_DEATH	0.0961241	0.0791763	17.5343	3.25617e-38	5.21989e-37
CHENG_RESPONSE_TO_NICKEL_ACETATE	0.0402311	0.251691	17.5243	3.44901e-38	5.52094e-37
HP_CHOROID_PLEXUS_CARCINOMA	0.0861338	0.149053	17.5235	3.46542e-38	5.54315e-37
GOBP_REGULATION_OF_MYELOID_DENDRITIC_CELL_ACTIVATION	0.150911	-0.0918515	17.5231	3.47273e-38	5.55079e-37
REACTOME_NUCLEOTIDE_BINDING_DOMAIN_LEUCINE_RICH_REPEAT_CONTAINING_RECEPTOR_NLR_SIGNALING_PATHWAYS	0.0525798	0.228842	17.5201	3.53359e-38	5.64394e-37
KEGG_SYSTEMIC_LUPUS_ERYTHEMATOSUS	0.124631	0.101978	17.5111	3.72442e-38	5.94441e-37
GOBP_PEPTIDYL_LYSINE_OXIDATION	0.166256	0.0837677	17.5073	3.80596e-38	6.06569e-37
GOMF_PROTEIN_LYSINE_6_OXIDASE_ACTIVITY	0.166256	0.0837677	17.5073	3.80596e-38	6.06569e-37
WHITFIELD_CELL_CYCLE_LITERATURE	0.09845	-0.0401582	17.5014	3.93952e-38	6.26942e-37
HP_DECREASED_PALMAR_CREASES	0.0964828	0.253117	17.4958	4.06927e-38	6.4665e-37
PID_TOLL_ENDOGENOUS_PATHWAY	0.0777226	0.163136	17.4684	4.76861e-38	7.55042e-37
GOBP_NEURONAL_SIGNAL_TRANSDUCTION	0.0832024	0.0126263	17.4681	4.77698e-38	7.5582e-37
GOBP_LYMPHOCYTE_HOMEOSTASIS	0.0599196	0.126457	17.4679	4.7829e-38	7.56209e-37
BOYAULT_LIVER_CANCER_SUBCLASS_G5_DN	0.125045	0.306285	17.4663	4.82536e-38	7.62371e-37
FLECHNER_BIOPSY_KIDNEY_TRANSPLANT_REJECTED_VS_OK_UP	0.160695	0.135944	17.459	5.03598e-38	7.945e-37
GARGALOVIC_RESPONSE_TO_OXIDIZED_PHOSPHOLIPIDS_TURQUOISE_DN	0.0533229	0.0247786	17.4548	5.15797e-38	8.13161e-37
GOBP_NEGATIVE_REGULATION_OF_INTERLEUKIN_18_PRODUCTION	0.201331	-0.0441891	17.4504	5.29046e-38	8.32848e-37
REACTOME_CD163_MEDIATING_AN_ANTI_INFLAMMATORY_RESPONSE	0.103971	0.237397	17.4466	5.41043e-38	8.5051e-37
JOHANSSON_GLIOMAGENESIS_BY_PDGFB_UP	0.0549297	0.295923	17.446	5.42817e-38	8.52687e-37
GOBP_RESPONSE_TO_UV_C	0.053428	0.111037	17.4433	5.51311e-38	8.65407e-37
GOMF_PHOSPHATIDIC_ACID_TRANSFER_ACTIVITY	0.0923556	0.112212	17.4414	5.57483e-38	8.74468e-37
HP_SNORING	0.0861678	0.116077	17.4397	5.63214e-38	8.82826e-37
GOBP_POSITIVE_REGULATION_OF_MITOTIC_NUCLEAR_DIVISION	0.0321677	0.0599676	17.4384	5.67352e-38	8.88675e-37
GOBP_REGULATION_OF_MITOTIC_CELL_CYCLE	0.0197663	0.141011	17.4361	5.74801e-38	8.99699e-37
WP_NUCLEOTIDE_GPCRS	0.0668731	-0.112127	17.4321	5.88308e-38	9.19526e-37
REACTOME_BUTYROPHILIN_BTN_FAMILY_INTERACTIONS	0.101763	0.0930794	17.4315	5.90353e-38	9.22063e-37
HP_PRIMARY_PERITONEAL_CARCINOMA	0.0871575	0.0703776	17.4172	6.41614e-38	9.99985e-37
KANG_DOXORUBICIN_RESISTANCE_UP	0.11532	-0.0637292	17.4152	6.49064e-38	1.01088e-36
GOBP_B_CELL_HOMEOSTASIS	0.0652367	0.211902	17.4125	6.59282e-38	1.02606e-36
GOBP_REGULATION_OF_MAST_CELL_CHEMOTAXIS	0.109405	0.195604	17.4115	6.6322e-38	1.03072e-36
GOBP_NEGATIVE_REGULATION_OF_T_CELL_CYTOKINE_PRODUCTION	0.093355	-0.0905397	17.4057	6.85917e-38	1.06524e-36
GOBP_DETECTION_OF_MUSCLE_STRETCH	0.0676551	0.173558	17.402	7.00663e-38	1.0866e-36
GOMF_PROCOLLAGEN_PROLINE_4_DIOXYGENASE_ACTIVITY	0.0828249	0.263009	17.4012	7.03878e-38	1.09081e-36
FIGUEROA_AML_METHYLATION_CLUSTER_2_DN	0.116857	0.0993461	17.3955	7.27396e-38	1.12487e-36
GOBP_REGULATION_OF_CELL_COMMUNICATION_BY_ELECTRICAL_COUPLING_INVOLVED_IN_CARDIAC_CONDUCTION	0.0573265	0.191387	17.3873	7.62935e-38	1.17733e-36
GOBP_NEGATIVE_REGULATION_OF_NATURAL_KILLER_CELL_MEDIATED_IMMUNITY	0.0885969	0.144291	17.3789	8.01084e-38	1.23446e-36
HP_ABNORMAL_SERUM_INTERLEUKIN_LEVEL	0.103321	0.0484836	17.3775	8.07681e-38	1.24375e-36
HP_HEMATEMESIS	0.0716059	0.173761	17.368	8.53445e-38	1.31145e-36
GOMF_TOLL_LIKE_RECEPTOR_BINDING	0.0883044	0.104521	17.365	8.68336e-38	1.33246e-36
GOBP_MACROPHAGE_CYTOKINE_PRODUCTION	0.0930493	0.1844	17.3556	9.17143e-38	1.4044e-36
GOBP_NEGATIVE_REGULATION_OF_ALPHA_BETA_T_CELL_ACTIVATION	0.0717687	0.0842035	17.3471	9.63736e-38	1.47369e-36
RODWELL_AGING_KIDNEY_UP	0.0947818	0.206068	17.345	9.75315e-38	1.49035e-36
MORI_IMMATURE_B_LYMPHOCYTE_DN	0.0701355	0.0899138	17.3413	9.96402e-38	1.52045e-36
BIOCARTA_P53_PATHWAY	0.0628114	0.257691	17.3383	1.01384e-37	1.54491e-36
GOBP_NEGATIVE_REGULATION_OF_ENDOTHELIAL_CELL_PROLIFERATION	0.0533796	0.18487	17.3315	1.05471e-37	1.60272e-36
HP_BONE_MARROW_HYPOCELLULARITY	0.041382	0.172243	17.3307	1.05965e-37	1.60911e-36
GOBP_POSITIVE_REGULATION_OF_I_KAPPAB_KINASE_NF_KAPPAB_SIGNALING	0.0365072	0.187139	17.3263	1.0875e-37	1.64911e-36
SALVADOR_MARTIN_PEDIATRIC_TBD_ANTI_TNF_THERAPY_NONRESPONDER_POST_TREATMENT_UP	0.139523	0.121166	17.3227	1.11047e-37	1.68278e-36
GOBP_SUPEROXIDE_ANION_GENERATION	0.0662638	0.096715	17.3219	1.11567e-37	1.68948e-36
REACTOME_TRAFFICKING_AND_PROCESSING_OF_ENDOSOMAL_TLR	0.0876314	0.192038	17.3158	1.15558e-37	1.7475e-36
GOMF_INTERFERON_RECEPTOR_ACTIVITY	0.116531	0.212629	17.3094	1.19944e-37	1.81133e-36
HAN_JNK_SINGALING_UP	0.0739323	0.192702	17.3056	1.22595e-37	1.84753e-36
GOBP_NEGATIVE_REGULATION_OF_INTERLEUKIN_6_PRODUCTION	0.0821242	0.0643984	17.2887	1.35293e-37	2.03469e-36
GOBP_REGULATION_OF_ISOTYPE_SWITCHING	0.0429056	0.133681	17.285	1.3825e-37	2.07631e-36
GOMF_PHOSPHODIESTERASE_I_ACTIVITY	0.0902241	0.271983	17.2562	1.63407e-37	2.44741e-36
GOCC_IPAF_INFLAMMASOME_COMPLEX	0.161617	0.0422861	17.2537	1.65772e-37	2.48113e-36
PAPASPYRIDONOS_UNSTABLE_ATEROSCLEROTIC_PLAQUE_UP	0.0882461	0.267089	17.2518	1.67614e-37	2.507e-36
MATZUK_SPERMATOCYTE	0.023011	0.0808816	17.2505	1.68957e-37	2.52364e-36
GOBP_POSITIVE_REGULATION_OF_INTERFERON_GAMMA_PRODUCTION	0.0922827	0.0362722	17.2466	1.72789e-37	2.57734e-36
MANALO_HYPOXIA_UP	0.053757	0.287826	17.2454	1.74057e-37	2.59273e-36
GOBP_RESPONSE_TO_VIRUS	0.0438962	0.147656	17.2412	1.78338e-37	2.65468e-36
GOCC_PRONUCLEUS	0.082383	0.0672106	17.2397	1.79925e-37	2.67467e-36
BIOCARTA_SODD_PATHWAY	0.101889	0.17323	17.2338	1.86209e-37	2.76246e-36
GOBP_RESPONSE_TO_CISPLATIN	0.108771	0.0462529	17.2262	1.9464e-37	2.88558e-36
BREDEMEYER_RAG_SIGNALING_VIA_ATM_NOT_VIA_NFKB_UP	0.0325914	0.139156	17.2188	2.03107e-37	3.00907e-36
GOBP_POSITIVE_REGULATION_OF_RESPONSE_TO_CYTOKINE_STIMULUS	0.0508012	0.172705	17.2096	2.14328e-37	3.17101e-36
GOBP_CYTIDINE_METABOLIC_PROCESS	0.0877864	-0.135765	17.2046	2.20686e-37	3.25846e-36
GOMF_CYTIDINE_DEAMINASE_ACTIVITY	0.0877864	-0.135765	17.2046	2.20686e-37	3.25846e-36
LEE_AGING_CEREBELLUM_UP	0.05119	0.185997	17.2011	2.25268e-37	3.32389e-36
GOBP_TOLL_LIKE_RECEPTOR_SIGNALING_PATHWAY	0.0623229	0.146828	17.1947	2.33821e-37	3.44776e-36
GROSS_HIF1A_TARGETS_DN	0.0550605	0.248362	17.1942	2.34426e-37	3.45434e-36
GOBP_INTERLEUKIN_6_PRODUCTION	0.0651739	0.0869511	17.1886	2.42262e-37	3.56501e-36
GOBP_REGULATION_OF_CD40_SIGNALING_PATHWAY	0.120481	0.0345265	17.1829	2.5036e-37	3.67923e-36
BIOCARTA_NKT_PATHWAY	0.123706	-0.0342422	17.1713	2.67882e-37	3.92882e-36
GOBP_NEGATIVE_REGULATION_OF_DENDRITIC_CELL_DIFFERENTIATION	0.121693	0.170523	17.1627	2.81751e-37	4.12669e-36
HALLMARK_INTERFERON_GAMMA_RESPONSE	0.181996	0.406121	17.1482	3.06534e-37	4.48068e-36
GOBP_MICROGLIAL_CELL_ACTIVATION	0.0746256	0.126916	17.144	3.14064e-37	4.58462e-36
WP_TYROBP_CAUSAL_NETWORK_IN_MICROGLIA	0.130852	0.198955	17.1369	3.27422e-37	4.77326e-36
HP_GENERALIZED_LIPODYSTROPHY	0.0581796	0.171211	17.1367	3.27754e-37	4.7749e-36
GOBP_NEGATIVE_REGULATION_OF_TYROSINE_PHOSPHORYLATION_OF_STAT_PROTEIN	0.0582834	0.2788	17.1343	3.32375e-37	4.83901e-36
GOBP_NEGATIVE_REGULATION_OF_G_PROTEIN_COUPLED_RECEPTOR_SIGNALING_PATHWAY	0.0439737	0.0672751	17.1326	3.35647e-37	4.8834e-36
MONNIER_POSTRADIATION_TUMOR_ESCAPE_DN	0.0210566	0.19564	17.1243	3.52364e-37	5.11301e-36
HP_CENTRAL_PRIMITIVE_NEUROECTODERMAL_TUMOR	0.0630794	0.195544	17.119	3.63431e-37	5.27011e-36
GOBP_CENP_A_CONTAINING_CHROMATIN_ORGANIZATION	0.0729109	-0.0700277	17.1188	3.63807e-37	5.27207e-36
GOBP_CELLULAR_RESPONSE_TO_INTERFERON_BETA	0.0586971	0.113402	17.1171	3.67554e-37	5.32284e-36
GOBP_POSITIVE_REGULATION_OF_B_CELL_PROLIFERATION	0.0789507	0.070538	17.1055	3.93291e-37	5.68052e-36
REACTOME_RIPK1_MEDIATED_REGULATED_NECROSIS	0.056883	0.299705	17.0976	4.11623e-37	5.94138e-36
GOBP_MITOTIC_CELL_CYCLE_PROCESS	0.023767	0.151286	17.0888	4.334e-37	6.23515e-36
GOBP_NEGATIVE_REGULATION_OF_MYELOID_LEUKOCYTE_MEDIATED_IMMUNITY	0.121504	0.088969	17.0759	4.67253e-37	6.71335e-36
HP_ANTERIOR_UVEITIS	0.105135	0.043395	17.0744	4.71564e-37	6.77084e-36
LIAN_LIPA_TARGETS_3M	0.119252	0.0613453	17.0725	4.76567e-37	6.83819e-36
HP_PATCHY_CHANGES_OF_BONE_MINERAL_DENSITY	0.0865857	0.33308	17.0723	4.77389e-37	6.84549e-36
WIELAND_UP_BY_HBV_INFECTION	0.12499	0.220884	17.0714	4.79643e-37	6.86881e-36
BOWIE_RESPONSE_TO_EXTRACELLULAR_MATRIX	0.131108	0.17902	17.0698	4.84229e-37	6.92995e-36
GOBP_DIAPEDESIS	0.0690976	0.319252	17.0696	4.84946e-37	6.93567e-36
BIOCARTA_PML_PATHWAY	0.0691551	0.195204	17.0655	4.9647e-37	7.09586e-36
GOMF_SUPEROXIDE_GENERATING_NADPH_OXIDASE_ACTIVATOR_ACTIVITY	0.0876134	0.0543741	17.0568	5.22574e-37	7.4592e-36
GOBP_LIVER_REGENERATION	0.0464106	0.11037	17.0563	5.23937e-37	7.47379e-36
LU_TUMOR_ENDOTHELIAL_MARKERS_UP	0.1071	0.10408	17.0521	5.37148e-37	7.65226e-36
GOBP_REGULATION_OF_RESPONSE_TO_CYTOKINE_STIMULUS	0.0424111	0.159742	17.0497	5.4455e-37	7.75266e-36
DUTTA_APOPTOSIS_VIA_NFKB	0.0675562	0.234575	17.0466	5.54437e-37	7.8883e-36
POOLA_INVASIVE_BREAST_CANCER_UP	0.119534	0.0210994	17.0437	5.63977e-37	8.01361e-36
GRAESSMANN_RESPONSE_TO_MC_AND_SERUM_DEPRIVATION_UP	0.0384187	0.168554	17.0416	5.70871e-37	8.10629e-36
GOBP_SOMATIC_DIVERSIFICATION_OF_IMMUNOGLOBULINS	0.0356978	0.134855	17.0255	6.27256e-37	8.88389e-36
BIOCARTA_DC_PATHWAY	0.114112	-0.134973	17.0188	6.52382e-37	9.22781e-36
CASTELLANO_HRAS_AND_NRAS_TARGETS_DN	0.0860157	0.231807	17.0049	7.07512e-37	9.9947e-36
GOBP_POSITIVE_REGULATION_OF_INTERLEUKIN_6_PRODUCTION	0.0611482	0.0772699	17.0042	7.10595e-37	1.00318e-35
HORIUCHI_WTAP_TARGETS_UP	0.0370356	0.234672	16.9962	7.44527e-37	1.0504e-35
GOBP_INTRINSIC_APOPTOTIC_SIGNALING_PATHWAY_IN_RESPONSE_TO_DNA_DAMAGE	0.0404785	0.182522	16.9922	7.62123e-37	1.07453e-35
GOBP_CELL_CYCLE_G1_S_PHASE_TRANSITION	0.025634	0.170465	16.9918	7.63971e-37	1.07645e-35
WP_RETINOBLASTOMA_GENE_IN_CANCER	0.0559463	0.136088	16.9892	7.75663e-37	1.09152e-35
GOMF_CARBOHYDRATE_BINDING	0.0315716	0.0475738	16.9861	7.89526e-37	1.11031e-35
GOBP_LEUKOCYTE_HOMEOSTASIS	0.0595271	0.126155	16.9639	8.99123e-37	1.25877e-35
GOCC_FEMALE_PRONUCLEUS	0.0661242	0.13539	16.9609	9.1502e-37	1.27857e-35
BLANCO_MELO_BETA_INTERFERON_TREATED_BRONCHIAL_EPITHELIAL_CELLS_UP	0.0571849	0.181633	16.9604	9.17918e-37	1.2818e-35
REACTOME_CLASS_A_1_RHODOPSIN_LIKE_RECEPTORS	0.0409528	-0.18212	16.9565	9.38999e-37	1.309e-35
HP_GIANT_PLATELETS	0.074995	0.0090668	16.9565	9.39187e-37	1.309e-35
GOBP_PROSTAGLANDIN_TRANSPORT	0.0551929	-0.0195956	16.9543	9.51017e-37	1.32464e-35
BLANCO_MELO_RESPIRATORY_SYNCYTIAL_VIRUS_INFECTION_A594_CELLS_UP	0.0783868	0.136364	16.9536	9.55176e-37	1.32959e-35
GOBP_REGULATION_OF_NIK_NF_KAPPAB_SIGNALING	0.0442735	0.178078	16.9391	1.03965e-36	1.44442e-35
GOBP_PLASMA_MEMBRANE_RAFT_ORGANIZATION	0.0646275	0.13917	16.9367	1.05438e-36	1.46396e-35
HUANG_DASATINIB_SENSITIVITY_UP	0.0651868	0.296929	16.9253	1.12711e-36	1.56394e-35
GOBP_POSITIVE_REGULATION_OF_TOLERANCE_INDUCTION	0.113277	0.100359	16.9233	1.14055e-36	1.58159e-35
REACTOME_TICAM1_DEPENDENT_ACTIVATION_OF_IRF3_IRF7	0.0705168	0.262803	16.9209	1.15631e-36	1.60244e-35
REACTOME_OAS_ANTIVIRAL_RESPONSE	0.100259	0.244922	16.9194	1.16657e-36	1.61562e-35
HALLMARK_ALLOGRAFT_REJECTION	0.218099	0.180569	16.9172	1.18184e-36	1.63574e-35
GOBP_NEGATIVE_REGULATION_OF_LEUKOCYTE_PROLIFERATION	0.06934	0.0776566	16.9164	1.18718e-36	1.64209e-35
GOBP_NEGATIVE_REGULATION_OF_PROTEIN_KINASE_ACTIVITY_BY_REGULATION_OF_PROTEIN_PHOSPHORYLATION	0.0544626	0.290778	16.9116	1.22141e-36	1.68837e-35
GOBP_NEGATIVE_REGULATION_OF_NLRP3_INFLAMMASOME_COMPLEX_ASSEMBLY	0.0690321	-0.0377162	16.908	1.24698e-36	1.72263e-35
GOBP_INTERLEUKIN_12_PRODUCTION	0.0827096	0.0922761	16.9078	1.24898e-36	1.72431e-35
FOSTER_TOLERANT_MACROPHAGE_UP	0.0444592	0.140061	16.9048	1.27097e-36	1.75245e-35
GOBP_RESPONSE_TO_INTERFERON_BETA	0.0671955	0.14535	16.899	1.31493e-36	1.81078e-35
GRAHAM_CML_DIVIDING_VS_NORMAL_QUIESCENT_UP	0.0581289	-0.0137573	16.8949	1.34705e-36	1.85269e-35
GOBP_INTERLEUKIN_15_MEDIATED_SIGNALING_PATHWAY	0.166036	0.139913	16.8915	1.37391e-36	1.88724e-35
REACTOME_TERMINATION_OF_TRANSLESION_DNA_SYNTHESIS	0.0469693	0.165029	16.8766	1.49903e-36	2.05396e-35
GOBP_NEGATIVE_REGULATION_OF_T_CELL_DIFFERENTIATION	0.0665953	0.098121	16.8748	1.51467e-36	2.0741e-35
NUNODA_RESPONSE_TO_DASATINIB_IMATINIB_DN	0.0740674	0.216714	16.8712	1.54756e-36	2.11781e-35
GOBP_NEGATIVE_REGULATION_OF_TUMOR_NECROSIS_FACTOR_MEDIATED_SIGNALING_PATHWAY	0.0399309	0.0509715	16.8655	1.6002e-36	2.18438e-35
GOBP_INTERLEUKIN_1_ALPHA_PRODUCTION	0.103455	0.0158168	16.8649	1.60566e-36	2.19047e-35
GOBP_LIPID_STORAGE	0.0390974	0.155639	16.8584	1.66747e-36	2.27337e-35
GOBP_POSITIVE_REGULATION_OF_T_CELL_TOLERANCE_INDUCTION	0.127711	0.146631	16.8551	1.70055e-36	2.31703e-35
GOBP_POSITIVE_REGULATION_OF_MYELOID_LEUKOCYTE_MEDIATED_IMMUNITY	0.0926989	0.165217	16.8526	1.72589e-36	2.34819e-35
HIRSCH_CELLULAR_TRANSFORMATION_SIGNATURE_UP	0.0462995	0.197699	16.8426	1.83017e-36	2.48744e-35
GOBP_PROTEIN_TRIMERIZATION	0.0534061	0.0569319	16.833	1.9355e-36	2.62734e-35
HP_NEOPLASM_OF_THE_LARYNX	0.052876	0.170835	16.8261	2.01583e-36	2.72791e-35
GOBP_PYROPTOSIS	0.0915989	-0.0147325	16.8011	2.33368e-36	3.15025e-35
REACTOME_ENDOSOMAL_VACUOLAR_PATHWAY	0.0673759	0.366879	16.7992	2.35992e-36	3.18371e-35
WP_INTERACTIONS_OF_NATURAL_KILLER_CELLS_IN_PANCREATIC_CANCER	0.0940214	0.0137382	16.7955	2.41164e-36	3.24948e-35
GRAESSMANN_APOPTOSIS_BY_SERUM_DEPRIVATION_UP	0.0219721	0.157245	16.7936	2.43951e-36	3.28501e-35
GOMF_PROTEIN_SEQUESTERING_ACTIVITY	0.150239	0.21155	16.787	2.53465e-36	3.40924e-35
HP_NEUROINFLAMMATION	0.0836796	0.0860785	16.787	2.53488e-36	3.40924e-35
GOCC_PLASMA_MEMBRANE_RAFT	0.0399035	0.155839	16.7814	2.61979e-36	3.52126e-35
GOBP_DETECTION_OF_BIOTIC_STIMULUS	0.0693454	0.0499443	16.779	2.65671e-36	3.56651e-35
ONO_FOXP3_TARGETS_DN	0.104212	0.105387	16.777	2.68802e-36	3.60632e-35
REACTOME_PEPTIDE_LIGAND_BINDING_RECEPTORS	0.0487596	-0.171202	16.7741	2.73422e-36	3.66607e-35
GOBP_MACROPHAGE_FUSION	0.104882	0.0999802	16.7684	2.82703e-36	3.78587e-35
GOBP_SEMAPHORIN_PLEXIN_SIGNALING_PATHWAY_INVOLVED_IN_NEURON_PROJECTION_GUIDANCE	0.0667555	0.271581	16.7526	3.10323e-36	4.14307e-35
REACTOME_TP53_REGULATES_TRANSCRIPTION_OF_CASPASE_ACTIVATORS_AND_CASPASES	0.074411	0.095242	16.7517	3.11996e-36	4.16033e-35
SU_PANCREAS	0.0314145	-0.00837733	16.7464	3.21793e-36	4.28835e-35
BOYLAN_MULTIPLE_MYELOMA_C_CLUSTER_DN	0.0590917	0.197446	16.7399	3.34321e-36	4.44989e-35
LEE_EARLY_T_LYMPHOCYTE_UP	0.0717214	-0.0368024	16.7343	3.45412e-36	4.59192e-35
HP_PORTAL_FIBROSIS	0.0652223	0.143294	16.7336	3.46908e-36	4.60901e-35
GOBP_POSITIVE_REGULATION_OF_ISOTYPE_SWITCHING_TO_IGG_ISOTYPES	0.0881523	0.0294313	16.724	3.67089e-36	4.86237e-35
HP_SKIN_ULCER	0.047607	0.165057	16.7226	3.69999e-36	4.89796e-35
HP_APLASIA_HYPOPLASIA_OF_THE_UVULA	0.0622524	0.00414896	16.7215	3.72454e-36	4.92747e-35
HP_ABNORMAL_CIRCULATING_COPPER_CONCENTRATION	0.0616667	0.170704	16.719	3.77993e-36	4.99594e-35
GOBP_GRANULOCYTE_COLONY_STIMULATING_FACTOR_PRODUCTION	0.0863892	0.0373979	16.719	3.78086e-36	4.99594e-35
GOBP_TUMOR_NECROSIS_FACTOR_SUPERFAMILY_CYTOKINE_PRODUCTION	0.0613791	0.11417	16.7187	3.78671e-36	5.00065e-35
GOBP_EPITHELIAL_CILIUM_MOVEMENT_INVOLVED_IN_DETERMINATION_OF_LEFT_RIGHT_ASYMMETRY	0.0972792	0.00859215	16.7128	3.91924e-36	5.17254e-35
WP_SELECTIVE_EXPRESSION_OF_CHEMOKINE_RECEPTORS_DURING_TCELL_POLARIZATION	0.119798	-0.0548714	16.7084	4.02384e-36	5.3042e-35
GOMF_TAP1_BINDING	0.127253	0.254332	16.7035	4.14009e-36	5.45416e-35
WATANABE_ULCERATIVE_COLITIS_WITH_CANCER_DN	0.136873	0.244982	16.7031	4.14976e-36	5.46361e-35
GOBP_COPPER_ION_TRANSPORT	0.0618573	0.146672	16.6984	4.26528e-36	5.61232e-35
HALLMARK_IL6_JAK_STAT3_SIGNALING	0.170913	0.298344	16.6964	4.3164e-36	5.67617e-35
HP_GLOSSOPTOSIS	0.0478287	0.145449	16.6877	4.54245e-36	5.96268e-35
GOMF_GAMMA_TUBULIN_BINDING	0.0367296	0.16757	16.6851	4.6132e-36	6.05192e-35
GOBP_REPLICATION_FORK_PROTECTION	0.0814161	-0.0288864	16.6828	4.6754e-36	6.12985e-35
MEBARKI_HCC_PROGENITOR_FZD8CRD_UP	0.0506913	-0.00615697	16.678	4.8087e-36	6.29467e-35
GOBP_CALCIUM_DEPENDENT_CELL_CELL_ADHESION_VIA_PLASMA_MEMBRANE_CELL_ADHESION_MOLECULES	0.0708524	0.0468166	16.678	4.80975e-36	6.29467e-35
GOBP_APOPTOTIC_CELL_CLEARANCE	0.0599556	0.144656	16.674	4.92422e-36	6.43679e-35
KRIGE_RESPONSE_TO_TOSEDOSTAT_6HR_UP	0.022495	0.220529	16.6713	5.00378e-36	6.53688e-35
GOBP_REGULATION_OF_NATURAL_KILLER_CELL_ACTIVATION	0.0664528	0.102845	16.6642	5.21804e-36	6.81272e-35
GAZDA_DIAMOND_BLACKFAN_ANEMIA_ERYTHROID_UP	0.0506371	0.245234	16.6592	5.3714e-36	7.00876e-35
VILIMAS_NOTCH1_TARGETS_DN	0.127986	-0.0870026	16.6494	5.69136e-36	7.40418e-35
REACTOME_ACTIVATION_OF_NIMA_KINASES_NEK9_NEK6_NEK7	0.0637315	0.103947	16.6484	5.72391e-36	7.43769e-35
HP_RIGHT_VENTRICULAR_DILATATION	0.0576368	-0.0265064	16.6453	5.83167e-36	7.57322e-35
HP_ACUTE_LYMPHOBLASTIC_LEUKEMIA	0.0490439	0.135547	16.6395	6.03276e-36	7.82043e-35
REACTOME_ASSEMBLY_OF_ACTIVE_LPL_AND_LIPC_LIPASE_COMPLEXES	0.0719782	0.0422488	16.6364	6.14397e-36	7.95987e-35
WP_DNA_REPLICATION	0.066368	0.0606607	16.6347	6.20409e-36	8.03301e-35
GOBP_NEGATIVE_REGULATION_OF_CD4_POSITIVE_ALPHA_BETA_T_CELL_DIFFERENTIATION	0.089259	0.152965	16.6301	6.37752e-36	8.25268e-35
REACTOME_MEIOTIC_RECOMBINATION	0.061724	0.0325755	16.6297	6.39117e-36	8.26545e-35
KOBAYASHI_EGFR_SIGNALING_24HR_DN	0.0665183	0.0143348	16.6152	6.96174e-36	8.98475e-35
KEGG_CELL_CYCLE	0.0363686	0.151439	16.6151	6.96378e-36	8.98475e-35
DER_IFN_ALPHA_RESPONSE_UP	0.064575	0.250446	16.613	7.05233e-36	9.09021e-35
PID_HIF1A_PATHWAY	0.0366053	0.234909	16.6109	7.1384e-36	9.18839e-35
BIOCARTA_IL10_PATHWAY	0.0782058	0.15834	16.6015	7.54603e-36	9.69597e-35
GOBP_REGULATION_OF_NECROTIC_CELL_DEATH	0.0427584	0.206864	16.5978	7.71137e-36	9.8911e-35
BOWIE_RESPONSE_TO_TAMOXIFEN	0.133871	0.182895	16.5978	7.71146e-36	9.8911e-35
BOYAULT_LIVER_CANCER_SUBCLASS_G23_UP	0.0587687	0.111177	16.5956	7.81414e-36	1.00052e-34
HP_REDUCED_ANTIGEN_SPECIFIC_T_CELL_PROLIFERATION	0.0758285	0.0601594	16.593	7.93057e-36	1.01424e-34
ICHIBA_GRAFT_VERSUS_HOST_DISEASE_35D_UP	0.0987489	0.155781	16.5849	8.3182e-36	1.06195e-34
REACTOME_FCGR_ACTIVATION	0.135884	0.157211	16.5773	8.70123e-36	1.11021e-34
WP_PYRIMIDINE_METABOLISM	0.0356848	0.08754	16.5764	8.74479e-36	1.11511e-34
GOBP_IMMUNOGLOBULIN_PRODUCTION_INVOLVED_IN_IMMUNOGLOBULIN_MEDIATED_IMMUNE_RESPONSE	0.0630234	0.126062	16.5749	8.82273e-36	1.1244e-34
PID_P53_DOWNSTREAM_PATHWAY	0.0444787	0.198249	16.5742	8.86053e-36	1.1279e-34
GOBP_MITOTIC_DNA_INTEGRITY_CHECKPOINT_SIGNALING	0.0355895	0.13318	16.5736	8.89504e-36	1.13164e-34
GOMF_MHC_PROTEIN_BINDING	0.0814946	0.114771	16.5718	8.98526e-36	1.14245e-34
GOBP_REGULATION_OF_SYNCYTIUM_FORMATION_BY_PLASMA_MEMBRANE_FUSION	0.0762059	0.121588	16.5666	9.26899e-36	1.1777e-34
GOBP_POSITIVE_REGULATION_OF_MACROPHAGE_CYTOKINE_PRODUCTION	0.0921622	0.202771	16.5588	9.70226e-36	1.22933e-34
GOBP_POSITIVE_REGULATION_OF_TOLL_LIKE_RECEPTOR_SIGNALING_PATHWAY	0.0709717	0.169532	16.5586	9.71574e-36	1.23032e-34
GOBP_REGULATION_OF_T_HELPER_2_CELL_DIFFERENTIATION	0.0888061	0.161505	16.5568	9.8158e-36	1.24228e-34
HP_ENDOCARDITIS	0.0582554	0.122562	16.5567	9.82373e-36	1.24256e-34
GAL_LEUKEMIC_STEM_CELL_DN	0.0564854	0.0354005	16.5564	9.84375e-36	1.24437e-34
GOBP_LACTATE_TRANSMEMBRANE_TRANSPORT	0.116042	0.190799	16.5546	9.94833e-36	1.25687e-34
RAMJAUN_APOPTOSIS_BY_TGFB1_VIA_SMAD4_UP	0.0984426	0.251923	16.5542	9.96845e-36	1.25868e-34
GOBP_D_ASPARTATE_IMPORT_ACROSS_PLASMA_MEMBRANE	0.0896114	-0.0553929	16.5522	1.00906e-35	1.27264e-34
HP_INCREASED_CIRCULATING_IGG_LEVEL	0.117725	0.209922	16.5444	1.05609e-35	1.32888e-34
GOBP_REGULATION_OF_MYOBLAST_FUSION	0.0878805	0.155414	16.5436	1.06131e-35	1.33469e-34
GROSS_HYPOXIA_VIA_ELK3_ONLY_UP	0.0640051	0.175366	16.5429	1.06563e-35	1.33935e-34
GOBP_MYELOID_LEUKOCYTE_CYTOKINE_PRODUCTION	0.0686175	0.199764	16.5342	1.1217e-35	1.4074e-34
WP_CELL_CYCLE	0.0363502	0.154923	16.5339	1.12355e-35	1.40866e-34
GOBP_NEGATIVE_REGULATION_OF_ALPHA_BETA_T_CELL_DIFFERENTIATION	0.079969	0.118014	16.5339	1.124e-35	1.40866e-34
HP_WORMIAN_BONES	0.0360739	0.263622	16.525	1.18434e-35	1.4826e-34
KEGG_P53_SIGNALING_PATHWAY	0.0530533	0.145207	16.5207	1.21478e-35	1.51896e-34
GOBP_RETINAL_CELL_PROGRAMMED_CELL_DEATH	0.0818519	0.0475127	16.5178	1.23534e-35	1.54379e-34
GAURNIER_PSMD4_TARGETS	0.11984	0.0763421	16.5135	1.26704e-35	1.5825e-34
GOCC_REPLICATION_FORK	0.0552476	0.0862203	16.5039	1.3412e-35	1.67417e-34
BIOCARTA_ATRBRCA_PATHWAY	0.0705925	0.0776812	16.5027	1.35062e-35	1.684e-34
WP_IMMUNE_RESPONSE_TO_TUBERCULOSIS	0.0858429	0.262079	16.5004	1.36944e-35	1.7065e-34
LI_WILMS_TUMOR_ANAPLASTIC_UP	0.090981	0.016129	16.4933	1.42816e-35	1.77764e-34
KONG_E2F3_TARGETS	0.0859386	-0.0249983	16.4857	1.49342e-35	1.85781e-34
GOBP_TRANS_SYNAPTIC_SIGNALING_BY_LIPID	0.0706381	0.0511985	16.4807	1.5378e-35	1.91194e-34
ROY_WOUND_BLOOD_VESSEL_UP	0.0886868	0.280786	16.4764	1.57785e-35	1.95951e-34
HP_ZOLLINGER_ELLISON_SYNDROME	0.0717671	0.234643	16.4738	1.60171e-35	1.98802e-34
GOBP_POSITIVE_REGULATION_OF_ACTIVATION_OF_JANUS_KINASE_ACTIVITY	0.11838	-0.0541495	16.4677	1.66092e-35	2.05799e-34
GOMF_MRF_BINDING	0.0693158	0.319848	16.4669	1.66862e-35	2.06637e-34
KALMA_E2F1_TARGETS	0.107123	0.0452551	16.4582	1.75613e-35	2.17228e-34
REACTOME_IKK_COMPLEX_RECRUITMENT_MEDIATED_BY_RIP1	0.0509489	0.221102	16.4512	1.83105e-35	2.26367e-34
GOBP_NEGATIVE_REGULATION_OF_CELL_CYCLE_PROCESS	0.0268646	0.132581	16.4487	1.85805e-35	2.29446e-34
GOBP_NEGATIVE_REGULATION_OF_CELL_CYCLE_G1_S_PHASE_TRANSITION	0.0313663	0.18975	16.4481	1.86403e-35	2.30055e-34
GOBP_DETECTION_OF_OTHER_ORGANISM	0.0917804	-0.000421831	16.4474	1.87255e-35	2.30846e-34
NEBEN_AML_WITH_FLT3_OR_NRAS_DN	0.0516608	0.276823	16.4433	1.91798e-35	2.3618e-34
KOKKINAKIS_METHIONINE_DEPRIVATION_48HR_DN	0.0265598	0.171648	16.4085	2.356e-35	2.88495e-34
GOBP_NEGATIVE_REGULATION_OF_CELL_CYCLE_PHASE_TRANSITION	0.0289781	0.133124	16.4068	2.37897e-35	2.91145e-34
ZHAN_MULTIPLE_MYELOMA_PR_UP	0.108079	-0.137128	16.4066	2.38261e-35	2.91428e-34
LEE_TARGETS_OF_PTCH1_AND_SUFU_UP	0.0625759	0.170037	16.4022	2.44501e-35	2.98893e-34
GOMF_ADP_BINDING	0.0332054	0.228664	16.3995	2.48418e-35	3.03511e-34
PARK_OSTEOBLAST_DIFFERENTIATION_BY_PHENYLAMIL_DN	0.0812561	0.256297	16.3956	2.54241e-35	3.10279e-34
REACTOME_ACTIVATION_OF_THE_PRE_REPLICATIVE_COMPLEX	0.0719241	0.0289914	16.3871	2.67307e-35	3.25318e-34
REACTOME_TNF_RECEPTOR_SUPERFAMILY_TNFSF_MEMBERS_MEDIATING_NON_CANONICAL_NF_KB_PATHWAY	0.100112	0.0413633	16.3859	2.6931e-35	3.27574e-34
GOBP_NEGATIVE_REGULATION_OF_T_CELL_MEDIATED_IMMUNITY	0.111787	0.00732754	16.3817	2.76096e-35	3.35455e-34
HP_MENINGITIS	0.0837502	0.065082	16.3774	2.8307e-35	3.43546e-34
REACTOME_ELECTRIC_TRANSMISSION_ACROSS_GAP_JUNCTIONS	0.101204	-0.106397	16.3697	2.96325e-35	3.59234e-34
REACTOME_TP53_REGULATES_TRANSCRIPTION_OF_GENES_INVOLVED_IN_CYTOCHROME_C_RELEASE	0.0480115	0.104718	16.3689	2.97728e-35	3.60735e-34
GOBP_NEGATIVE_REGULATION_OF_CELL_DIVISION	0.0588679	0.0130959	16.358	3.17605e-35	3.8418e-34
HALLMARK_INFLAMMATORY_RESPONSE	0.162611	0.202044	16.3556	3.21986e-35	3.89265e-34
HP_DECREASED_LYMPHOCYTE_APOPTOSIS	0.111657	0.189349	16.3531	3.26834e-35	3.94908e-34
BIOCARTA_G1_PATHWAY	0.0469152	0.188409	16.3463	3.40316e-35	4.10518e-34
MOSERLE_IFNA_RESPONSE	0.140364	0.213117	16.3433	3.46465e-35	4.17705e-34
BIOCARTA_CTL_PATHWAY	0.167291	0.1443	16.343	3.47039e-35	4.18167e-34
GOBP_DNA_DAMAGE_RESPONSE_SIGNAL_TRANSDUCTION_BY_P53_CLASS_MEDIATOR	0.0341415	0.173821	16.3426	3.479e-35	4.18973e-34
GOBP_CELL_CYCLE_PHASE_TRANSITION	0.0228279	0.144626	16.3403	3.52537e-35	4.24091e-34
WANG_RESPONSE_TO_GSK3_INHIBITOR_SB216763_DN	0.0388494	0.0897899	16.3347	3.6446e-35	4.37713e-34
GOBP_RETROGRADE_TRANS_SYNAPTIC_SIGNALING_BY_LIPID	0.0743141	0.0271323	16.3309	3.72662e-35	4.47317e-34
GOBP_RESPONSE_TO_STIMULUS_INVOLVED_IN_REGULATION_OF_MUSCLE_ADAPTATION	0.0483984	0.00903487	16.3296	3.75642e-35	4.504e-34
GOBP_REGULATION_OF_CYSTEINE_TYPE_ENDOPEPTIDASE_ACTIVITY	0.028276	0.153993	16.3256	3.84554e-35	4.60833e-34
GOBP_NEGATIVE_REGULATION_OF_EXTRACELLULAR_MATRIX_DISASSEMBLY	0.105459	0.284032	16.3216	3.93859e-35	4.71725e-34
WILCOX_RESPONSE_TO_PROGESTERONE_UP	0.0382465	0.0732851	16.3198	3.98134e-35	4.76584e-34
GOMF_PROCOLLAGEN_PROLINE_DIOXYGENASE_ACTIVITY	0.0726348	0.220535	16.3184	4.01311e-35	4.80125e-34
GOBP_POSITIVE_REGULATION_OF_CELL_CYCLE_G1_S_PHASE_TRANSITION	0.0221975	0.174599	16.3124	4.16001e-35	4.96614e-34
WP_GPCRS_CLASS_A_RHODOPSINLIKE	0.0361299	-0.224931	16.3108	4.19909e-35	5.01006e-34
HP_ABNORMAL_DUODENUM_MORPHOLOGY	0.0278763	0.0813349	16.309	4.24303e-35	5.05972e-34
GOBP_CELLULAR_RESPONSE_TO_MECHANICAL_STIMULUS	0.0440904	0.18445	16.2983	4.52029e-35	5.38742e-34
LIAN_LIPA_TARGETS_6M	0.102797	0.0485338	16.2823	4.96988e-35	5.9168e-34
GRAHAM_CML_QUIESCENT_VS_NORMAL_QUIESCENT_UP	0.0468584	0.0121754	16.2775	5.11357e-35	6.08125e-34
HP_NON_HODGKIN_LYMPHOMA	0.081927	0.177638	16.2762	5.15438e-35	6.12314e-34
GOBP_POSITIVE_REGULATION_OF_LEUKOCYTE_MIGRATION	0.0549451	0.101208	16.2737	5.23138e-35	6.2045e-34
GOBP_NEGATIVE_REGULATION_OF_CELL_CYCLE_G2_M_PHASE_TRANSITION	0.0398409	0.111538	16.271	5.31507e-35	6.30035e-34
HP_PERIPHERAL_CYANOSIS	0.0642442	0.17143	16.2669	5.44607e-35	6.44947e-34
BOSCO_INTERFERON_INDUCED_ANTIVIRAL_MODULE	0.0881234	0.18447	16.2662	5.4685e-35	6.4717e-34
KENNY_CTNNB1_TARGETS_UP	0.040632	0.220444	16.265	5.5054e-35	6.50555e-34
GOBP_NEGATIVE_REGULATION_OF_CELL_KILLING	0.0884631	0.150735	16.2635	5.55605e-35	6.56111e-34
GOBP_REGULATION_OF_ODONTOGENESIS	0.076282	-0.0303177	16.2634	5.56e-35	6.56224e-34
GOBP_NEGATIVE_REGULATION_OF_VOLTAGE_GATED_POTASSIUM_CHANNEL_ACTIVITY	0.0737278	0.00928221	16.2585	5.72124e-35	6.74163e-34
GOBP_SOMATIC_DIVERSIFICATION_OF_IMMUNOGLOBULINS_INVOLVED_IN_IMMUNE_RESPONSE	0.0377033	0.120205	16.256	5.80909e-35	6.84147e-34
GOBP_POSITIVE_REGULATION_OF_B_CELL_ACTIVATION	0.0608712	0.0959722	16.2553	5.8308e-35	6.86334e-34
GOBP_PATTERN_RECOGNITION_RECEPTOR_SIGNALING_PATHWAY	0.049377	0.161597	16.2468	6.13515e-35	7.21382e-34
GOBP_NEGATIVE_REGULATION_OF_THYMOCYTE_APOPTOTIC_PROCESS	0.0831344	0.0945365	16.2449	6.20324e-35	7.28998e-34
GOBP_SEROTONIN_RECEPTOR_SIGNALING_PATHWAY	0.0349917	-0.289031	16.243	6.27513e-35	7.36926e-34
KRIGE_RESPONSE_TO_TOSEDOSTAT_24HR_UP	0.0283497	0.237452	16.2392	6.4159e-35	7.51567e-34
GOCC_RIPOPTOSOME	0.0726516	0.238078	16.236	6.53996e-35	7.65689e-34
GOMF_TAP_BINDING	0.0855928	0.343019	16.2321	6.69293e-35	7.8318e-34
BIOCARTA_D4GDI_PATHWAY	0.0872706	0.218888	16.23	6.77466e-35	7.9232e-34
DER_IFN_GAMMA_RESPONSE_UP	0.0552846	0.245851	16.2274	6.88157e-35	8.03535e-34
GOBP_CELLULAR_RESPONSE_TO_DNA_DAMAGE_STIMULUS	0.0221425	0.152235	16.2273	6.8858e-35	8.036e-34
BAKER_HEMATOPOESIS_STAT1_TARGETS	0.108357	0.138916	16.2255	6.95852e-35	8.11655e-34
GOMF_C_C_CHEMOKINE_BINDING	0.106418	-0.109067	16.2186	7.24911e-35	8.442e-34
HP_ATROPHY_DEGENERATION_INVOLVING_THE_CAUDATE_NUCLEUS	0.0479868	0.21537	16.218	7.27552e-35	8.46824e-34
HP_NUCHAL_RIGIDITY	0.0609529	0.0707215	16.2136	7.46926e-35	8.6845e-34
HP_TORSION_DYSTONIA	0.0502097	0.12259	16.213	7.49597e-35	8.71093e-34
GOBP_ANTIGEN_PROCESSING_AND_PRESENTATION_OF_PEPTIDE_ANTIGEN_VIA_MHC_CLASS_I	0.0553756	0.275592	16.1945	8.36115e-35	9.69574e-34
WHITEFORD_PEDIATRIC_CANCER_MARKERS	0.0721434	0.000209075	16.1856	8.81917e-35	1.0216e-33
KEGG_CYTOKINE_CYTOKINE_RECEPTOR_INTERACTION	0.0576913	-0.0390818	16.1837	8.91886e-35	1.03209e-33
GOBP_CELLULAR_RESPONSE_TO_INTERFERON_GAMMA	0.054066	0.12468	16.1837	8.91916e-35	1.03209e-33
GOBP_RESPONSE_TO_INTERLEUKIN_15	0.146911	0.175001	16.1817	9.02199e-35	1.04289e-33
GOCC_AIM2_INFLAMMASOME_COMPLEX	0.153514	0.0208418	16.1806	9.08145e-35	1.04866e-33
WP_TYPE_II_INTERFERON_SIGNALING_IFNG	0.110302	0.196702	16.1801	9.1072e-35	1.05107e-33
GOBP_INTERFERON_ALPHA_PRODUCTION	0.0685767	0.189006	16.1761	9.32527e-35	1.07567e-33
HP_ABNORMAL_SERUM_INTERFERON_LEVEL	0.104018	0.0999709	16.1757	9.34848e-35	1.07778e-33
HP_RHEUMATOID_FACTOR_POSITIVE	0.0794895	0.114906	16.1727	9.51873e-35	1.09683e-33
SANA_RESPONSE_TO_IFNG_UP	0.0976581	0.248103	16.1667	9.86247e-35	1.13585e-33
HP_ABSCESS	0.0786214	0.131566	16.1633	1.00658e-34	1.15866e-33
HALLMARK_INTERFERON_ALPHA_RESPONSE	0.182433	0.435715	16.1599	1.02666e-34	1.18115e-33
BOHN_PRIMARY_IMMUNODEFICIENCY_SYNDROM_UP	0.0508379	0.214291	16.1579	1.03911e-34	1.19484e-33
ISHIDA_E2F_TARGETS	0.0926652	-0.0381151	16.156	1.05122e-34	1.20813e-33
GOBP_MITOTIC_CELL_CYCLE_CHECKPOINT_SIGNALING	0.0373168	0.110474	16.1546	1.05977e-34	1.21712e-33
GOBP_RESPONSE_TO_HYDROSTATIC_PRESSURE	0.0529644	0.320788	16.1545	1.06015e-34	1.21712e-33
TAVOR_CEBPA_TARGETS_DN	0.0577237	0.140821	16.1534	1.06714e-34	1.22386e-33
TURASHVILI_BREAST_DUCTAL_CARCINOMA_VS_LOBULAR_NORMAL_UP	0.0552621	0.153801	16.1442	1.12744e-34	1.28964e-33
ONGUSAHA_TP53_TARGETS	0.0498068	0.150016	16.1431	1.13481e-34	1.29738e-33
FRASOR_RESPONSE_TO_SERM_OR_FULVESTRANT_DN	0.0710441	0.0445726	16.1335	1.20122e-34	1.37187e-33
BIOCARTA_PLK3_PATHWAY	0.074624	0.161106	16.1315	1.21544e-34	1.38739e-33
LINDSTEDT_DENDRITIC_CELL_MATURATION_A	0.0911956	0.0829122	16.1296	1.22947e-34	1.40195e-33
GOLDRATH_ANTIGEN_RESPONSE	0.0513625	0.111796	16.1228	1.28012e-34	1.45741e-33
GOMF_CHEMOATTRACTANT_ACTIVITY	0.0600746	0.0271926	16.1223	1.28361e-34	1.46063e-33
REACTOME_NEF_AND_SIGNAL_TRANSDUCTION	0.133229	0.23621	16.1159	1.33377e-34	1.51535e-33
GOBP_REGULATION_OF_T_HELPER_1_CELL_DIFFERENTIATION	0.107957	0.0527938	16.1138	1.34983e-34	1.5328e-33
GOBP_T_CELL_TOLERANCE_INDUCTION	0.0917486	0.0900323	16.1085	1.39375e-34	1.58103e-33
GOBP_DTTP_METABOLIC_PROCESS	0.0908937	-0.0239821	16.0988	1.47572e-34	1.67228e-33
CHIANG_LIVER_CANCER_SUBCLASS_PROLIFERATION_UP	0.0623619	0.0669555	16.0981	1.48201e-34	1.67854e-33
GOBP_REGULATION_OF_T_CELL_COSTIMULATION	0.138013	-0.123877	16.09	1.55512e-34	1.75861e-33
GOBP_REGULATION_OF_B_CELL_PROLIFERATION	0.0857212	0.0832664	16.0878	1.57604e-34	1.78043e-33
GOBP_POSITIVE_REGULATION_OF_NATURAL_KILLER_CELL_ACTIVATION	0.0656408	0.162594	16.0849	1.60358e-34	1.81061e-33
GOBP_INTERLEUKIN_18_PRODUCTION	0.123971	-0.0440565	16.0846	1.60594e-34	1.81233e-33
BENNETT_SYSTEMIC_LUPUS_ERYTHEMATOSUS	0.0878062	0.180737	16.0832	1.61951e-34	1.8267e-33
GOBP_FC_RECEPTOR_MEDIATED_INHIBITORY_SIGNALING_PATHWAY	0.174716	-0.00709501	16.0815	1.63631e-34	1.84471e-33
GOBP_REGULATION_OF_CELL_CYCLE_PHASE_TRANSITION	0.0243407	0.135714	16.0768	1.68217e-34	1.89445e-33
GOBP_REGULATION_OF_APOPTOTIC_CELL_CLEARANCE	0.122178	0.203984	16.0741	1.7092e-34	1.92209e-33
SHIRAISHI_PLZF_TARGETS_UP	0.0495856	0.123633	16.0738	1.71227e-34	1.92439e-33
BIOCARTA_DEATH_PATHWAY	0.0485382	0.224233	16.059	1.87017e-34	2.09861e-33
GOBP_POSITIVE_REGULATION_OF_CELL_PROLIFERATION_INVOLVED_IN_KIDNEY_DEVELOPMENT	0.0952451	0.213343	16.0554	1.91058e-34	2.14211e-33
GOBP_FOAM_CELL_DIFFERENTIATION	0.055436	0.137342	16.0485	1.99014e-34	2.22867e-33
WP_DNA_IRDOUBLE_STRAND_BREAKS_AND_CELLULAR_RESPONSE_VIA_ATM	0.0423204	0.163934	16.048	1.99693e-34	2.23399e-33
HP_DISSEMINATED_INTRAVASCULAR_COAGULATION	0.0430226	0.31032	16.0458	2.02214e-34	2.26103e-33
GOBP_APOPTOTIC_CHROMOSOME_CONDENSATION	0.0830581	0.037543	16.0398	2.09624e-34	2.3403e-33
GOBP_POSITIVE_REGULATION_OF_TYPE_I_INTERFERON_PRODUCTION	0.0554189	0.216533	16.0246	2.29511e-34	2.55711e-33
WEINMANN_ADAPTATION_TO_HYPOXIA_DN	0.06614	0.20887	16.0208	2.34704e-34	2.61363e-33
GOMF_CARD_DOMAIN_BINDING	0.0897625	0.0651555	16.0194	2.36674e-34	2.63423e-33
GOBP_MEMBRANE_INVAGINATION	0.0481722	0.179536	16.0166	2.40661e-34	2.67725e-33
MISSIAGLIA_REGULATED_BY_METHYLATION_DN	0.0481397	0.105319	16.0097	2.5071e-34	2.78572e-33
GOBP_LYMPHOCYTE_COSTIMULATION	0.0846173	0.0772708	16.0094	2.51158e-34	2.78835e-33
MANN_RESPONSE_TO_AMIFOSTINE_UP	0.0535529	0.270933	15.998	2.68806e-34	2.97371e-33
FOURNIER_ACINAR_DEVELOPMENT_LATE_DN	0.0741618	0.023413	15.9958	2.72398e-34	3.01041e-33
CROSBY_E2F4_TARGETS	0.132137	-0.154351	15.9884	2.84639e-34	3.14252e-33
BIOCARTA_COMP_PATHWAY	0.132934	0.125046	15.9854	2.89756e-34	3.19578e-33
KEGG_GRAFT_VERSUS_HOST_DISEASE	0.120487	0.0729389	15.9837	2.92665e-34	3.22625e-33
REACTOME_DISEASES_OF_IMMUNE_SYSTEM	0.111917	0.121657	15.982	2.956e-34	3.25695e-33
HP_DECREASED_THYROID_STIMULATING_HORMONE_LEVEL	0.0699658	-0.208723	15.9787	3.01594e-34	3.31965e-33
GRAHAM_NORMAL_QUIESCENT_VS_NORMAL_DIVIDING_DN	0.0755613	-0.0707461	15.9767	3.05198e-34	3.35764e-33
GOBP_DNA_REPLICATION_INITIATION	0.0530858	0.0448331	15.9736	3.10832e-34	3.41447e-33
GOBP_NEURAL_CREST_CELL_MIGRATION_INVOLVED_IN_AUTONOMIC_NERVOUS_SYSTEM_DEVELOPMENT	0.0656144	0.247322	15.9726	3.12677e-34	3.42957e-33
REACTOME_METABOLISM_OF_INGESTED_SEMET_SEC_MESEC_INTO_H2SE	0.0586193	0.0151714	15.9715	3.1473e-34	3.45036e-33
SA_REG_CASCADE_OF_CYCLIN_EXPR	0.0585997	-0.0127525	15.9685	3.20395e-34	3.50895e-33
WP_MICROGLIA_PATHOGEN_PHAGOCYTOSIS_PATHWAY	0.120033	0.158897	15.9582	3.40743e-34	3.72621e-33
GOBP_RESPONSE_TO_INTERLEUKIN_12	0.0619034	0.285019	15.9486	3.60741e-34	3.92919e-33
BIOCARTA_BARD1_PATHWAY	0.0789006	-0.0289501	15.946	3.66276e-34	3.98551e-33
KEGG_HOMOLOGOUS_RECOMBINATION	0.0610854	0.0240585	15.9417	3.75781e-34	4.08284e-33
ZHANG_GATA6_TARGETS_UP	0.0854789	0.0726723	15.9401	3.79339e-34	4.11945e-33
KEGG_AUTOIMMUNE_THYROID_DISEASE	0.105524	-0.00364489	15.9307	4.01326e-34	4.35174e-33
PID_RB_1PATHWAY	0.0374108	0.193797	15.9298	4.03529e-34	4.37346e-33
GOBP_REGULATION_OF_MEMBRANE_REPOLARIZATION_DURING_ACTION_POTENTIAL	0.0691501	0.216173	15.927	4.10297e-34	4.44462e-33
HP_ABNORMALITY_OF_NEUTROPHIL_PHYSIOLOGY	0.0899789	0.187876	15.9209	4.25427e-34	4.60624e-33
GOBP_CD8_POSITIVE_ALPHA_BETA_T_CELL_DIFFERENTIATION	0.130211	0.0895433	15.9161	4.37694e-34	4.73436e-33
REACTOME_LEUKOTRIENE_RECEPTORS	0.110362	-0.104314	15.9062	4.64469e-34	5.01159e-33
HP_ABNORMALITY_OF_THE_TEMPOROMANDIBULAR_JOINT	0.0899545	0.191209	15.8996	4.82967e-34	5.20862e-33
GOBP_NOREPINEPHRINE_TRANSPORT	0.0596073	-0.0654676	15.8978	4.88304e-34	5.26358e-33
GOMF_GLUTAMATE_SODIUM_SYMPORTER_ACTIVITY	0.0905409	-0.0638558	15.8968	4.91167e-34	5.29183e-33
GOBP_REGULATION_OF_CHROMOSOME_SEGREGATION	0.0490612	0.11447	15.8925	5.03735e-34	5.42458e-33
REACTOME_STING_MEDIATED_INDUCTION_OF_HOST_IMMUNE_RESPONSES	0.0635585	0.259021	15.8807	5.40621e-34	5.81035e-33
ZHANG_INTERFERON_RESPONSE	0.112675	0.168446	15.8787	5.47032e-34	5.87348e-33
GOBP_POSITIVE_REGULATION_OF_PENILE_ERECTION	0.101321	-0.0646549	15.876	5.55906e-34	5.96555e-33
GOBP_G_PROTEIN_COUPLED_RECEPTOR_INTERNALIZATION	0.0510343	0.0141499	15.873	5.66123e-34	6.06952e-33
GOMF_PROTEIN_TYROSINE_KINASE_INHIBITOR_ACTIVITY	0.0639071	0.228002	15.8728	5.66536e-34	6.07098e-33
GOBP_NEGATIVE_REGULATION_OF_VASCULAR_WOUND_HEALING	0.167337	0.133034	15.8661	5.89633e-34	6.31539e-33
REACTOME_TRANSLESION_SYNTHESIS_BY_Y_FAMILY_DNA_POLYMERASES_BYPASSES_LESIONS_ON_DNA_TEMPLATE	0.0377426	0.177668	15.8639	5.97701e-34	6.39868e-33
GOBP_DNA_BIOSYNTHETIC_PROCESS	0.0201304	0.155872	15.8515	6.43579e-34	6.87972e-33
GOBP_POSITIVE_REGULATION_OF_VASCULAR_WOUND_HEALING	0.160002	0.164647	15.8433	6.75761e-34	7.21669e-33
GOBP_NEGATIVE_REGULATION_OF_IMMUNE_RESPONSE	0.0583114	0.122412	15.8366	7.03332e-34	7.50016e-33
TAKEDA_TARGETS_OF_NUP98_HOXA9_FUSION_3D_DN	0.0849549	0.0921296	15.836	7.05695e-34	7.52168e-33
GOBP_NEGATIVE_REGULATION_OF_RESPONSE_TO_CYTOKINE_STIMULUS	0.0400438	0.120237	15.8175	7.8834e-34	8.37401e-33
GOBP_NEGATIVE_REGULATION_OF_MITOTIC_CELL_CYCLE	0.0220843	0.134087	15.8148	8.01031e-34	8.50468e-33
GOMF_G_PROTEIN_COUPLED_CHEMOATTRACTANT_RECEPTOR_ACTIVITY	0.0972735	-0.131645	15.8126	8.11662e-34	8.61338e-33
GOBP_POSITIVE_REGULATION_OF_CHEMOKINE_PRODUCTION	0.0538	0.0762017	15.8095	8.26844e-34	8.76599e-33
WP_DUAL_HIJACK_MODEL_OF_VIF_IN_HIV_INFECTION	0.0804453	0.224435	15.8086	8.31241e-34	8.80834e-33
GOBP_REGULATION_OF_CELL_CYCLE_G2_M_PHASE_TRANSITION	0.0327683	0.106383	15.8079	8.3482e-34	8.84198e-33
REACTOME_TRANSCRIPTIONAL_REGULATION_OF_GRANULOPOIESIS	0.0626627	0.19282	15.8025	8.62085e-34	9.12634e-33
GOBP_REGULATION_OF_ANTIGEN_PROCESSING_AND_PRESENTATION_OF_PEPTIDE_ANTIGEN	0.134434	0.00612987	15.8011	8.69066e-34	9.1958e-33
GOBP_POSITIVE_REGULATION_OF_SYNAPTIC_VESICLE_ENDOCYTOSIS	0.0728252	0.206743	15.7941	9.06558e-34	9.57861e-33
GOCC_CAVEOLA	0.0427708	0.193849	15.7935	9.09463e-34	9.60467e-33
HP_DEFECTIVE_T_CELL_PROLIFERATION	0.14081	0.233522	15.7888	9.35581e-34	9.87096e-33
HP_ACUTE_LEUKEMIA	0.034374	0.218265	15.7872	9.44564e-34	9.96094e-33
GOBP_DNA_DEALKYLATION_INVOLVED_IN_DNA_REPAIR	0.0439612	0.121393	15.7867	9.47433e-34	9.98638e-33
HP_CHRONIC_PULMONARY_OBSTRUCTION	0.086319	0.120443	15.7796	9.88187e-34	1.04009e-32
TURASHVILI_BREAST_LOBULAR_CARCINOMA_VS_LOBULAR_NORMAL_DN	0.0921183	0.225108	15.7786	9.94158e-34	1.04587e-32
GOBP_TYPE_I_INTERFERON_PRODUCTION	0.0509057	0.189798	15.7756	1.01241e-33	1.06456e-32
BIOCARTA_LYM_PATHWAY	0.10124	0.226477	15.7732	1.02659e-33	1.07896e-32
HP_LEUKEMIA	0.0319773	0.221188	15.7699	1.04715e-33	1.09951e-32
MATZUK_POSTIMPLANTATION_AND_POSTPARTUM	0.0501603	0.203813	15.7671	1.06509e-33	1.11756e-32
WP_SARS_CORONAVIRUS_AND_INNATE_IMMUNITY	0.0547904	0.0723103	15.7649	1.07911e-33	1.13035e-32
GOCC_MHC_CLASS_I_PEPTIDE_LOADING_COMPLEX	0.0568687	0.366971	15.7599	1.11184e-33	1.16408e-32
HP_REDUCED_DELAYED_HYPERSENSITIVITY	0.11918	0.0660952	15.753	1.15868e-33	1.21138e-32
KEGG_ALLOGRAFT_REJECTION	0.124174	0.0885428	15.7526	1.16126e-33	1.2135e-32
HP_LARYNGEAL_CLEFT	0.0924773	0.251678	15.7471	1.20043e-33	1.25264e-32
SMIRNOV_CIRCULATING_ENDOTHELIOCYTES_IN_CANCER_DN	0.0980128	0.259494	15.7417	1.23938e-33	1.29144e-32
GOBP_B_CELL_MEDIATED_IMMUNITY	0.0673298	0.0915084	15.7377	1.26967e-33	1.32111e-32
GOBP_RECOGNITION_OF_APOPTOTIC_CELL	0.0984677	0.0196044	15.7363	1.28015e-33	1.33138e-32
GOBP_REGULATION_OF_GAP_JUNCTION_ASSEMBLY	0.128162	0.107906	15.7295	1.33319e-33	1.38391e-32
HP_FOLLICULITIS	0.0815257	0.214082	15.727	1.35294e-33	1.40374e-32
GOBP_POSITIVE_REGULATION_OF_AMYLOID_PRECURSOR_PROTEIN_CATABOLIC_PROCESS	0.0499673	0.191829	15.7252	1.36788e-33	1.41857e-32
GOMF_MHC_CLASS_I_PROTEIN_BINDING	0.0787565	0.131949	15.7236	1.38103e-33	1.43153e-32
KEGG_TOLL_LIKE_RECEPTOR_SIGNALING_PATHWAY	0.0585704	0.119253	15.7223	1.39216e-33	1.44239e-32
GOBP_ANTIGEN_PROCESSING_AND_PRESENTATION_OF_PEPTIDE_ANTIGEN	0.0721449	0.225186	15.7126	1.47468e-33	1.52284e-32
HP_ESOPHAGEAL_VARIX	0.0384788	0.263811	15.709	1.50731e-33	1.555e-32
GOBP_SIGNAL_TRANSDUCTION_BY_P53_CLASS_MEDIATOR	0.0223173	0.171342	15.7058	1.5359e-33	1.58158e-32
GOBP_POSITIVE_REGULATION_OF_MYELOID_CELL_APOPTOTIC_PROCESS	0.0782947	0.135215	15.7054	1.53973e-33	1.58478e-32
GOCC_SPECIFIC_GRANULE_MEMBRANE	0.055276	0.177462	15.7004	1.58611e-33	1.63175e-32
GOBP_POSITIVE_REGULATION_OF_MYOBLAST_FUSION	0.0855648	0.173447	15.6995	1.59497e-33	1.64009e-32
REACTOME_CREATION_OF_C4_AND_C2_ACTIVATORS	0.128623	0.0506016	15.6948	1.64015e-33	1.68575e-32
BLANCO_MELO_COVID19_SARS_COV_2_INFECTION_CALU3_CELLS_UP	0.0643032	0.110501	15.6922	1.66611e-33	1.71084e-32
GOCC_MHC_CLASS_I_PROTEIN_COMPLEX	0.068279	0.353608	15.6883	1.70593e-33	1.75038e-32
HP_ABNORMAL_ERYTHROCYTE_SEDIMENTATION_RATE	0.0764982	0.108426	15.6882	1.70622e-33	1.75038e-32
REACTOME_HDR_THROUGH_HOMOLOGOUS_RECOMBINATION_HRR	0.0515168	0.0738179	15.6877	1.71156e-33	1.75503e-32
GOMF_PHOSPHATIDYLINOSITOL_3_4_BISPHOSPHATE_BINDING	0.0393696	0.179754	15.6829	1.76152e-33	1.80541e-32
REACTOME_RUNX3_REGULATES_CDKN1A_TRANSCRIPTION	0.0806897	0.33328	15.6807	1.78501e-33	1.82864e-32
GOBP_NEGATIVE_REGULATION_OF_CD4_POSITIVE_ALPHA_BETA_T_CELL_ACTIVATION	0.0741179	0.0871417	15.676	1.83632e-33	1.87943e-32
HP_BURKITT_LYMPHOMA	0.108187	0.134113	15.6721	1.8789e-33	1.92211e-32
GOBP_NEGATIVE_REGULATION_OF_IMMUNE_EFFECTOR_PROCESS	0.06505	0.102309	15.6648	1.96318e-33	2.00646e-32
HALLMARK_E2F_TARGETS	0.105813	0.211179	15.6625	1.98974e-33	2.03076e-32
GOBP_NEGATIVE_REGULATION_OF_MITOCHONDRIAL_MEMBRANE_PERMEABILITY_INVOLVED_IN_APOPTOTIC_PROCESS	0.146235	0.329208	15.6611	2.0073e-33	2.04773e-32
HP_MYOSITIS	0.0624415	0.152416	15.6605	2.01487e-33	2.05449e-32
KEGG_DNA_REPLICATION	0.0658484	0.0645719	15.6569	2.05803e-33	2.09557e-32
LINDSTEDT_DENDRITIC_CELL_MATURATION_B	0.0736921	0.233339	15.6558	2.0716e-33	2.10841e-32
SHIN_B_CELL_LYMPHOMA_CLUSTER_8	0.085408	0.109056	15.6552	2.07969e-33	2.11566e-32
GOBP_NEGATIVE_REGULATION_OF_TYPE_I_INTERFERON_MEDIATED_SIGNALING_PATHWAY	0.0557125	0.200859	15.6546	2.08634e-33	2.12144e-32
GOMF_CYSTEINE_TYPE_ENDOPEPTIDASE_ACTIVITY_INVOLVED_IN_APOPTOTIC_SIGNALING_PATHWAY	0.0906337	0.173487	15.6534	2.1011e-33	2.13545e-32
GOMF_NATURAL_KILLER_CELL_LECTIN_LIKE_RECEPTOR_BINDING	0.0518239	-0.0294927	15.6487	2.16206e-33	2.19638e-32
GOBP_POSITIVE_REGULATION_OF_SYNCYTIUM_FORMATION_BY_PLASMA_MEMBRANE_FUSION	0.0722939	0.127038	15.6462	2.1946e-33	2.22738e-32
WP_SARSCOV2_INNATE_IMMUNITY_EVASION_AND_CELLSPECIFIC_IMMUNE_RESPONSE	0.0631652	0.133373	15.6441	2.22138e-33	2.25351e-32
GOBP_POSITIVE_REGULATION_OF_GAP_JUNCTION_ASSEMBLY	0.157091	0.105345	15.6393	2.28625e-33	2.31609e-32
GOBP_MITOTIC_CHROMOSOME_CONDENSATION	0.0605336	0.149688	15.6319	2.38991e-33	2.41552e-32
GOBP_IMMUNOGLOBULIN_PRODUCTION	0.0486592	0.109506	15.6302	2.41437e-33	2.43911e-32
HP_HEMATOLOGICAL_NEOPLASM	0.0396762	0.179207	15.6283	2.44275e-33	2.46665e-32
KORKOLA_TERATOMA_UP	0.0743527	0.31995	15.6194	2.57564e-33	2.59964e-32
HP_INCREASED_PULMONARY_VASCULAR_RESISTANCE	0.0878155	0.042383	15.6188	2.58577e-33	2.60866e-32
GOBP_SINGLE_STRANDED_VIRAL_RNA_REPLICATION_VIA_DOUBLE_STRANDED_DNA_INTERMEDIATE	0.063946	0.0749612	15.6173	2.60872e-33	2.6306e-32
HP_PROPORTIONATE_TALL_STATURE	0.0569107	0.222403	15.6164	2.62265e-33	2.64343e-32
GOBP_SYNAPTIC_VESICLE_CLUSTERING	0.0504356	0.0976633	15.6157	2.63372e-33	2.65214e-32
HP_DECREASED_ACTIVITY_OF_NADPH_OXIDASE	0.136162	0.122963	15.6137	2.66606e-33	2.68348e-32
GOBP_REGULATION_OF_MAST_CELL_ACTIVATION_INVOLVED_IN_IMMUNE_RESPONSE	0.065567	0.103979	15.6086	2.74772e-33	2.7644e-32
GOBP_DEOXYRIBONUCLEOSIDE_TRIPHOSPHATE_METABOLIC_PROCESS	0.0467285	0.0681296	15.6082	2.75473e-33	2.77018e-32
GOBP_POSITIVE_REGULATION_OF_MACROPHAGE_MIGRATION	0.0762366	0.161024	15.6064	2.7852e-33	2.79953e-32
HP_STEPPAGE_GAIT	0.029421	0.185995	15.6028	2.84588e-33	2.8579e-32
GOMF_STAT_FAMILY_PROTEIN_BINDING	0.0655032	0.159639	15.5995	2.90291e-33	2.91383e-32
GOBP_PYRIMIDINE_DEOXYRIBONUCLEOSIDE_TRIPHOSPHATE_METABOLIC_PROCESS	0.0758363	-0.0219579	15.5987	2.91543e-33	2.92506e-32
HP_PERIANAL_ABSCESS	0.141365	0.104005	15.5981	2.92583e-33	2.93414e-32
DIRMEIER_LMP1_RESPONSE_LATE_DN	0.0602863	0.227205	15.5958	2.96717e-33	2.97424e-32
HP_FACIAL_ERYTHEMA	0.0705476	0.0864324	15.5899	3.07356e-33	3.07665e-32
GOBP_TRIF_DEPENDENT_TOLL_LIKE_RECEPTOR_SIGNALING_PATHWAY	0.0977211	0.123471	15.5806	3.2507e-33	3.24803e-32
GOBP_RESPONSE_TO_AMYLOID_BETA	0.05327	0.136772	15.5754	3.3519e-33	3.34609e-32
GOMF_SEROTONIN_RECEPTOR_ACTIVITY	0.0413905	-0.28757	15.5741	3.3792e-33	3.3718e-32
SAGIV_CD24_TARGETS_UP	0.0380459	0.29884	15.5724	3.41452e-33	3.40239e-32
GOBP_DNA_DEPENDENT_DNA_REPLICATION_MAINTENANCE_OF_FIDELITY	0.0515664	0.0658867	15.5707	3.44946e-33	3.43564e-32
LAU_APOPTOSIS_CDKN2A_UP	0.0428811	0.234305	15.5687	3.49e-33	3.47444e-32
GOBP_EXTRACELLULAR_MATRIX_CONSTITUENT_SECRETION	0.0627624	0.162732	15.5677	3.51141e-33	3.49416e-32
GOCC_INTRINSIC_COMPONENT_OF_NUCLEAR_INNER_MEMBRANE	0.0508076	0.0389012	15.5661	3.54457e-33	3.52396e-32
HP_CUTANEOUS_ABSCESS	0.103653	0.173849	15.5617	3.63893e-33	3.61284e-32
MATTHEWS_SKIN_CARCINOGENESIS_VIA_JUN	0.0592638	0.0710599	15.561	3.65477e-33	3.62692e-32
GOBP_ENDODERMAL_CELL_FATE_SPECIFICATION	0.0742002	-0.0632438	15.5574	3.73516e-33	3.70334e-32
HP_INTERMITTENT_DIARRHEA	0.0496815	0.183639	15.557	3.74285e-33	3.70928e-32
HP_ABNORMAL_CEREBRAL_VEIN_MORPHOLOGY	0.0747304	0.158804	15.5566	3.75326e-33	3.71791e-32
GOBP_PROTECTION_FROM_NATURAL_KILLER_CELL_MEDIATED_CYTOTOXICITY	0.0754777	0.28485	15.5428	4.07631e-33	4.02699e-32
HP_CHROMOSOMAL_BREAKAGE_INDUCED_BY_CROSSLINKING_AGENTS	0.0815572	0.0221897	15.541	4.12053e-33	4.06884e-32
FURUKAWA_DUSP6_TARGETS_PCI35_DN	0.0460525	0.0219909	15.5405	4.1326e-33	4.07891e-32
GOMF_CYSTEINE_TYPE_ENDOPEPTIDASE_ACTIVITY_INVOLVED_IN_APOPTOTIC_PROCESS	0.075173	0.0728155	15.5395	4.15774e-33	4.10188e-32
GOBP_DTMP_METABOLIC_PROCESS	0.0769265	0.132957	15.5327	4.33031e-33	4.26444e-32
PID_P73PATHWAY	0.0348459	0.176547	15.5286	4.43936e-33	4.36594e-32
ODONNELL_TARGETS_OF_MYC_AND_TFRC_DN	0.0695439	0.000116873	15.5264	4.49733e-33	4.42096e-32
HP_PLEURITIS	0.0916043	0.0989415	15.5185	4.71666e-33	4.63448e-32
BLANCO_MELO_BRONCHIAL_EPITHELIAL_CELLS_INFLUENZA_A_DEL_NS1_INFECTION_UP	0.0442497	0.132	15.5133	4.86497e-33	4.77806e-32
GOMF_DNA_DNA_ANNEALING_ACTIVITY	0.068048	0.0513749	15.5044	5.13141e-33	5.03523e-32
WP_TOLLLIKE_RECEPTOR_SIGNALING_PATHWAY	0.056308	0.122501	15.5	5.26834e-33	5.16265e-32
GOBP_ADAPTATION_OF_SIGNALING_PATHWAY	0.0461895	0.00767282	15.4935	5.47931e-33	5.36458e-32
HP_PAROXYSMAL_DYSKINESIA	0.058302	0.071569	15.4919	5.53258e-33	5.41431e-32
GOCC_FLOTILLIN_COMPLEX	0.0675738	0.40575	15.4909	5.56611e-33	5.44468e-32
GOCC_HAUS_COMPLEX	0.0663608	-0.0370583	15.4821	5.86649e-33	5.73083e-32
GOBP_POSITIVE_REGULATION_OF_APOPTOTIC_CELL_CLEARANCE	0.149331	0.136342	15.4814	5.8914e-33	5.75259e-32
DACOSTA_ERCC3_ALLELE_XPCS_VS_TTD_DN	0.0475927	0.182715	15.4791	5.97279e-33	5.82946e-32
KUROZUMI_RESPONSE_TO_ONCOCYTIC_VIRUS_AND_CYCLIC_RGD	0.13088	-0.138319	15.4784	5.99881e-33	5.85225e-32
GOBP_REGULATION_OF_MAST_CELL_ACTIVATION	0.0648401	0.0795958	15.4778	6.01858e-33	5.86892e-32
MARKEY_RB1_CHRONIC_LOF_DN	0.0550266	0.156726	15.4751	6.11721e-33	5.96244e-32
GOBP_I_KAPPAB_PHOSPHORYLATION	0.0586041	0.205888	15.4684	6.37036e-33	6.20366e-32
GOMF_MHC_CLASS_I_PROTEIN_COMPLEX_BINDING	0.127089	-0.0961331	15.4673	6.41225e-33	6.24168e-32
HP_REDUCED_SUBCUTANEOUS_ADIPOSE_TISSUE	0.0337143	0.199014	15.4587	6.75136e-33	6.56592e-32
GOBP_TOLL_LIKE_RECEPTOR_4_SIGNALING_PATHWAY	0.0647551	0.125733	15.4561	6.85827e-33	6.66397e-32
GOBP_POSITIVE_REGULATION_OF_DEFENSE_RESPONSE	0.0432782	0.0967236	15.4559	6.8665e-33	6.66901e-32
HOSHIDA_LIVER_CANCER_LATE_RECURRENCE_UP	0.0443311	0.233134	15.4556	6.87707e-33	6.67631e-32
GOBP_PIRNA_BIOSYNTHETIC_PROCESS	0.124588	-0.215354	15.45	7.1137e-33	6.90297e-32
HP_ABNORMAL_PROSTATE_MORPHOLOGY	0.0476248	0.153415	15.449	7.15728e-33	6.94218e-32
CHEOK_RESPONSE_TO_HD_MTX_UP	0.0784225	0.13364	15.4481	7.19503e-33	6.97571e-32
GOBP_REGULATION_OF_CYSTEINE_TYPE_ENDOPEPTIDASE_ACTIVITY_INVOLVED_IN_APOPTOTIC_SIGNALING_PATHWAY	0.0587009	0.0838875	15.4473	7.22983e-33	7.00324e-32
GOCC_REPLISOME	0.0609077	0.0538553	15.4424	7.44569e-33	7.20595e-32
EGUCHI_CELL_CYCLE_RB1_TARGETS	0.104746	-0.0126488	15.4368	7.70015e-33	7.44892e-32
GOBP_REGULATION_OF_DNA_PRIMASE_ACTIVITY	0.0818672	-0.138993	15.4356	7.75353e-33	7.49725e-32
YAN_ESCAPE_FROM_ANOIKIS	0.0813817	0.192148	15.4326	7.89469e-33	7.63037e-32
HAHTOLA_SEZARY_SYNDROM_DN	0.0819271	0.0352723	15.4292	8.05846e-33	7.78178e-32
GOBP_POSITIVE_REGULATION_OF_DNA_BINDING_TRANSCRIPTION_FACTOR_ACTIVITY	0.0230232	0.128573	15.4256	8.23399e-33	7.94778e-32
GOBP_NEGATIVE_REGULATION_OF_SEROTONIN_SECRETION	0.0722655	-0.0467896	15.4248	8.27352e-33	7.98241e-32
GOBP_NEGATIVE_REGULATION_OF_CELL_CYCLE	0.0197237	0.12717	15.4224	8.39767e-33	8.09506e-32
HP_MEDULLOBLASTOMA	0.0389533	0.218297	15.4178	8.63015e-33	8.3155e-32
EINAV_INTERFERON_SIGNATURE_IN_CANCER	0.0902645	0.247778	15.4157	8.73964e-33	8.41729e-32
GOBP_ANTIGEN_PROCESSING_AND_PRESENTATION_OF_ENDOGENOUS_PEPTIDE_ANTIGEN	0.0686658	0.31157	15.4002	9.59076e-33	9.22078e-32
GOBP_POSITIVE_REGULATION_OF_B_CELL_MEDIATED_IMMUNITY	0.0474371	0.0829781	15.3993	9.64615e-33	9.26598e-32
GAVIN_FOXP3_TARGETS_CLUSTER_P6	0.0590728	-0.0081384	15.3993	9.64624e-33	9.26598e-32
GOMF_DNA_REPLICATION_ORIGIN_BINDING	0.0562414	0.126684	15.3992	9.65277e-33	9.26818e-32
HP_ABNORMAL_PLATELET_VOLUME	0.0436259	0.103803	15.399	9.66426e-33	9.27515e-32
GOBP_REGULATION_OF_NATURAL_KILLER_CELL_DIFFERENTIATION	0.0762303	0.110385	15.3957	9.85555e-33	9.45458e-32
GOBP_LYMPHOCYTE_APOPTOTIC_PROCESS	0.0528763	0.114122	15.3948	9.9079e-33	9.50064e-32
GOBP_T_CELL_HOMEOSTASIS	0.0587395	0.0875051	15.3916	1.01025e-32	9.67879e-32
REACTOME_FREE_FATTY_ACID_RECEPTORS	0.0703549	-0.352146	15.3864	1.04238e-32	9.98226e-32
MARSON_BOUND_BY_E2F4_UNSTIMULATED	0.0339701	0.0877631	15.3828	1.0652e-32	1.01874e-31
HP_ARTERIOVENOUS_MALFORMATION	0.0453439	0.140542	15.3774	1.0999e-32	1.051e-31
HP_GANGRENE	0.0485353	0.125932	15.3644	1.18969e-32	1.13531e-31
WP_CYTOSOLIC_DNASENSING_PATHWAY	0.0483119	0.0416392	15.3573	1.24155e-32	1.18429e-31
DASU_IL6_SIGNALING_SCAR_DN	0.0800912	0.321448	15.3443	1.34217e-32	1.2786e-31
GOBP_MACROPHAGE_MIGRATION	0.0585345	0.101422	15.3368	1.40399e-32	1.33632e-31
GOBP_POSITIVE_REGULATION_OF_CAMP_MEDIATED_SIGNALING	0.0326953	-0.212786	15.3345	1.42409e-32	1.35487e-31
CHUANG_OXIDATIVE_STRESS_RESPONSE_DN	0.0636274	0.110589	15.3305	1.45885e-32	1.38613e-31
WP_INTERACTIONS_BETWEEN_IMMUNE_CELLS_AND_MICRORNAS_IN_TUMOR_MICROENVIRONMENT	0.106121	0.126888	15.3295	1.46748e-32	1.39372e-31
GOBP_DEFENSE_RESPONSE_TO_OTHER_ORGANISM	0.044936	0.0790774	15.3271	1.4885e-32	1.41246e-31
PID_FANCONI_PATHWAY	0.0567738	0.056731	15.3224	1.53096e-32	1.45212e-31
GOBP_REGULATION_OF_PLASMA_LIPOPROTEIN_PARTICLE_LEVELS	0.0455049	0.0654473	15.3191	1.56158e-32	1.48052e-31
PARK_TRETINOIN_RESPONSE	0.115295	0.11927	15.314	1.61028e-32	1.52471e-31
GOCC_NUCLEAR_REPLICATION_FORK	0.0544692	0.091637	15.3094	1.65541e-32	1.5661e-31
REACTOME_SIGNALING_BY_NOTCH1_T_7_9_NOTCH1_M1580_K2555_TRANSLOCATION_MUTANT	0.094512	0.32669	15.3091	1.65928e-32	1.56907e-31
GOBP_NEGATIVE_REGULATION_OF_SINGLE_STRANDED_VIRAL_RNA_REPLICATION_VIA_DOUBLE_STRANDED_DNA_INTERMEDIATE	0.0672412	0.0543924	15.3058	1.69161e-32	1.59895e-31
LY_AGING_PREMATURE_DN	0.0586935	0.0922796	15.3052	1.6986e-32	1.60386e-31
GOBP_NEGATIVE_REGULATION_OF_CYTOKINESIS	0.0631638	-0.094406	15.3032	1.71853e-32	1.62159e-31
SCHUETZ_BREAST_CANCER_DUCTAL_INVASIVE_UP	0.0840606	0.228051	15.2976	1.77737e-32	1.67568e-31
GOBP_NEGATIVE_REGULATION_OF_LEUKOCYTE_DEGRANULATION	0.107573	0.135978	15.2975	1.77853e-32	1.67604e-31
HP_MASTOIDITIS	0.0606169	0.119402	15.2938	1.81908e-32	1.71205e-31
GOMF_EXTRACELLULARLY_ATP_GATED_CATION_CHANNEL_ACTIVITY	0.077767	-0.139807	15.29	1.86112e-32	1.75086e-31
RADAEVA_RESPONSE_TO_IFNA1_UP	0.0621992	0.227487	15.2881	1.88171e-32	1.76947e-31
GOBP_CD8_POSITIVE_ALPHA_BETA_T_CELL_ACTIVATION	0.0935154	0.0975502	15.2847	1.92058e-32	1.80525e-31
GOBP_REGULATION_OF_CYCLIN_DEPENDENT_PROTEIN_KINASE_ACTIVITY	0.0191212	0.112732	15.275	2.03606e-32	1.91133e-31
GOBP_NEGATIVE_REGULATION_OF_CHRONIC_INFLAMMATORY_RESPONSE	0.0866347	-0.132593	15.2738	2.05194e-32	1.92541e-31
GOBP_CELLULAR_RESPONSE_TO_MOLECULE_OF_BACTERIAL_ORIGIN	0.0533132	0.0893815	15.2705	2.0928e-32	1.96207e-31
GOBP_POSITIVE_REGULATION_OF_ODONTOGENESIS	0.122993	0.207013	15.2631	2.18843e-32	2.04997e-31
ALCALAY_AML_BY_NPM1_LOCALIZATION_DN	0.0261111	0.114216	15.2626	2.19477e-32	2.05415e-31
GOBP_PRODUCTION_OF_MOLECULAR_MEDIATOR_OF_IMMUNE_RESPONSE	0.0442783	0.0936046	15.2615	2.20888e-32	2.06559e-31
GOBP_SECRETORY_GRANULE_ORGANIZATION	0.036637	0.0795099	15.2602	2.22578e-32	2.0805e-31
HP_CAUDATE_ATROPHY	0.0567773	0.16626	15.2564	2.2773e-32	2.12685e-31
REACTOME_RHOJ_GTPASE_CYCLE	0.0266787	0.305769	15.2478	2.39895e-32	2.23663e-31
GOBP_NIK_NF_KAPPAB_SIGNALING	0.0419394	0.170307	15.2426	2.47559e-32	2.30612e-31
TING_SILENCED_BY_DICER	0.0539735	0.199852	15.2383	2.5395e-32	2.36466e-31
GOBP_RESPONSE_TO_INTERFERON_GAMMA	0.0509239	0.124625	15.2364	2.56951e-32	2.39158e-31
GOBP_DNA_DEPENDENT_DNA_REPLICATION	0.0414474	0.0723982	15.2264	2.72894e-32	2.53566e-31
HAHTOLA_SEZARY_SYNDROM_UP	0.0458614	0.117018	15.2259	2.73753e-32	2.54256e-31
GOBP_NEGATIVE_REGULATION_OF_MYOTUBE_DIFFERENTIATION	0.0567866	0.070083	15.218	2.87028e-32	2.66246e-31
HESS_TARGETS_OF_HOXA9_AND_MEIS1_DN	0.0807168	0.178713	15.2165	2.89703e-32	2.685e-31
HP_LYMPHADENITIS	0.123757	0.0942004	15.2139	2.94225e-32	2.72575e-31
HP_UNUSUAL_INFECTION_BY_ANATOMICAL_SITE	0.0702083	0.0938355	15.205	3.10418e-32	2.87455e-31
GOBP_POSITIVE_REGULATION_OF_AMYLOID_BETA_FORMATION	0.0417793	0.217452	15.201	3.17998e-32	2.94226e-31
HP_BLOODY_DIARRHEA	0.0429968	0.236616	15.1979	3.23991e-32	2.99644e-31
DUNNE_TARGETS_OF_AML1_MTG8_FUSION_UP	0.0823741	0.122445	15.1946	3.30478e-32	3.05385e-31
HP_RECURRENT_KLEBSIELLA_INFECTIONS	0.145574	0.0214006	15.1919	3.35987e-32	3.09952e-31
HP_INCREASED_MUSCLE_FATIGUABILITY	0.0398283	0.0820914	15.1914	3.37004e-32	3.10759e-31
MAYBURD_RESPONSE_TO_L663536_UP	0.043848	0.245853	15.1842	3.52013e-32	3.24326e-31
GOBP_REGULATION_OF_CHROMOSOME_SEPARATION	0.0467146	0.0980335	15.1739	3.74427e-32	3.44687e-31
PID_VEGFR1_PATHWAY	0.042319	0.353133	15.167	3.90319e-32	3.59014e-31
GOMF_HORMONE_ACTIVITY	0.0279373	-0.224997	15.1665	3.91521e-32	3.59818e-31
BOYLAN_MULTIPLE_MYELOMA_D_DN	0.0446547	0.187024	15.1626	4.0077e-32	3.67855e-31
GOBP_POSITIVE_REGULATION_OF_LEUKOCYTE_CHEMOTAXIS	0.0580068	0.0907577	15.1605	4.06047e-32	3.72542e-31
GOBP_CYTOKINE_MEDIATED_SIGNALING_PATHWAY	0.0432787	0.0813068	15.1585	4.10817e-32	3.76287e-31
GOBP_POSITIVE_REGULATION_OF_PHAGOCYTOSIS	0.0610721	0.0946898	15.1579	4.12331e-32	3.77515e-31
GOBP_GLIAL_CELL_PROLIFERATION	0.050353	0.127281	15.1528	4.25243e-32	3.89175e-31
KEGG_LEISHMANIA_INFECTION	0.0875675	0.177836	15.1483	4.36981e-32	3.9975e-31
GOBP_NAD_BIOSYNTHESIS_VIA_NICOTINAMIDE_RIBOSIDE_SALVAGE_PATHWAY	0.0639508	0.185451	15.1464	4.42062e-32	4.04229e-31
VERHAAK_GLIOBLASTOMA_MESENCHYMAL	0.0852841	0.225953	15.1384	4.63749e-32	4.23554e-31
GOBP_METAPHASE_ANAPHASE_TRANSITION_OF_CELL_CYCLE	0.0481478	0.083362	15.1377	4.65764e-32	4.25015e-31
KEGG_NATURAL_KILLER_CELL_MEDIATED_CYTOTOXICITY	0.0587043	0.0885657	15.1369	4.67936e-32	4.26818e-31
LEI_HOXC8_TARGETS_UP	0.0901116	0.0453204	15.1239	5.06299e-32	4.61426e-31
CHEN_ETV5_TARGETS_TESTIS	0.058955	-0.033877	15.1233	5.08005e-32	4.62788e-31
BOYLAN_MULTIPLE_MYELOMA_C_D_DN	0.0415984	0.121537	15.1217	5.13055e-32	4.66999e-31
HP_ABNORMAL_PARANASAL_SINUS_MORPHOLOGY	0.0500294	0.135012	15.121	5.15153e-32	4.68714e-31
HP_REDUCED_NATURAL_KILLER_CELL_COUNT	0.0975394	0.114969	15.1198	5.18861e-32	4.71891e-31
GOCC_DNA_POLYMERASE_COMPLEX	0.045507	0.0914441	15.1178	5.25165e-32	4.77229e-31
REACTOME_IRAK4_DEFICIENCY_TLR2_4	0.157247	0.0677472	15.115	5.34217e-32	4.85051e-31
GOBP_RESPONSE_TO_ODORANT	0.0679082	0.11848	15.1149	5.34607e-32	4.85204e-31
WALLACE_PROSTATE_CANCER_RACE_UP	0.0993901	0.138302	15.1143	5.3653e-32	4.86747e-31
HP_NEOPLASM_OF_THE_THYMUS	0.0659743	0.233837	15.1136	5.38774e-32	4.8858e-31
GOBP_NEGATIVE_REGULATION_OF_CELL_ACTIVATION	0.0573697	0.0973608	15.1087	5.54774e-32	5.02882e-31
HP_RECTAL_ABSCESS	0.146899	0.166513	15.1019	5.78046e-32	5.23641e-31
GOMF_POLYSACCHARIDE_BINDING	0.0596993	0.0259741	15.1019	5.78154e-32	5.23641e-31
GOBP_REGULATION_OF_LEUKOCYTE_PROLIFERATION	0.062153	0.0864072	15.1016	5.79247e-32	5.24414e-31
THUM_SYSTOLIC_HEART_FAILURE_UP	0.0463331	0.252431	15.0983	5.90899e-32	5.34521e-31
REACTOME_SIGNALING_BY_ALK	0.0539393	0.222023	15.0969	5.95753e-32	5.38689e-31
HOFFMANN_LARGE_TO_SMALL_PRE_BII_LYMPHOCYTE_UP	0.0472246	0.0919785	15.0949	6.0288e-32	5.44908e-31
REACTOME_NEGATIVE_REGULATORS_OF_DDX58_IFIH1_SIGNALING	0.0506283	0.271631	15.0946	6.03985e-32	5.45681e-31
GOBP_SIGNAL_TRANSDUCTION_IN_RESPONSE_TO_DNA_DAMAGE	0.0271601	0.156062	15.0911	6.16869e-32	5.56861e-31
GOMF_ACIDIC_AMINO_ACID_TRANSMEMBRANE_TRANSPORTER_ACTIVITY	0.0486276	-0.0257656	15.0864	6.34553e-32	5.72118e-31
GOBP_CELLULAR_RESPONSE_TO_STRESS	0.0122022	0.178992	15.085	6.40317e-32	5.77077e-31
REACTOME_TOLL_LIKE_RECEPTOR_CASCADES	0.0436692	0.191652	15.0848	6.40797e-32	5.77271e-31
HP_ABNORMAL_DENTIN_MORPHOLOGY	0.0870969	0.207286	15.0789	6.64126e-32	5.9755e-31
GOBP_ANTIGEN_PROCESSING_AND_PRESENTATION_OF_ENDOGENOUS_ANTIGEN	0.0560482	0.224351	15.0777	6.69078e-32	6.0151e-31
JISON_SICKLE_CELL_DISEASE_UP	0.0456183	0.201037	15.0775	6.69802e-32	6.01914e-31
HP_SUBACUTE_PROGRESSIVE_VIRAL_HEPATITIS	0.0479042	0.300358	15.0763	6.74811e-32	6.0567e-31
ALTEMEIER_RESPONSE_TO_LPS_WITH_MECHANICAL_VENTILATION	0.0908159	0.0932671	15.0727	6.89437e-32	6.18289e-31
HP_IMPAIRED_ANTIGEN_SPECIFIC_RESPONSE	0.0779585	0.077177	15.0709	6.96942e-32	6.24508e-31
GOBP_INTERFERON_GAMMA_PRODUCTION	0.0720027	0.0350313	15.0666	7.15433e-32	6.40814e-31
GOMF_CYTOKINE_ACTIVITY	0.0438357	-0.149779	15.0651	7.22024e-32	6.46454e-31
HP_CLUBBING_OF_TOES	0.0506533	0.0221424	15.0581	7.529e-32	6.73823e-31
GOBP_GAP_JUNCTION_ASSEMBLY	0.0974533	0.114062	15.0561	7.62214e-32	6.81879e-31
GOBP_LIPOPROTEIN_LOCALIZATION	0.0574627	0.244449	15.051	7.86029e-32	7.02897e-31
HP_HYPOINTENSITY_OF_CEREBRAL_WHITE_MATTER_ON_MRI	0.0530502	0.203504	15.0492	7.94336e-32	7.10035e-31
GOBP_NEGATIVE_REGULATION_OF_I_KAPPAB_KINASE_NF_KAPPAB_SIGNALING	0.0327016	0.188015	15.0485	7.98092e-32	7.13102e-31
GOBP_POSITIVE_REGULATION_OF_HUMORAL_IMMUNE_RESPONSE_MEDIATED_BY_CIRCULATING_IMMUNOGLOBULIN	0.111396	-0.106901	15.0464	8.08305e-32	7.21637e-31
HP_APLASIA_HYPOPLASIA_OF_THE_RADIUS	0.024795	0.0777801	15.0459	8.10399e-32	7.23212e-31
WP_ALLOGRAFT_REJECTION	0.0769381	0.100314	15.0335	8.73517e-32	7.78587e-31
REACTOME_IRF3_MEDIATED_INDUCTION_OF_TYPE_I_IFN	0.0619749	0.273365	15.0295	8.94874e-32	7.96974e-31
AMIT_EGF_RESPONSE_480_MCF10A	0.0415817	0.1367	15.0281	9.02568e-32	8.03498e-31
GOCC_CONDENSIN_COMPLEX	0.0828035	0.0828253	15.027	9.08613e-32	8.08222e-31
BOSCO_TH1_CYTOTOXIC_MODULE	0.0796412	-0.0213402	15.0213	9.40604e-32	8.35999e-31
GOBP_REGULATION_OF_PATTERN_RECOGNITION_RECEPTOR_SIGNALING_PATHWAY	0.0411911	0.164136	15.02	9.47847e-32	8.42094e-31
GOBP_MITOTIC_CELL_CYCLE	0.018391	0.149351	15.0196	9.50067e-32	8.43724e-31
NAKAYAMA_SOFT_TISSUE_TUMORS_PCA1_UP	0.14354	0.180358	15.0186	9.56014e-32	8.48661e-31
GOBP_GERMINAL_CENTER_FORMATION	0.0982572	0.164868	15.0178	9.60285e-32	8.51474e-31
GOBP_CELLULAR_RESPONSE_TO_BIOTIC_STIMULUS	0.0495982	0.104478	15.0126	9.91237e-32	8.77793e-31
WP_COMPLEMENT_ACTIVATION	0.114852	0.0987956	15.0116	9.96873e-32	8.82069e-31
HOWLIN_CITED1_TARGETS_2_UP	0.0606584	0.144034	15.0107	1.00279e-31	8.8695e-31
GOBP_POSITIVE_REGULATION_OF_CELL_CYCLE_PHASE_TRANSITION	0.0215897	0.146077	15.0074	1.02298e-31	9.0444e-31
KEGG_TYPE_I_DIABETES_MELLITUS	0.101527	0.0953938	15.0058	1.03287e-31	9.1281e-31
UROSEVIC_RESPONSE_TO_IMIQUIMOD	0.112884	0.0323003	15.0019	1.0571e-31	9.33849e-31
WP_GASTRIC_CANCER_NETWORK_2	0.053374	0.128813	14.9989	1.0767e-31	9.50779e-31
REACTOME_ALTERNATIVE_COMPLEMENT_ACTIVATION	0.102427	-0.0382646	14.9983	1.08064e-31	9.53874e-31
GOBP_REGULATION_OF_MONOCYTE_EXTRAVASATION	0.0940872	0.195253	14.9867	1.15912e-31	1.02109e-30
WINTER_HYPOXIA_UP	0.0471854	0.185212	14.9852	1.16981e-31	1.0301e-30
REACTOME_DNA_DAMAGE_TELOMERE_STRESS_INDUCED_SENESCENCE	0.0405617	0.15956	14.9834	1.1823e-31	1.04067e-30
ONO_AML1_TARGETS_DN	0.0986581	0.0478517	14.9819	1.19347e-31	1.04966e-30
WP_CANONICAL_AND_NONCANONICAL_TGFB_SIGNALING	0.0607903	0.284447	14.9793	1.2117e-31	1.06484e-30
GOBP_REGULATION_OF_LYMPHOCYTE_APOPTOTIC_PROCESS	0.0608502	0.0781861	14.9783	1.21923e-31	1.07102e-30
GOBP_REGULATION_OF_MUSCLE_ORGAN_DEVELOPMENT	0.0356612	0.112694	14.972	1.26706e-31	1.11214e-30
GOBP_REGULATION_OF_INOSITOL_TRISPHOSPHATE_BIOSYNTHETIC_PROCESS	0.0803006	0.00854367	14.9707	1.27665e-31	1.11967e-30
BLANCO_MELO_COVID19_SARS_COV_2_POS_PATIENT_LUNG_TISSUE_UP	0.0847587	-0.0159511	14.9652	1.31988e-31	1.15711e-30
FERRANDO_TAL1_NEIGHBORS	0.126333	0.0420172	14.9618	1.34731e-31	1.18069e-30
GOBP_NOREPINEPHRINE_SECRETION	0.0580965	-0.168322	14.9617	1.34848e-31	1.18124e-30
GOCC_MITOTIC_SPINDLE_MICROTUBULE	0.0415288	0.109768	14.9584	1.37508e-31	1.20358e-30
KEGG_INTESTINAL_IMMUNE_NETWORK_FOR_IGA_PRODUCTION	0.101853	0.0252924	14.9553	1.40172e-31	1.22592e-30
KAUFFMANN_DNA_REPLICATION_GENES	0.0311487	0.152923	14.9454	1.48751e-31	1.29887e-30
NAKAMURA_TUMOR_ZONE_PERIPHERAL_VS_CENTRAL_DN	0.0211199	0.257858	14.9446	1.49525e-31	1.30459e-30
HOFMANN_MYELODYSPLASTIC_SYNDROM_RISK_DN	0.0715577	0.0934444	14.9438	1.50254e-31	1.31042e-30
HELLER_HDAC_TARGETS_SILENCED_BY_METHYLATION_DN	0.0364721	0.209457	14.9394	1.54269e-31	1.34491e-30
HALLMARK_GLYCOLYSIS	0.0765706	0.384112	14.935	1.58409e-31	1.3799e-30
GOBP_POSITIVE_REGULATION_OF_T_CELL_APOPTOTIC_PROCESS	0.0988161	-0.0421648	14.9348	1.58652e-31	1.38146e-30
BIOCARTA_HIVNEF_PATHWAY	0.0414649	0.250846	14.9315	1.61864e-31	1.40887e-30
GOBP_REGULATION_OF_THYMOCYTE_APOPTOTIC_PROCESS	0.0691421	0.0744062	14.9297	1.63569e-31	1.42315e-30
GOBP_NEUTROPHIL_CHEMOTAXIS	0.0664304	0.0208612	14.9254	1.67942e-31	1.46061e-30
REACTOME_TP53_REGULATES_TRANSCRIPTION_OF_GENES_INVOLVED_IN_G1_CELL_CYCLE_ARREST	0.0713376	-0.00400306	14.9243	1.69016e-31	1.46937e-30
REACTOME_GLYCOGEN_BREAKDOWN_GLYCOGENOLYSIS	0.0492243	0.186611	14.9239	1.6945e-31	1.47256e-30
FISCHER_G2_M_CELL_CYCLE	0.0430967	0.109078	14.9236	1.69704e-31	1.47418e-30
WARTERS_IR_RESPONSE_5GY	0.0489782	0.120495	14.9235	1.69874e-31	1.47507e-30
ZHAN_EARLY_DIFFERENTIATION_GENES_DN	0.0607249	0.136673	14.9232	1.70149e-31	1.47687e-30
GOBP_ACTIVATION_OF_CYSTEINE_TYPE_ENDOPEPTIDASE_ACTIVITY_INVOLVED_IN_APOPTOTIC_PROCESS	0.0248509	0.143829	14.9227	1.70673e-31	1.48083e-30
SMID_BREAST_CANCER_RELAPSE_IN_LIVER_DN	0.0682654	-0.0100708	14.9121	1.81923e-31	1.57721e-30
GOBP_POSITIVE_REGULATION_OF_IMMUNE_SYSTEM_PROCESS	0.0496619	0.106409	14.9083	1.86191e-31	1.61292e-30
HP_SEVERE_INFECTION	0.106728	0.0538488	14.906	1.88764e-31	1.63326e-30
NUYTTEN_EZH2_TARGETS_UP	0.0288385	0.220994	14.9018	1.93712e-31	1.67475e-30
DER_IFN_BETA_RESPONSE_UP	0.0458141	0.297935	14.8919	2.05593e-31	1.77537e-30
GOBP_MITOTIC_G2_DNA_DAMAGE_CHECKPOINT_SIGNALING	0.0433478	0.129978	14.8914	2.06251e-31	1.78035e-30
REACTOME_INTERFERON_ALPHA_BETA_SIGNALING	0.0721542	0.172308	14.8896	2.0849e-31	1.79896e-30
HP_VEIN_OF_GALEN_ANEURYSMAL_MALFORMATION	0.0861175	0.287443	14.8855	2.13687e-31	1.84236e-30
GOBP_GRANULOCYTE_CHEMOTAXIS	0.0627942	0.0417323	14.8847	2.14736e-31	1.85067e-30
GOBP_REGULATION_OF_DEFENSE_RESPONSE	0.0375469	0.11099	14.8837	2.16046e-31	1.86122e-30
GOBP_POSITIVE_REGULATION_OF_GLIAL_CELL_PROLIFERATION	0.0707623	0.0569136	14.8817	2.18677e-31	1.88167e-30
GOBP_POSITIVE_REGULATION_OF_CELLULAR_EXTRAVASATION	0.0729258	0.190543	14.8813	2.19233e-31	1.88571e-30
ZHOU_CELL_CYCLE_GENES_IN_IR_RESPONSE_6HR	0.0668815	-0.0265413	14.8703	2.34358e-31	2.01186e-30
HP_DECREASED_LIBIDO	0.085027	0.0927328	14.8688	2.3642e-31	2.02876e-30
REACTOME_NF_KB_ACTIVATION_THROUGH_FADD_RIP_1_PATHWAY_MEDIATED_BY_CASPASE_8_AND_10	0.065219	0.222342	14.8678	2.37869e-31	2.0404e-30
WP_ATM_SIGNALING_PATHWAY	0.0387474	0.164258	14.862	2.46479e-31	2.11177e-30
GOBP_MUSCLE_ATROPHY	0.0469225	0.17319	14.8607	2.48418e-31	2.12755e-30
BERTUCCI_MEDULLARY_VS_DUCTAL_BREAST_CANCER_UP	0.0645182	0.157156	14.8594	2.50289e-31	2.1419e-30
REACTOME_ACTIVATION_OF_ATR_IN_RESPONSE_TO_REPLICATION_STRESS	0.0636401	0.019518	14.8528	2.60579e-31	2.22734e-30
HP_REDUCED_PROTEIN_S_ACTIVITY	0.0770513	0.139225	14.8517	2.62356e-31	2.24165e-30
GOBP_INNATE_IMMUNE_RESPONSE	0.0460315	0.0851636	14.8515	2.62594e-31	2.24281e-30
BAKER_HEMATOPOIESIS_STAT3_TARGETS	0.0873057	0.210918	14.8506	2.63985e-31	2.25381e-30
MARKS_HDAC_TARGETS_DN	0.0413925	0.20163	14.8502	2.64748e-31	2.25944e-30
KEGG_JAK_STAT_SIGNALING_PATHWAY	0.0415435	0.0625178	14.8478	2.68621e-31	2.28982e-30
BIOCARTA_CDC25_PATHWAY	0.0616442	0.0673567	14.8475	2.69043e-31	2.29252e-30
REACTOME_RUNX1_REGULATES_TRANSCRIPTION_OF_GENES_INVOLVED_IN_DIFFERENTIATION_OF_MYELOID_CELLS	0.116865	0.178034	14.8429	2.76663e-31	2.35562e-30
HP_HODGKIN_LYMPHOMA	0.0597515	0.164037	14.8396	2.82218e-31	2.40105e-30
GOBP_CHROMOSOME_SEPARATION	0.0414394	0.0832877	14.8369	2.86804e-31	2.43911e-30
GOBP_POSITIVE_REGULATION_OF_MYOBLAST_DIFFERENTIATION	0.0490029	0.127713	14.8336	2.92694e-31	2.48824e-30
PID_HIV_NEF_PATHWAY	0.0493918	0.182317	14.8308	2.97615e-31	2.52909e-30
REACTOME_CHEMOKINE_RECEPTORS_BIND_CHEMOKINES	0.0993248	-0.13277	14.8306	2.98074e-31	2.53201e-30
ZHAN_V1_LATE_DIFFERENTIATION_GENES_DN	0.0921835	0.143142	14.8278	3.03055e-31	2.57332e-30
GOMF_TRAIL_BINDING	0.106183	0.192271	14.8277	3.03367e-31	2.57497e-30
GOBP_POSITIVE_REGULATION_OF_MONOCYTE_CHEMOTACTIC_PROTEIN_1_PRODUCTION	0.0940142	0.0561316	14.8261	3.06303e-31	2.59888e-30
GOBP_T_CELL_PROLIFERATION_INVOLVED_IN_IMMUNE_RESPONSE	0.0917108	0.120195	14.8232	3.11743e-31	2.64299e-30
KAMMINGA_EZH2_TARGETS	0.0772786	0.0831306	14.8199	3.18031e-31	2.69004e-30
GOBP_POSITIVE_REGULATION_OF_CYTOKINE_PRODUCTION	0.0472542	0.0996483	14.8075	3.4279e-31	2.89388e-30
REACTOME_ACTIVATION_OF_C3_AND_C5	0.125844	0.119699	14.8041	3.49857e-31	2.9524e-30
GOBP_POSITIVE_REGULATION_OF_NLRP3_INFLAMMASOME_COMPLEX_ASSEMBLY	0.0690108	0.175849	14.8032	3.51843e-31	2.96801e-30
KUROZUMI_RESPONSE_TO_ONCOCYTIC_VIRUS	0.117541	-0.0158316	14.8026	3.53151e-31	2.9779e-30
INGA_TP53_TARGETS	0.0615803	0.220129	14.8025	3.53366e-31	2.97857e-30
GOBP_INTERFERON_GAMMA_MEDIATED_SIGNALING_PATHWAY	0.0562008	0.185937	14.792	3.76628e-31	3.1722e-30
GOBP_NITROGEN_UTILIZATION	0.0672894	0.22231	14.7859	3.90604e-31	3.28865e-30
HP_FINGER_SWELLING	0.0836049	0.199654	14.7853	3.92125e-31	3.29985e-30
XU_RESPONSE_TO_TRETINOIN_AND_NSC682994_DN	0.0628546	0.238004	14.7835	3.9634e-31	3.33309e-30
GOBP_KINETOCHORE_ORGANIZATION	0.0619772	0.0491164	14.7792	4.06878e-31	3.41909e-30
GOBP_POSITIVE_REGULATION_OF_GLIAL_CELL_MIGRATION	0.0980783	0.10825	14.776	4.14764e-31	3.48268e-30
HP_MICROTIA_THIRD_DEGREE	0.0531526	-0.101188	14.7756	4.15988e-31	3.49028e-30
HP_PYRIDOXINE_RESPONSIVE_SIDEROBLASTIC_ANEMIA	0.0629099	-0.0235608	14.773	4.22512e-31	3.54094e-30
GOBP_MITOTIC_NUCLEAR_DIVISION	0.0247931	0.1197	14.7723	4.24198e-31	3.55236e-30
KRASNOSELSKAYA_ILF3_TARGETS_DN	0.0375859	0.114822	14.7713	4.26919e-31	3.57377e-30
WIKMAN_ASBESTOS_LUNG_CANCER_DN	0.0467691	0.232228	14.7701	4.29921e-31	3.59753e-30
GOBP_POSITIVE_REGULATION_OF_NEUTROPHIL_ACTIVATION	0.127661	-0.00844044	14.7659	4.41002e-31	3.68602e-30
CROONQUIST_IL6_DEPRIVATION_DN	0.0711141	-0.00574995	14.7625	4.50306e-31	3.76091e-30
GOBP_INSULIN_PROCESSING	0.0902977	0.139378	14.7619	4.51836e-31	3.77226e-30
FERREIRA_EWINGS_SARCOMA_UNSTABLE_VS_STABLE_UP	0.0506813	0.0846251	14.7617	4.52476e-31	3.77616e-30
PID_TRAIL_PATHWAY	0.0399282	0.229759	14.7596	4.58121e-31	3.82179e-30
HP_RHEUMATOID_ARTHRITIS	0.0890184	0.00163504	14.7595	4.58468e-31	3.82179e-30
GOMF_EXONUCLEASE_ACTIVITY	0.026011	0.127581	14.7583	4.6199e-31	3.84822e-30
HOLLERN_SOLID_NODULAR_BREAST_TUMOR_DN	0.0502012	0.198062	14.7543	4.73301e-31	3.94094e-30
GOBP_FIBROBLAST_ACTIVATION	0.05845	0.197698	14.7454	4.99553e-31	4.15004e-30
GOBP_REGULATION_OF_ISOMERASE_ACTIVITY	0.0838221	0.194179	14.7445	5.02094e-31	4.16957e-30
GOBP_NEGATIVE_REGULATION_OF_B_CELL_PROLIFERATION	0.0903741	0.123316	14.7411	5.12757e-31	4.2565e-30
HP_ABNORMAL_CIRCULATING_IGG_LEVEL	0.0655592	0.142025	14.7393	5.1819e-31	4.29942e-30
LIEN_BREAST_CARCINOMA_METAPLASTIC_VS_DUCTAL_UP	0.054855	0.0766586	14.7393	5.1832e-31	4.29942e-30
HP_EPISODIC_HYPOKALEMIA	0.0992901	-0.139224	14.7386	5.20488e-31	4.31414e-30
HP_PRIMARY_HYPERCORTISOLISM	0.0576648	0.23471	14.7319	5.42108e-31	4.48824e-30
RASHI_RESPONSE_TO_IONIZING_RADIATION_6	0.0751578	0.107643	14.7309	5.45274e-31	4.51274e-30
GOBP_REGULATION_OF_MATRIX_METALLOPEPTIDASE_SECRETION	0.120558	0.200662	14.7267	5.59439e-31	4.62647e-30
GOBP_REGULATION_OF_MACROPHAGE_DERIVED_FOAM_CELL_DIFFERENTIATION	0.0584516	0.11407	14.7241	5.68346e-31	4.69658e-30
HP_NARROW_FORAMEN_OBTURATORIUM	0.119722	0.174093	14.7213	5.78048e-31	4.77315e-30
GOBP_REGULATION_OF_TUMOR_NECROSIS_FACTOR_MEDIATED_SIGNALING_PATHWAY	0.0365179	0.151879	14.7149	6.00805e-31	4.95919e-30
GOMF_LYSOZYME_ACTIVITY	0.0744513	-0.260595	14.712	6.11688e-31	5.04712e-30
HP_PROGRESSIVE_PERIPHERAL_NEUROPATHY	0.0493676	0.368838	14.7053	6.36781e-31	5.24823e-30
REACTOME_REGULATED_NECROSIS	0.0504284	0.206111	14.7039	6.422e-31	5.2909e-30
REACTOME_REGULATION_OF_TP53_ACTIVITY_THROUGH_PHOSPHORYLATION	0.0325566	0.139758	14.6947	6.79127e-31	5.59092e-30
KRASNOSELSKAYA_ILF3_TARGETS_UP	0.0805498	0.174504	14.6946	6.79591e-31	5.59263e-30
GOBP_POSITIVE_REGULATION_OF_ASPARTIC_TYPE_PEPTIDASE_ACTIVITY	0.0540026	0.256351	14.6937	6.8324e-31	5.62054e-30
GOBP_LEUKOCYTE_PROLIFERATION	0.0564165	0.0884	14.687	7.11815e-31	5.85121e-30
REACTOME_CYTOKINE_SIGNALING_IN_IMMUNE_SYSTEM	0.0425071	0.166041	14.6865	7.14011e-31	5.86707e-30
REACTOME_SENSING_OF_DNA_DOUBLE_STRAND_BREAKS	0.056817	0.230128	14.6838	7.25807e-31	5.96175e-30
GOBP_PHOSPHATIDYLCHOLINE_CATABOLIC_PROCESS	0.0550982	0.0475895	14.6815	7.35796e-31	6.03927e-30
GOBP_NEGATIVE_REGULATION_OF_TUMOR_NECROSIS_FACTOR_SUPERFAMILY_CYTOKINE_PRODUCTION	0.0626841	0.0587245	14.6805	7.40196e-31	6.0731e-30
REICHERT_MITOSIS_LIN9_TARGETS	0.10264	0.0322426	14.6786	7.48738e-31	6.14089e-30
LE_EGR2_TARGETS_UP	0.0537612	0.0965155	14.6765	7.58449e-31	6.2182e-30
WP_ACUTE_VIRAL_MYOCARDITIS	0.0424118	0.18356	14.6745	7.67925e-31	6.29118e-30
GOBP_NEGATIVE_REGULATION_OF_MATRIX_METALLOPEPTIDASE_SECRETION	0.223313	0.14269	14.671	7.84092e-31	6.42122e-30
GOMF_CYCLIN_DEPENDENT_PROTEIN_SERINE_THREONINE_KINASE_REGULATOR_ACTIVITY	0.0253507	0.088328	14.6698	7.89872e-31	6.46372e-30
REACTOME_DNA_REPLICATION_INITIATION	0.0728134	0.0331055	14.6671	8.03064e-31	6.56676e-30
GOBP_MICROGLIAL_CELL_PROLIFERATION	0.0879911	0.242247	14.6667	8.0485e-31	6.5789e-30
SA_CASPASE_CASCADE	0.0566931	0.190874	14.6662	8.07636e-31	6.59921e-30
HP_ABNORMALITY_OF_BONE_MARROW_CELL_MORPHOLOGY	0.0336786	0.178583	14.6647	8.14831e-31	6.65304e-30
KAPOSI_LIVER_CANCER_MET_UP	0.0455135	0.282081	14.6614	8.31152e-31	6.7787e-30
VERHAAK_AML_WITH_NPM1_MUTATED_UP	0.0551365	0.146913	14.6573	8.524e-31	6.94682e-30
HP_SQUAMOUS_CELL_CARCINOMA_OF_THE_SKIN	0.047813	-0.000839223	14.6516	8.8229e-31	7.1824e-30
WP_HEPATITIS_B_INFECTION	0.0357534	0.218568	14.6502	8.89972e-31	7.24224e-30
HP_OLIGOARTHRITIS	0.105601	0.037358	14.6484	8.99401e-31	7.31624e-30
GOBP_NEGATIVE_REGULATION_OF_INTERLEUKIN_1_BETA_PRODUCTION	0.0611594	0.0274471	14.6475	9.04546e-31	7.35536e-30
GOBP_CONNECTIVE_TISSUE_REPLACEMENT	0.0783544	0.29349	14.643	9.29626e-31	7.55368e-30
GOMF_RECEPTOR_ANTAGONIST_ACTIVITY	0.0391509	-0.169156	14.6363	9.68407e-31	7.86296e-30
GOBP_MITOTIC_G2_M_TRANSITION_CHECKPOINT	0.041716	0.123121	14.6334	9.85271e-31	7.99396e-30
GOMF_PEPTIDOGLYCAN_MURALYTIC_ACTIVITY	0.0582128	-0.306972	14.6304	1.00321e-30	8.13349e-30
SHEDDEN_LUNG_CANCER_POOR_SURVIVAL_A6	0.0470059	0.0879532	14.6257	1.03272e-30	8.36961e-30
WP_APOPTOSIS	0.043134	0.182593	14.6243	1.04123e-30	8.4355e-30
SANCHEZ_MDM2_TARGETS	0.0682472	0.133336	14.6225	1.05293e-30	8.52397e-30
GOBP_POSITIVE_REGULATION_OF_T_HELPER_1_CELL_DIFFERENTIATION	0.102795	0.0548618	14.6214	1.05987e-30	8.57377e-30
PID_ATR_PATHWAY	0.0518827	0.100886	14.6213	1.06062e-30	8.57664e-30
BUCKANOVICH_T_LYMPHOCYTE_HOMING_ON_TUMOR_DN	0.0534024	0.194253	14.6204	1.06616e-30	8.61828e-30
REN_BOUND_BY_E2F	0.0634963	0.0678467	14.6169	1.08939e-30	8.80278e-30
REACTOME_NOD1_2_SIGNALING_PATHWAY	0.0431164	0.225497	14.6141	1.10794e-30	8.94944e-30
GOBP_RIG_I_SIGNALING_PATHWAY	0.0385655	0.244452	14.6075	1.15306e-30	9.29327e-30
DEMAGALHAES_AGING_UP	0.0721299	0.310535	14.6052	1.16926e-30	9.42036e-30
DUTERTRE_ESTRADIOL_RESPONSE_24HR_UP	0.0479204	0.0153698	14.6051	1.17016e-30	9.42414e-30
GOBP_CHRONIC_INFLAMMATORY_RESPONSE	0.0860354	-0.0259058	14.604	1.1778e-30	9.48217e-30
GOBP_POSITIVE_REGULATION_OF_CHROMOSOME_CONDENSATION	0.0936926	0.075684	14.5954	1.2413e-30	9.98243e-30
HP_CONFUSION	0.0299077	0.125469	14.5953	1.24182e-30	9.98295e-30
GOBP_POSITIVE_REGULATION_OF_MYELOID_LEUKOCYTE_DIFFERENTIATION	0.0541094	0.1001	14.5951	1.24358e-30	9.99338e-30
GOBP_CELL_RECOGNITION	0.0318642	0.0298163	14.595	1.24452e-30	9.99729e-30
SONG_TARGETS_OF_IE86_CMV_PROTEIN	0.0643874	0.0541368	14.5928	1.26095e-30	1.01255e-29
KUMAR_AUTOPHAGY_NETWORK	0.0287066	0.0917927	14.5907	1.27675e-30	1.02449e-29
TSAI_DNAJB4_TARGETS_UP	0.0617064	0.264797	14.59	1.28257e-30	1.02878e-29
PLASARI_TGFB1_SIGNALING_VIA_NFIC_10HR_DN	0.0754932	0.13066	14.5872	1.30427e-30	1.04504e-29
REACTOME_VLDL_CLEARANCE	0.160372	0.000720737	14.5793	1.36875e-30	1.0959e-29
YU_MYC_TARGETS_UP	0.0779176	0.0413309	14.5792	1.3694e-30	1.09602e-29
HP_APHTHOUS_ULCER	0.0774489	0.0689138	14.5759	1.39745e-30	1.11806e-29
GILDEA_METASTASIS	0.0678685	0.277777	14.5713	1.43684e-30	1.14873e-29
GOCC_SPERMATOPROTEASOME_COMPLEX	0.10389	0.0883419	14.5709	1.44024e-30	1.15104e-29
GOBP_NEGATIVE_REGULATION_OF_DNA_BINDING	0.0283253	0.112703	14.57	1.44865e-30	1.15733e-29
MARSON_BOUND_BY_FOXP3_UNSTIMULATED	0.0223287	0.193268	14.5688	1.45847e-30	1.16476e-29
GOBP_NEGATIVE_REGULATION_OF_INNATE_IMMUNE_RESPONSE	0.0527981	0.162689	14.5685	1.46181e-30	1.167e-29
KEGG_RENAL_CELL_CARCINOMA	0.0351222	0.28585	14.568	1.4657e-30	1.16966e-29
GOMF_LIPOPOLYSACCHARIDE_BINDING	0.0742845	0.0300707	14.5668	1.4768e-30	1.17681e-29
GOBP_POSITIVE_REGULATION_OF_MITOTIC_CELL_CYCLE_PHASE_TRANSITION	0.0231491	0.156829	14.5662	1.48185e-30	1.18041e-29
GOBP_MOTOR_NEURON_APOPTOTIC_PROCESS	0.0462023	0.157145	14.5649	1.49387e-30	1.18955e-29
GOBP_POSITIVE_REGULATION_OF_IMMUNOGLOBULIN_PRODUCTION	0.040199	0.0926864	14.5572	1.56502e-30	1.24516e-29
GOBP_POSITIVE_REGULATION_OF_COLLAGEN_METABOLIC_PROCESS	0.0553969	0.144278	14.5572	1.56539e-30	1.24516e-29
RIZ_ERYTHROID_DIFFERENTIATION	0.03286	0.169526	14.5572	1.56576e-30	1.24516e-29
LI_WILMS_TUMOR_VS_FETAL_KIDNEY_1_DN	0.0474353	0.12171	14.5571	1.56598e-30	1.24516e-29
ONKEN_UVEAL_MELANOMA_UP	0.0231289	0.277908	14.5564	1.57301e-30	1.24984e-29
GOBP_SOMATIC_DIVERSIFICATION_OF_IMMUNE_RECEPTORS	0.0337039	0.140169	14.5501	1.63424e-30	1.29708e-29
HP_KERATOCONJUNCTIVITIS	0.0349414	0.0934862	14.5467	1.66826e-30	1.32168e-29
GOBP_CELLULAR_IRON_ION_HOMEOSTASIS	0.03077	0.120722	14.5395	1.74305e-30	1.37894e-29
GOBP_MICROTUBULE_CYTOSKELETON_ORGANIZATION_INVOLVED_IN_MITOSIS	0.0231197	0.158366	14.5372	1.76752e-30	1.39779e-29
HP_ANKLE_SWELLING	0.100756	0.0321057	14.5337	1.80613e-30	1.4278e-29
GOBP_MIDDLE_EAR_MORPHOGENESIS	0.0632885	-0.0317623	14.5326	1.8181e-30	1.43675e-29
REACTOME_GPCR_LIGAND_BINDING	0.0273319	-0.166674	14.5323	1.82102e-30	1.43854e-29
GOMF_CHEMOKINE_BINDING	0.0761482	0.0105209	14.5316	1.82926e-30	1.44453e-29
MORI_PRE_BI_LYMPHOCYTE_UP	0.0539786	0.0956247	14.5305	1.84162e-30	1.45324e-29
GOBP_INTERLEUKIN_27_MEDIATED_SIGNALING_PATHWAY	0.0963554	0.248092	14.5264	1.88788e-30	1.48867e-29
GOBP_MICROGLIAL_CELL_MEDIATED_CYTOTOXICITY	0.16646	0.0520278	14.5236	1.91968e-30	1.5132e-29
GOBP_POSITIVE_REGULATION_OF_RESPONSE_TO_EXTERNAL_STIMULUS	0.0368004	0.106285	14.5179	1.98759e-30	1.5656e-29
WUNDER_INFLAMMATORY_RESPONSE_AND_CHOLESTEROL_UP	0.0715988	0.134182	14.515	2.02357e-30	1.59279e-29
GOMF_TUMOR_NECROSIS_FACTOR_RECEPTOR_BINDING	0.0562053	0.0485746	14.5134	2.04355e-30	1.60795e-29
GOMF_PHOSPHATIDYLINOSITOL_4_5_BISPHOSPHATE_3_KINASE_ACTIVITY	0.0850038	0.213373	14.5131	2.0462e-30	1.60945e-29
GOBP_LYMPHOCYTE_MEDIATED_IMMUNITY	0.0580048	0.0790048	14.5129	2.04883e-30	1.61094e-29
GOCC_PHOSPHATIDYLINOSITOL_3_KINASE_COMPLEX_CLASS_I	0.0922384	0.154385	14.5092	2.09558e-30	1.64592e-29
WP_DNA_IRDAMAGE_AND_CELLULAR_RESPONSE_VIA_ATR	0.0464239	0.146081	14.503	2.17578e-30	1.70708e-29
HP_MOLLUSCUM_CONTAGIOSUM	0.0920102	0.0709903	14.5012	2.20022e-30	1.72502e-29
NAKAYAMA_SOFT_TISSUE_TUMORS_PCA2_UP	0.0800113	-0.0769331	14.4988	2.23259e-30	1.74977e-29
PUJANA_ATM_PCC_NETWORK	0.036596	0.188584	14.4901	2.35359e-30	1.84196e-29
HP_UNUSUAL_SKIN_INFECTION	0.0898207	0.0363103	14.4895	2.36321e-30	1.84883e-29
GOBP_NEGATIVE_REGULATION_OF_TRANSCRIPTION_REGULATORY_REGION_DNA_BINDING	0.0430056	0.0461876	14.4884	2.37781e-30	1.85959e-29
REACTOME_POLYMERASE_SWITCHING	0.0653021	0.0539653	14.4877	2.3887e-30	1.86744e-29
GOMF_BETA_2_MICROGLOBULIN_BINDING	0.0618321	0.262907	14.486	2.41312e-30	1.88518e-29
HP_INCREASED_CIRCULATING_INTERLEUKIN_6	0.115659	0.0449344	14.4853	2.4241e-30	1.8924e-29
GOBP_POSITIVE_REGULATION_OF_EXTRACELLULAR_MATRIX_CONSTITUENT_SECRETION	0.123882	0.0251388	14.4799	2.50499e-30	1.95347e-29
JOHANSSON_BRAIN_CANCER_EARLY_VS_LATE_UP	0.0927914	0.116107	14.4779	2.53558e-30	1.97661e-29
GOBP_POSITIVE_REGULATION_OF_ISOTYPE_SWITCHING	0.03869	0.127803	14.4763	2.56073e-30	1.99551e-29
GOMF_MHC_CLASS_I_RECEPTOR_ACTIVITY	0.0784114	-0.0801267	14.476	2.56511e-30	1.99821e-29
HP_ISOMERISM	0.036951	-0.302786	14.4757	2.56881e-30	2.00038e-29
GAJATE_RESPONSE_TO_TRABECTEDIN_UP	0.0513167	0.230115	14.4737	2.60068e-30	2.02448e-29
GOBP_CYTOKINE_PRODUCTION_INVOLVED_IN_IMMUNE_RESPONSE	0.0471701	0.0960761	14.4721	2.62604e-30	2.04349e-29
GOBP_MITOTIC_DNA_REPLICATION	0.0796561	0.0659621	14.4719	2.63037e-30	2.04614e-29
GOBP_DENDRITIC_CELL_DIFFERENTIATION	0.0663028	0.100348	14.4716	2.63395e-30	2.04819e-29
HASLINGER_B_CLL_WITH_11Q23_DELETION	0.0552201	0.251263	14.47	2.66068e-30	2.06751e-29
GOBP_INNER_CELL_MASS_CELL_PROLIFERATION	0.0591728	0.0984102	14.4611	2.80751e-30	2.17851e-29
GOBP_NEUTROPHIL_CLEARANCE	0.0816813	0.217013	14.4565	2.88787e-30	2.23928e-29
REACTOME_CYTOSOLIC_SENSORS_OF_PATHOGEN_ASSOCIATED_DNA	0.0312734	0.212457	14.4563	2.89231e-30	2.24192e-29
RUTELLA_RESPONSE_TO_HGF_DN	0.0435206	0.232989	14.4539	2.93419e-30	2.27358e-29
HP_ARTERIA_LUSORIA	0.0544607	0.279582	14.4519	2.97064e-30	2.3002e-29
GOBP_ORGANELLE_FISSION	0.0201213	0.0808941	14.4516	2.97529e-30	2.30298e-29
REACTOME_LAGGING_STRAND_SYNTHESIS	0.0645284	0.0552804	14.4504	2.99679e-30	2.31881e-29
TONKS_TARGETS_OF_RUNX1_RUNX1T1_FUSION_GRANULOCYTE_DN	0.0987628	-0.0215074	14.4485	3.03201e-30	2.34523e-29
TESAR_ALK_TARGETS_HUMAN_ES_5D_DN	0.0850906	-0.126355	14.4456	3.08691e-30	2.38685e-29
PUJANA_BREAST_CANCER_WITH_BRCA1_MUTATED_UP	0.0638511	0.0956319	14.4416	3.16277e-30	2.44377e-29
FISCHER_DREAM_TARGETS	0.0395123	0.121386	14.4389	3.21372e-30	2.48129e-29
GOCC_OUTER_KINETOCHORE	0.0751262	-0.0476249	14.4349	3.29266e-30	2.54055e-29
GOCC_ENDOLYSOSOME_MEMBRANE	0.0401676	0.193837	14.4341	3.3094e-30	2.55245e-29
GOMF_PROTEIN_PHOSPHATASE_BINDING	0.0193642	0.231705	14.4341	3.31042e-30	2.55245e-29
GOBP_NEGATIVE_REGULATION_OF_T_HELPER_CELL_DIFFERENTIATION	0.0729928	0.131101	14.4318	3.35651e-30	2.58708e-29
HP_RECURRENT_GASTROENTERITIS	0.0907228	0.0568703	14.4314	3.36387e-30	2.59184e-29
REACTOME_G0_AND_EARLY_G1	0.0459984	0.0739111	14.4303	3.38705e-30	2.60878e-29
GOBP_DEFENSE_RESPONSE_TO_TUMOR_CELL	0.0785134	0.154297	14.4274	3.44703e-30	2.65217e-29
PID_P53_REGULATION_PATHWAY	0.0254367	0.270169	14.4237	3.52534e-30	2.70862e-29
HP_RHABDOMYOSARCOMA	0.0360512	0.128304	14.4155	3.70647e-30	2.84671e-29
GOBP_LEUKOCYTE_CHEMOTAXIS	0.0558758	0.0619315	14.4126	3.77134e-30	2.89356e-29
GOBP_MYD88_DEPENDENT_TOLL_LIKE_RECEPTOR_SIGNALING_PATHWAY	0.0839203	0.0966055	14.4125	3.77528e-30	2.89557e-29
HP_PANCREATIC_ISLET_CELL_ADENOMA	0.0647021	0.0924109	14.4075	3.89173e-30	2.98175e-29
CHIANG_LIVER_CANCER_SUBCLASS_INTERFERON_UP	0.0693056	0.0515588	14.4053	3.94454e-30	3.0201e-29
GOBP_REGULATION_OF_G0_TO_G1_TRANSITION	0.0550648	0.0833475	14.404	3.9745e-30	3.04115e-29
HP_DECREASED_SPECIFIC_ANTIBODY_RESPONSE_TO_PROTEIN_VACCINE	0.0730642	0.163839	14.404	3.97481e-30	3.04115e-29
ROSTY_CERVICAL_CANCER_PROLIFERATION_CLUSTER	0.0868422	-0.0609274	14.4026	4.00862e-30	3.06487e-29
GOBP_NEGATIVE_REGULATION_OF_RHO_PROTEIN_SIGNAL_TRANSDUCTION	0.0331967	0.276511	14.4002	4.06817e-30	3.10932e-29
HP_JOINT_SWELLING	0.0650217	0.12193	14.3999	4.07524e-30	3.11363e-29
GHO_ATF5_TARGETS_DN	0.0661176	0.283982	14.3995	4.08614e-30	3.12087e-29
BIOCARTA_RB_PATHWAY	0.0613163	0.118686	14.3985	4.11083e-30	3.13863e-29
HP_ABNORMAL_IMMUNE_SYSTEM_MORPHOLOGY	0.0347206	0.161428	14.3974	4.13936e-30	3.15931e-29
GOBP_NEGATIVE_REGULATION_OF_VASCULAR_ASSOCIATED_SMOOTH_MUSCLE_CELL_PROLIFERATION	0.0640495	0.228205	14.3925	4.2642e-30	3.25006e-29
GOBP_DNA_INTEGRITY_CHECKPOINT_SIGNALING	0.0324628	0.137473	14.3915	4.28952e-30	3.26822e-29
GOBP_REGULATION_OF_ANTIGEN_PROCESSING_AND_PRESENTATION_OF_PEPTIDE_OR_POLYSACCHARIDE_ANTIGEN_VIA_MHC_CLASS_II	0.10884	0.0863354	14.3895	4.34179e-30	3.30689e-29
STEIN_ESR1_TARGETS	0.0337518	0.129525	14.3892	4.34922e-30	3.3114e-29
REACTOME_DEFECTIVE_RIPK1_MEDIATED_REGULATED_NECROSIS	0.0890115	0.131523	14.3883	4.37414e-30	3.32921e-29
REACTOME_PCNA_DEPENDENT_LONG_PATCH_BASE_EXCISION_REPAIR	0.0554019	0.0735467	14.3868	4.41317e-30	3.35775e-29
GOBP_NEGATIVE_REGULATION_OF_GENE_EXPRESSION	0.0184141	0.171739	14.386	4.43631e-30	3.37419e-29
VERNELL_RETINOBLASTOMA_PATHWAY_UP	0.0535723	0.0449544	14.3859	4.43858e-30	3.37474e-29
GOBP_NEGATIVE_REGULATION_OF_LEUKOCYTE_CELL_CELL_ADHESION	0.0521957	0.102722	14.384	4.48967e-30	3.4124e-29
GOBP_CELL_CYCLE_G2_M_PHASE_TRANSITION	0.0243965	0.126947	14.3815	4.55844e-30	3.46347e-29
GOBP_IMMUNE_RESPONSE	0.0461374	0.0829685	14.3797	4.60993e-30	3.50137e-29
HP_SCANNING_SPEECH	0.0457263	0.165601	14.3711	4.85765e-30	3.68568e-29
WP_HOSTPATHOGEN_INTERACTION_OF_HUMAN_CORONAVIRUSES_INTERFERON_INDUCTION	0.0586878	0.285796	14.3668	4.98644e-30	3.78209e-29
WP_NUCLEOTIDEBINDING_OLIGOMERIZATION_DOMAIN_NOD_PATHWAY	0.0517378	0.0823144	14.3665	4.99522e-30	3.78743e-29
DELPUECH_FOXO3_TARGETS_DN	0.0569981	0.115998	14.3645	5.05769e-30	3.83082e-29
GOBP_VOLUNTARY_SKELETAL_MUSCLE_CONTRACTION	0.0662579	-0.149503	14.3635	5.08823e-30	3.85262e-29
GOBP_RESPONSE_TO_UV	0.0212126	0.155334	14.3587	5.237e-30	3.96252e-29
GOBP_POSITIVE_REGULATION_OF_DEFENSE_RESPONSE_TO_VIRUS_BY_HOST	0.0503818	0.115264	14.3569	5.29568e-30	4.00276e-29
GOBP_T_CELL_PROLIFERATION	0.0551091	0.115581	14.3533	5.41394e-30	4.08932e-29
GOBP_POSITIVE_REGULATION_OF_MONONUCLEAR_CELL_MIGRATION	0.0581739	0.0835058	14.3509	5.49211e-30	4.14428e-29
GOBP_REPLICATION_FORK_PROCESSING	0.0474744	0.0644206	14.3463	5.64939e-30	4.26129e-29
REACTOME_SEROTONIN_RECEPTORS	0.0493552	-0.298976	14.3459	5.66274e-30	4.26919e-29
GOBP_TERMINAL_BUTTON_ORGANIZATION	0.0746467	0.120704	14.3459	5.66377e-30	4.26919e-29
HP_INFECTIOUS_ENCEPHALITIS	0.0622811	0.128895	14.3449	5.697e-30	4.29129e-29
GOBP_MATERNAL_PROCESS_INVOLVED_IN_PARTURITION	0.0803535	-0.0711138	14.341	5.83473e-30	4.39351e-29
GOBP_NEGATIVE_REGULATION_OF_LEUKOCYTE_MEDIATED_IMMUNITY	0.0712023	0.0801689	14.3394	5.89316e-30	4.43598e-29
GOBP_CENTROMERE_COMPLEX_ASSEMBLY	0.055209	0.0422233	14.3392	5.90073e-30	4.44015e-29
HP_ANKLE_WEAKNESS	0.0394124	-0.00849237	14.3318	6.16944e-30	4.64076e-29
GOMF_INTERLEUKIN_6_RECEPTOR_BINDING	0.0613944	0.157773	14.328	6.31609e-30	4.74944e-29
GOBP_RESPONSE_TO_LEPTIN	0.054722	0.128275	14.322	6.54978e-30	4.92347e-29
HP_ORAL_ULCER	0.0683067	0.159312	14.3172	6.74627e-30	5.06943e-29
HP_PITUITARY_GROWTH_HORMONE_CELL_ADENOMA	0.0399907	0.224872	14.3162	6.78585e-30	5.09742e-29
SHIN_B_CELL_LYMPHOMA_CLUSTER_1	0.0792491	-0.0538148	14.316	6.79532e-30	5.10104e-29
GOCC_CYTOLYTIC_GRANULE	0.0786959	0.171182	14.3146	6.85272e-30	5.14236e-29
GLINSKY_CANCER_DEATH_UP	0.0822948	0.1179	14.31	7.04714e-30	5.28645e-29
PID_CASPASE_PATHWAY	0.0373088	0.220003	14.3044	7.29331e-30	5.46923e-29
VALK_AML_CLUSTER_5	0.084275	0.138064	14.2988	7.54575e-30	5.65272e-29
GOMF_ENDODEOXYRIBONUCLEASE_ACTIVITY_PRODUCING_3_PHOSPHOMONOESTERS	0.0524795	-0.087134	14.2986	7.55402e-30	5.65698e-29
GOBP_NEGATIVE_REGULATION_OF_LYMPHOCYTE_ACTIVATION	0.0571023	0.0898612	14.2981	7.57923e-30	5.67392e-29
GOBP_NEGATIVE_REGULATION_OF_CD8_POSITIVE_ALPHA_BETA_T_CELL_ACTIVATION	0.0980992	0.0579493	14.2935	7.79423e-30	5.83288e-29
PID_IL2_STAT5_PATHWAY	0.0709684	0.220228	14.2892	8.00057e-30	5.98116e-29
GOBP_POSITIVE_REGULATION_OF_CD4_POSITIVE_ALPHA_BETA_T_CELL_DIFFERENTIATION	0.0793748	0.0665296	14.2859	8.16538e-30	6.09812e-29
HP_STOMATITIS	0.0563555	0.137874	14.2848	8.2183e-30	6.13554e-29
YAO_TEMPORAL_RESPONSE_TO_PROGESTERONE_CLUSTER_0	0.0375018	0.254586	14.2817	8.37266e-30	6.24652e-29
REACTOME_TELOMERE_C_STRAND_LAGGING_STRAND_SYNTHESIS	0.0415476	0.0751832	14.2779	8.56879e-30	6.38849e-29
GOBP_REGULATION_OF_DNA_DEPENDENT_DNA_REPLICATION	0.0364775	0.0465884	14.2771	8.61508e-30	6.42081e-29
REACTOME_PROCESSIVE_SYNTHESIS_ON_THE_LAGGING_STRAND	0.0648528	0.0558727	14.2756	8.69444e-30	6.47776e-29
GOMF_ATP_DEPENDENT_DNA_DNA_ANNEALING_ACTIVITY	0.067037	0.117563	14.2715	8.91244e-30	6.63792e-29
BROWN_MYELOID_CELL_DEVELOPMENT_UP	0.0565395	0.154476	14.2688	9.06168e-30	6.74677e-29
BIOCARTA_THELPER_PATHWAY	0.178917	0.157806	14.2673	9.14115e-30	6.80363e-29
GOBP_MEIOTIC_CELL_CYCLE	0.0236289	-0.011105	14.2628	9.39627e-30	6.98401e-29
GOBP_CHEMOKINE_PRODUCTION	0.0427412	0.0773397	14.2627	9.40169e-30	6.98566e-29
EHRLICH_ICF_SYNDROM_DN	0.0642737	0.222283	14.2588	9.63223e-30	7.15453e-29
OZANNE_AP1_TARGETS_UP	0.0465202	0.305132	14.2561	9.79185e-30	7.26815e-29
GOBP_POSITIVE_REGULATION_OF_NATURAL_KILLER_CELL_CHEMOTAXIS	0.158048	-0.133532	14.2539	9.9211e-30	7.3616e-29
GOBP_NEGATIVE_REGULATION_OF_CHEMOKINE_C_X_C_MOTIF_LIGAND_2_PRODUCTION	0.106454	0.222461	14.2463	1.0395e-29	7.69236e-29
HP_DECREASED_ADIPOSE_TISSUE	0.0282838	0.151699	14.2458	1.0425e-29	7.70937e-29
GRUETZMANN_PANCREATIC_CANCER_UP	0.04498	0.256138	14.2447	1.04974e-29	7.75764e-29
GOBP_NEUTROPHIL_HOMEOSTASIS	0.0725374	0.155863	14.2421	1.06614e-29	7.87621e-29
GOBP_REGULATION_OF_PLASMINOGEN_ACTIVATION	0.0618276	0.228801	14.241	1.07316e-29	7.9254e-29
GOBP_REGULATION_OF_RIG_I_SIGNALING_PATHWAY	0.0346571	0.222568	14.2376	1.09603e-29	8.09156e-29
HP_PLEURAL_EFFUSION	0.0342349	0.173334	14.2359	1.1076e-29	8.1742e-29
GOBP_CHORIONIC_TROPHOBLAST_CELL_DIFFERENTIATION	0.0540761	0.157007	14.2336	1.1227e-29	8.28283e-29
REACTOME_DNA_STRAND_ELONGATION	0.069605	0.0421194	14.2319	1.13497e-29	8.37053e-29
GOMF_DTTP_DIPHOSPHATASE_ACTIVITY	0.0662195	0.0938263	14.2315	1.13783e-29	8.38882e-29
GOMF_IMMUNE_RECEPTOR_ACTIVITY	0.0650887	-0.0113829	14.2192	1.22643e-29	9.02076e-29
GOBP_ADAPTIVE_IMMUNE_RESPONSE_BASED_ON_SOMATIC_RECOMBINATION_OF_IMMUNE_RECEPTORS_BUILT_FROM_IMMUNOGLOBULIN_SUPERFAMILY_DOMAINS	0.0593439	0.0958791	14.2133	1.27129e-29	9.34444e-29
FOSTER_TOLERANT_MACROPHAGE_DN	0.0378477	0.222816	14.212	1.28159e-29	9.41699e-29
PID_IL12_STAT4_PATHWAY	0.0806001	0.13674	14.2117	1.28366e-29	9.42904e-29
GOBP_CHROMOSOME_CONDENSATION	0.0466865	0.0993686	14.2083	1.31056e-29	9.62014e-29
GOBP_POSITIVE_REGULATION_OF_LEUKOCYTE_PROLIFERATION	0.0616901	0.0791982	14.2069	1.32205e-29	9.70126e-29
BIOCARTA_TCYTOTOXIC_PATHWAY	0.186631	0.134755	14.2061	1.32791e-29	9.74101e-29
REACTOME_DNA_DAMAGE_REVERSAL	0.0423097	0.228761	14.2053	1.33461e-29	9.78685e-29
GOLDRATH_IMMUNE_MEMORY	0.0277574	0.179617	14.2037	1.34759e-29	9.87868e-29
HP_SEVERE_B_LYMPHOCYTOPENIA	0.0710363	-0.00166265	14.2036	1.34846e-29	9.88179e-29
HADDAD_T_LYMPHOCYTE_AND_NK_PROGENITOR_DN	0.0813288	0.050268	14.1987	1.38991e-29	1.01821e-28
HP_ANASARCA	0.0689308	0.236115	14.1869	1.49347e-29	1.09298e-28
PID_MYC_PATHWAY	0.0307494	0.211939	14.1828	1.53107e-29	1.11975e-28
FARMER_BREAST_CANCER_CLUSTER_1	0.144099	0.0618966	14.1788	1.56858e-29	1.1468e-28
HP_INTESTINAL_CARCINOID	0.0694742	0.142131	14.1778	1.57845e-29	1.15363e-28
HP_SECUNDUM_ATRIAL_SEPTAL_DEFECT	0.0408275	0.115183	14.1719	1.63693e-29	1.19478e-28
GOBP_PYRIMIDINE_NUCLEOSIDE_METABOLIC_PROCESS	0.0501388	-0.0166194	14.1586	1.77511e-29	1.29433e-28
TAKEDA_TARGETS_OF_NUP98_HOXA9_FUSION_6HR_DN	0.0619284	0.21572	14.1556	1.80823e-29	1.31717e-28
WILENSKY_RESPONSE_TO_DARAPLADIB	0.140441	0.0987169	14.1539	1.82664e-29	1.33013e-28
HP_PROSTATE_NEOPLASM	0.0391875	0.165972	14.1478	1.8955e-29	1.3789e-28
GOMF_PEPTIDOGLYCAN_IMMUNE_RECEPTOR_ACTIVITY	0.0881742	-0.244375	14.1439	1.94148e-29	1.41141e-28
GOBP_REGULATION_OF_RIBONUCLEASE_ACTIVITY	0.074796	0.302738	14.1422	1.96228e-29	1.42606e-28
GOMF_CATECHOLAMINE_BINDING	0.0646223	-0.171452	14.1395	1.99494e-29	1.44883e-28
KIM_LIVER_CANCER_POOR_SURVIVAL_UP	0.0629583	0.34276	14.1383	2.00858e-29	1.45783e-28
HP_LIVER_ABSCESS	0.0977865	0.163996	14.1383	2.00866e-29	1.45783e-28
LI_WILMS_TUMOR_ANAPLASTIC_DN	0.0819458	0.293845	14.1355	2.04319e-29	1.4824e-28
HP_ABNORMAL_PLATELET_GRANULES	0.0443709	0.200295	14.1338	2.06498e-29	1.49754e-28
VANASSE_BCL2_TARGETS_DN	0.0506394	0.111148	14.1247	2.18251e-29	1.58033e-28
KEGG_VIRAL_MYOCARDITIS	0.0593755	0.194071	14.1234	2.20089e-29	1.59312e-28
GOBP_POSITIVE_REGULATION_OF_INNATE_IMMUNE_RESPONSE	0.0470714	0.111914	14.1232	2.20324e-29	1.59429e-28
RUIZ_TNC_TARGETS_DN	0.0494026	0.0777699	14.1227	2.20931e-29	1.59815e-28
REACTOME_PRESYNAPTIC_FUNCTION_OF_KAINATE_RECEPTORS	0.0475127	0.0632	14.121	2.23329e-29	1.61443e-28
GOBP_REGULATION_OF_PHAGOCYTOSIS	0.0538653	0.110351	14.1206	2.23826e-29	1.61749e-28
GOBP_REGULATION_OF_RESPONSE_TO_INTERFERON_GAMMA	0.0412546	0.147172	14.1197	2.25144e-29	1.62648e-28
WP_OVERVIEW_OF_PROINFLAMMATORY_AND_PROFIBROTIC_MEDIATORS	0.0579356	-0.201429	14.115	2.31568e-29	1.67123e-28
HP_RECURRENT_ASPERGILLUS_INFECTIONS	0.129385	0.193745	14.115	2.31699e-29	1.67162e-28
HP_GRANULOMATOSIS	0.12569	0.136312	14.109	2.40307e-29	1.73088e-28
PYEON_HPV_POSITIVE_TUMORS_UP	0.0561877	0.101699	14.107	2.4322e-29	1.75128e-28
LEE_CALORIE_RESTRICTION_NEOCORTEX_DN	0.0257036	0.175272	14.1046	2.46875e-29	1.77643e-28
GOMF_HYALURONIC_ACID_BINDING	0.0662698	-0.0451027	14.104	2.47802e-29	1.78251e-28
GOBP_LIPOPOLYSACCHARIDE_MEDIATED_SIGNALING_PATHWAY	0.0662289	0.152846	14.1037	2.48182e-29	1.78466e-28
GOBP_REGULATION_OF_DNA_DIRECTED_DNA_POLYMERASE_ACTIVITY	0.0589659	-0.0401818	14.1035	2.48487e-29	1.78626e-28
HP_SHALLOW_ACETABULAR_FOSSAE	0.0458361	0.0111833	14.101	2.52316e-29	1.8132e-28
REACTOME_DNA_DAMAGE_BYPASS	0.0352599	0.184689	14.0998	2.54132e-29	1.82565e-28
HUANG_GATA2_TARGETS_DN	0.0368645	0.174193	14.0977	2.57497e-29	1.84921e-28
REACTOME_CELL_CYCLE_MITOTIC	0.0290155	0.157468	14.0963	2.59649e-29	1.86345e-28
GOBP_MACROPHAGE_APOPTOTIC_PROCESS	0.0627915	0.164336	14.095	2.61688e-29	1.87685e-28
GOBP_TROPHOBLAST_CELL_MIGRATION	0.0437605	0.257875	14.0912	2.67943e-29	1.91919e-28
CROONQUIST_NRAS_SIGNALING_DN	0.0712073	0.00367188	14.0871	2.74598e-29	1.96493e-28
GOMF_ALPHA_N_ACETYLNEURAMINATE_ALPHA_2_8_SIALYLTRANSFERASE_ACTIVITY	0.0975011	-0.13094	14.0871	2.7472e-29	1.96516e-28
GOBP_NATURAL_KILLER_CELL_PROLIFERATION	0.0745446	0.0906435	14.0866	2.75546e-29	1.97042e-28
TURJANSKI_MAPK7_TARGETS	0.0737081	0.369612	14.0851	2.77996e-29	1.986e-28
GOBP_NEGATIVE_REGULATION_OF_PHOSPHATIDYLINOSITOL_3_KINASE_SIGNALING	0.0381283	0.188192	14.0819	2.83596e-29	2.02534e-28
WP_TYPE_I_INTERFERON_INDUCTION_AND_SIGNALING_DURING_SARSCOV2_INFECTION	0.0682723	0.220182	14.0806	2.8587e-29	2.04091e-28
GOBP_POSITIVE_REGULATION_OF_RELEASE_OF_SEQUESTERED_CALCIUM_ION_INTO_CYTOSOL	0.036704	0.0838997	14.0789	2.8875e-29	2.0608e-28
HP_ABNORMAL_T_CELL_MORPHOLOGY	0.0818419	0.131108	14.0761	2.93857e-29	2.09589e-28
REACTOME_GLYCOGEN_METABOLISM	0.0443672	0.221656	14.0669	3.10717e-29	2.21469e-28
HP_VASCULITIS	0.0650253	0.106333	14.0669	3.10832e-29	2.21479e-28
GOBP_DEFENSE_RESPONSE	0.0375409	0.0756257	14.0659	3.1274e-29	2.22694e-28
REACTOME_ADAPTIVE_IMMUNE_SYSTEM	0.0345215	0.164613	14.0613	3.2162e-29	2.28793e-28
HP_VIRAL_HEPATITIS	0.0495798	0.2465	14.0611	3.2193e-29	2.28939e-28
BIOCARTA_TSP1_PATHWAY	0.0862037	0.366641	14.0609	3.22404e-29	2.29202e-28
BIOCARTA_G2_PATHWAY	0.0456005	0.153555	14.0604	3.23432e-29	2.29859e-28
HP_ABNORMAL_MORPHOLOGY_OF_THE_CONJUNCTIVAL_VASCULATURE	0.0320082	0.221433	14.06	3.24097e-29	2.30257e-28
GOBP_NEGATIVE_REGULATION_OF_REGULATED_SECRETORY_PATHWAY	0.064188	0.173023	14.0586	3.26835e-29	2.32126e-28
GOBP_POSITIVE_REGULATION_OF_CENTRIOLE_REPLICATION	0.0683191	0.0599356	14.0547	3.34819e-29	2.37642e-28
REACTOME_RESOLUTION_OF_D_LOOP_STRUCTURES	0.0572424	0.017746	14.0538	3.36645e-29	2.38861e-28
GOBP_INTERLEUKIN_10_PRODUCTION	0.0670899	0.0446835	14.0506	3.43368e-29	2.43473e-28
GOBP_D_AMINO_ACID_TRANSPORT	0.0695252	-0.0264855	14.0492	3.46255e-29	2.45361e-28
HP_UVEITIS	0.0539558	0.117162	14.0478	3.49148e-29	2.47331e-28
GOBP_MACROPHAGE_PROLIFERATION	0.0631077	0.262268	14.0459	3.53249e-29	2.50155e-28
GOCC_PHAGOCYTIC_CUP	0.0671478	0.166338	14.0446	3.56061e-29	2.52065e-28
GOBP_REGULATION_OF_ENDODERMAL_CELL_DIFFERENTIATION	0.151274	0.052777	14.0386	3.69394e-29	2.61335e-28
KRIEG_HYPOXIA_VIA_KDM3A	0.0753597	0.130348	14.0379	3.71084e-29	2.62445e-28
PARK_APL_PATHOGENESIS_UP	0.0691347	0.244221	14.0338	3.80441e-29	2.68976e-28
GOBP_TELOMERE_MAINTENANCE_VIA_RECOMBINATION	0.0534337	0.0832526	14.0335	3.81246e-29	2.69458e-28
GOBP_REGULATION_OF_KILLING_OF_CELLS_OF_ANOTHER_ORGANISM	0.0878865	0.0388365	14.033	3.82205e-29	2.70049e-28
GOBP_POSITIVE_REGULATION_OF_CELL_ADHESION_MOLECULE_PRODUCTION	0.111292	0.16043	14.0298	3.89828e-29	2.75346e-28
GOBP_POSITIVE_REGULATION_OF_T_HELPER_CELL_DIFFERENTIATION	0.0737778	0.0417724	14.029	3.91675e-29	2.76561e-28
GOBP_POSITIVE_REGULATION_OF_PATTERN_RECOGNITION_RECEPTOR_SIGNALING_PATHWAY	0.051283	0.182944	14.0282	3.936e-29	2.77831e-28
GOBP_CONNECTIVE_TISSUE_REPLACEMENT_INVOLVED_IN_INFLAMMATORY_RESPONSE_WOUND_HEALING	0.0796658	0.244754	14.0244	4.02952e-29	2.8434e-28
GOBP_ADAPTIVE_IMMUNE_RESPONSE	0.0623128	0.0645291	14.0221	4.08624e-29	2.8825e-28
REACTOME_MITOTIC_G1_PHASE_AND_G1_S_TRANSITION	0.0396114	0.141711	14.0159	4.24399e-29	2.99015e-28
WP_TOLLLIKE_RECEPTOR_SIGNALING_RELATED_TO_MYD88	0.0711028	0.148239	14.0139	4.29625e-29	3.02577e-28
REACTOME_CELL_CYCLE	0.0276262	0.147527	14.0106	4.38426e-29	3.08676e-28
GOBP_RESPONSE_TO_ARSENITE_ION	0.0648057	0.329663	14.0068	4.48653e-29	3.15774e-28
PEART_HDAC_PROLIFERATION_CLUSTER_DN	0.0417292	0.149194	14.005	4.53604e-29	3.18849e-28
REACTOME_INTERFERON_SIGNALING	0.0463318	0.21289	14.0019	4.62254e-29	3.24616e-28
REACTOME_PLATELET_ADHESION_TO_EXPOSED_COLLAGEN	0.0671258	0.205481	14.0017	4.63074e-29	3.25088e-28
HP_HEMIPARESIS	0.0261765	0.221319	13.998	4.73407e-29	3.32129e-28
WP_PROSTAGLANDIN_SIGNALING	0.104425	-0.0246253	13.9932	4.87791e-29	3.4211e-28
HP_DISCOID_LUPUS_RASH	0.113062	0.173875	13.9902	4.96829e-29	3.48226e-28
GOBP_REGULATION_OF_IMMUNE_RESPONSE	0.0461266	0.117829	13.9857	5.10421e-29	3.57409e-28
GOBP_POSITIVE_REGULATION_OF_CYCLIN_DEPENDENT_PROTEIN_KINASE_ACTIVITY	0.0287154	0.16337	13.9847	5.13792e-29	3.59655e-28
PID_VEGF_VEGFR_PATHWAY	0.0744937	0.322674	13.9821	5.2187e-29	3.65192e-28
WP_DEVELOPMENT_OF_PULMONARY_DENDRITIC_CELLS_AND_MACROPHAGE_SUBSETS	0.104229	0.0980139	13.9802	5.28033e-29	3.69387e-28
HP_PERONEAL_MUSCLE_ATROPHY	0.05721	0.285611	13.977	5.38502e-29	3.7659e-28
HP_INTERPHALANGEAL_JOINT_EROSIONS	0.0726516	0.0309996	13.9737	5.49506e-29	3.8404e-28
SEKI_INFLAMMATORY_RESPONSE_LPS_UP	0.0804428	0.152349	13.9659	5.76241e-29	4.02339e-28
REACTOME_PHASE_4_RESTING_MEMBRANE_POTENTIAL	0.0500261	-0.167607	13.9633	5.85677e-29	4.08666e-28
BIOCARTA_TCAPOPTOSIS_PATHWAY	0.191794	0.00242427	13.9628	5.87272e-29	4.09649e-28
SHIN_B_CELL_LYMPHOMA_CLUSTER_3	0.0595968	0.18606	13.9626	5.88159e-29	4.10137e-28
GOCC_INTEGRAL_COMPONENT_OF_LYSOSOMAL_MEMBRANE	0.0593901	0.0999292	13.9582	6.03963e-29	4.20889e-28
KHETCHOUMIAN_TRIM24_TARGETS_UP	0.0749248	0.329798	13.957	6.08677e-29	4.23904e-28
XU_RESPONSE_TO_TRETINOIN_AND_NSC682994_UP	0.0667752	0.299008	13.9569	6.08872e-29	4.23905e-28
GOBP_MITOTIC_SISTER_CHROMATID_SEGREGATION	0.0334846	0.109431	13.9549	6.16429e-29	4.2903e-28
GOMF_INHIBIN_BINDING	0.0898832	0.071623	13.9535	6.21673e-29	4.32404e-28
AMUNDSON_DNA_DAMAGE_RESPONSE_TP53	0.0648272	0.283546	13.9487	6.40403e-29	4.45149e-28
GOBP_REGULATION_OF_NEUTROPHIL_CHEMOTAXIS	0.0597924	0.0817728	13.9437	6.59929e-29	4.58576e-28
GOBP_PROTEIN_LOCALIZATION_TO_CHROMOSOME_CENTROMERIC_REGION	0.0509365	0.0688176	13.9396	6.7693e-29	4.70092e-28
GOBP_POST_EMBRYONIC_CAMERA_TYPE_EYE_DEVELOPMENT	0.0592294	0.216461	13.9357	6.93402e-29	4.81225e-28
NAKAMURA_METASTASIS_MODEL_UP	0.0459711	0.130875	13.9355	6.9401e-29	4.81494e-28
GOBP_BRANCHING_INVOLVED_IN_BLOOD_VESSEL_MORPHOGENESIS	0.0550078	0.187974	13.9348	6.9694e-29	4.83374e-28
BIOCARTA_ATM_PATHWAY	0.0445514	0.22857	13.9222	7.52857e-29	5.21495e-28
HP_IMPAIRED_NEUTROPHIL_BACTERICIDAL_ACTIVITY	0.111213	0.166415	13.9217	7.55084e-29	5.22872e-28
REACTOME_CHROMOSOME_MAINTENANCE	0.0324102	0.0653592	13.9212	7.57721e-29	5.24532e-28
REACTOME_INTERFERON_GAMMA_SIGNALING	0.0628694	0.202029	13.9184	7.70846e-29	5.33449e-28
GOBP_REGULATION_OF_DEFENSE_RESPONSE_TO_VIRUS_BY_HOST	0.0454058	0.102845	13.9162	7.81022e-29	5.40313e-28
LINDGREN_BLADDER_CANCER_CLUSTER_1_DN	0.0304639	0.152823	13.9111	8.05681e-29	5.56929e-28
ROZANOV_MMP14_TARGETS_UP	0.0367218	0.177735	13.9111	8.05794e-29	5.56929e-28
HP_INCREASED_B_CELL_COUNT	0.125653	0.144681	13.9097	8.12907e-29	5.61668e-28
GOMF_EXODEOXYRIBONUCLEASE_ACTIVITY	0.0364133	0.0494592	13.9091	8.15655e-29	5.63211e-28
HOWLIN_CITED1_TARGETS_2_DN	0.0657174	0.0971943	13.9029	8.47359e-29	5.84734e-28
GOBP_POSITIVE_REGULATION_OF_INTERFERON_ALPHA_PRODUCTION	0.0592013	0.221108	13.9026	8.49139e-29	5.85778e-28
GOBP_NEGATIVE_REGULATION_OF_BINDING	0.0213147	0.136753	13.902	8.52215e-29	5.87714e-28
HP_ABNORMALITY_OF_MALE_INTERNAL_GENITALIA	0.0343213	0.13368	13.898	8.72876e-29	6.01773e-28
CHEMELLO_SOLEUS_VS_EDL_MYOFIBERS_UP	0.0496243	-0.00983931	13.8943	8.93202e-29	6.15011e-28
GOBP_POSITIVE_REGULATION_OF_CELL_MATURATION	0.0464585	0.0864678	13.8937	8.96439e-29	6.17046e-28
WP_EBOLA_VIRUS_INFECTION_IN_HOST	0.0393559	0.277697	13.8918	9.07049e-29	6.24152e-28
REACTOME_HOMOLOGY_DIRECTED_REPAIR	0.0366732	0.103574	13.8915	9.08587e-29	6.25014e-28
REACTOME_PROCESSIVE_SYNTHESIS_ON_THE_C_STRAND_OF_THE_TELOMERE	0.045536	0.100171	13.8899	9.17621e-29	6.30832e-28
GOBP_RESPONSE_TO_PROTOZOAN	0.0880424	-0.00721816	13.8858	9.41107e-29	6.46166e-28
GOBP_MITOCHONDRIAL_PROTEIN_CATABOLIC_PROCESS	0.0700084	0.282277	13.8845	9.48333e-29	6.50923e-28
GOBP_REGULATION_OF_INFLAMMATORY_RESPONSE	0.0378579	0.0897763	13.8831	9.56473e-29	6.56304e-28
GOBP_MACROPHAGE_DIFFERENTIATION	0.0623292	0.136451	13.882	9.63252e-29	6.60748e-28
GOBP_POSITIVE_REGULATION_OF_LIPID_LOCALIZATION	0.0288443	0.0818256	13.8787	9.8248e-29	6.73727e-28
HP_RECURRENT_VIRAL_INFECTIONS	0.0701094	0.149541	13.8774	9.9031e-29	6.78883e-28
RUAN_RESPONSE_TO_TNF_UP	0.0829562	0.217705	13.8771	9.92503e-29	6.80174e-28
CHANG_IMMORTALIZED_BY_HPV31_UP	0.0310526	0.147484	13.8714	1.02766e-28	7.03826e-28
HP_INCREASED_CIRCULATING_IGM_LEVEL	0.0564468	0.0856895	13.8703	1.03468e-28	7.08414e-28
GOCC_CENTRAL_ELEMENT	0.0548783	-0.250545	13.8702	1.03537e-28	7.08666e-28
REACTOME_RESOLUTION_OF_D_LOOP_STRUCTURES_THROUGH_SYNTHESIS_DEPENDENT_STRAND_ANNEALING_SDSA	0.0624896	0.0237453	13.8693	1.04117e-28	7.12186e-28
HP_ABNORMAL_NATURAL_KILLER_CELL_MORPHOLOGY	0.0752685	0.117553	13.869	1.04307e-28	7.13261e-28
GOBP_POSITIVE_REGULATION_OF_B_CELL_DIFFERENTIATION	0.075874	0.122988	13.8676	1.05167e-28	7.18696e-28
GOBP_IMMUNE_EFFECTOR_PROCESS	0.0484541	0.0839543	13.8624	1.08563e-28	7.41441e-28
HP_SCALING_SKIN	0.0469562	0.0869613	13.8618	1.08995e-28	7.44156e-28
HP_IRIDOCYCLITIS	0.111959	-0.0159316	13.8595	1.10528e-28	7.54157e-28
HP_APLASIA_HYPOPLASIA_OF_THE_TONGUE	0.0356989	0.124341	13.8578	1.11659e-28	7.61637e-28
GOBP_POSITIVE_REGULATION_OF_CHROMOSOME_SEGREGATION	0.0341774	0.121066	13.8538	1.14461e-28	7.80502e-28
BIOCARTA_TH1TH2_PATHWAY	0.102073	0.00257693	13.8533	1.14793e-28	7.82524e-28
GOBP_CORTICAL_ACTIN_CYTOSKELETON_ORGANIZATION	0.0308927	0.294186	13.8511	1.16333e-28	7.92773e-28
GOBP_REGULATION_OF_LEUKOCYTE_CHEMOTAXIS	0.0499156	0.0813169	13.8488	1.17994e-28	8.03594e-28
GOBP_DNA_RECOMBINATION	0.027101	0.0847988	13.8474	1.19e-28	8.1019e-28
GOBP_BLOOD_VESSEL_ENDOTHELIAL_CELL_DIFFERENTIATION	0.0685914	0.195659	13.8416	1.23321e-28	8.38565e-28
GOBP_NATURAL_KILLER_CELL_CHEMOTAXIS	0.132393	-0.0641398	13.8411	1.23697e-28	8.40864e-28
BIOCARTA_CLASSIC_PATHWAY	0.136949	0.204535	13.8401	1.24451e-28	8.45729e-28
GOBP_DETECTION_OF_LIGHT_STIMULUS_INVOLVED_IN_SENSORY_PERCEPTION	0.0389534	-0.167315	13.839	1.25301e-28	8.51238e-28
HP_DUODENAL_STENOSIS	0.0506526	-0.0386167	13.8365	1.27241e-28	8.64152e-28
GOBP_NEGATIVE_REGULATION_OF_IMMUNE_SYSTEM_PROCESS	0.0439414	0.110979	13.836	1.27643e-28	8.6661e-28
HP_ABNORMAL_CIRCULATING_CERULOPLASMIN_CONCENTRATION	0.0736808	0.202137	13.8353	1.28184e-28	8.70015e-28
CASTELLANO_NRAS_TARGETS_UP	0.0339386	0.134605	13.8337	1.29455e-28	8.78096e-28
GOBP_POSITIVE_REGULATION_OF_HYPERSENSITIVITY	0.0909539	0.14657	13.8335	1.2962e-28	8.78943e-28
FINETTI_BREAST_CANCER_KINOME_RED	0.0912434	-0.124434	13.8314	1.31244e-28	8.89675e-28
HP_PULMONARY_INSUFFICIENCY	0.0391479	0.146818	13.8299	1.32462e-28	8.97658e-28
DANG_MYC_TARGETS_DN	0.0521882	0.306109	13.8271	1.34814e-28	9.12745e-28
DODD_NASOPHARYNGEAL_CARCINOMA_DN	0.0376636	0.172223	13.8244	1.37051e-28	9.27609e-28
GOBP_LEUKOCYTE_MEDIATED_IMMUNITY	0.0534285	0.0786858	13.8124	1.47497e-28	9.95233e-28
TAKEDA_TARGETS_OF_NUP98_HOXA9_FUSION_8D_DN	0.0458975	0.119591	13.8124	1.47497e-28	9.95233e-28
REACTOME_DEPOSITION_OF_NEW_CENPA_CONTAINING_NUCLEOSOMES_AT_THE_CENTROMERE	0.0464526	0.0179473	13.8111	1.48631e-28	1.00257e-27
GOBP_POSITIVE_REGULATION_OF_CELL_ACTIVATION	0.0536776	0.102668	13.8085	1.51071e-28	1.01809e-27
HALLMARK_P53_PATHWAY	0.0687431	0.393683	13.807	1.52412e-28	1.02681e-27
GOBP_REGULATION_OF_DNA_DUPLEX_UNWINDING	0.0910333	0.0330729	13.7998	1.59348e-28	1.07222e-27
GOBP_PROTEIN_LOCALIZATION_TO_BASOLATERAL_PLASMA_MEMBRANE	0.0556677	0.121061	13.7966	1.62449e-28	1.09241e-27
GOBP_REGULATION_OF_GLIAL_CELL_PROLIFERATION	0.0463641	0.0951274	13.7934	1.65738e-28	1.11419e-27
GOBP_REGULATION_OF_NATURAL_KILLER_CELL_CHEMOTAXIS	0.129009	-0.129902	13.7929	1.66175e-28	1.11644e-27
WP_CYTOKINES_AND_INFLAMMATORY_RESPONSE	0.0794007	-0.0934634	13.7872	1.72114e-28	1.15527e-27
GOBP_REGULATION_OF_B_CELL_ACTIVATION	0.0604491	0.104846	13.7836	1.75912e-28	1.18004e-27
GOBP_CELLULAR_RESPONSE_TO_VIRUS	0.0413923	0.191075	13.7806	1.79185e-28	1.20163e-27
GOBP_REGULATION_OF_PROTEIN_MATURATION	0.0270114	0.117262	13.7801	1.79729e-28	1.20491e-27
GOBP_CYTIDINE_TO_URIDINE_EDITING	0.0755421	-0.0394476	13.7799	1.79985e-28	1.20625e-27
GOBP_RESPONSE_TO_CYTOKINE	0.0323473	0.12961	13.7747	1.85761e-28	1.24459e-27
GOBP_UBIQUITIN_DEPENDENT_ENDOCYTOSIS	0.0823391	0.229924	13.7731	1.87585e-28	1.25642e-27
MARZEC_IL2_SIGNALING_UP	0.043689	0.12889	13.7715	1.89435e-28	1.26765e-27
GOBP_G_PROTEIN_COUPLED_RECEPTOR_SIGNALING_PATHWAY_INVOLVED_IN_HEART_PROCESS	0.0625975	0.262552	13.7657	1.9632e-28	1.31332e-27
GAZDA_DIAMOND_BLACKFAN_ANEMIA_ERYTHROID_DN	0.00962028	0.176159	13.7644	1.97946e-28	1.32379e-27
SA_G2_AND_M_PHASES	0.0713229	0.08351	13.7637	1.98768e-28	1.32848e-27
GOBP_MEIOTIC_CELL_CYCLE_PROCESS	0.0251404	-0.029746	13.7583	2.05474e-28	1.37204e-27
KAUFFMANN_MELANOMA_RELAPSE_UP	0.0615811	0.0379492	13.7582	2.05539e-28	1.37206e-27
GOBP_POSITIVE_REGULATION_OF_INTRINSIC_APOPTOTIC_SIGNALING_PATHWAY	0.0306932	0.166089	13.7566	2.07612e-28	1.38505e-27
REACTOME_LEISHMANIA_INFECTION	0.028015	0.0946073	13.7525	2.12887e-28	1.41938e-27
HP_TIBIALIS_MUSCLE_WEAKNESS	0.0621422	0.218519	13.7456	2.22092e-28	1.4803e-27
GOBP_POSITIVE_REGULATION_OF_DENDRITIC_CELL_DIFFERENTIATION	0.0805714	0.203524	13.7437	2.24675e-28	1.4966e-27
WP_HOSTPATHOGEN_INTERACTION_OF_HUMAN_CORONAVIRUSES_APOPTOSIS	0.0477974	0.149843	13.7369	2.34327e-28	1.55947e-27
GOBP_NEGATIVE_REGULATION_OF_MEIOTIC_NUCLEAR_DIVISION	0.0579196	-0.079023	13.7364	2.35028e-28	1.56366e-27
WOTTON_RUNX_TARGETS_DN	0.0496101	0.181925	13.7345	2.37786e-28	1.58153e-27
GOBP_SUPEROXIDE_METABOLIC_PROCESS	0.0386794	0.100765	13.7341	2.38247e-28	1.58412e-27
CAIRO_PML_TARGETS_BOUND_BY_MYC_UP	0.0476568	0.22532	13.7223	2.56252e-28	1.70073e-27
GOBP_REGULATION_OF_PRODUCTION_OF_MOLECULAR_MEDIATOR_OF_IMMUNE_RESPONSE	0.0379115	0.0889714	13.721	2.58216e-28	1.71325e-27
XIE_ST_HSC_S1PR3_OE_UP	0.0537292	0.131171	13.7152	2.67607e-28	1.77394e-27
GOBP_SISTER_CHROMATID_SEGREGATION	0.0331979	0.113263	13.7146	2.68522e-28	1.77893e-27
PID_EPHA_FWDPATHWAY	0.0482811	0.151087	13.714	2.69636e-28	1.78577e-27
REACTOME_CLEC7A_INFLAMMASOME_PATHWAY	0.0867153	0.193801	13.7136	2.70284e-28	1.78952e-27
GOMF_PROTEIN_PHOSPHATASE_2A_BINDING	0.0294826	0.275357	13.7087	2.78504e-28	1.84338e-27
GOBP_T_CELL_APOPTOTIC_PROCESS	0.051092	0.0947383	13.7061	2.83008e-28	1.87206e-27
GOBP_NITRIC_OXIDE_SYNTHASE_BIOSYNTHETIC_PROCESS	0.0585582	0.180007	13.706	2.83095e-28	1.87207e-27
HP_ABNORMALITY_OF_CHROMOSOME_STABILITY	0.0340834	0.0864302	13.7059	2.83387e-28	1.87344e-27
NAKAMURA_METASTASIS	0.0438047	0.151011	13.7049	2.85096e-28	1.88416e-27
GOBP_REGULATION_OF_IMMUNOGLOBULIN_PRODUCTION	0.0363878	0.0910136	13.7033	2.87857e-28	1.90184e-27
GOBP_T_CELL_ACTIVATION	0.052446	0.109107	13.7019	2.9034e-28	1.91766e-27
GOBP_POSITIVE_REGULATION_OF_SKELETAL_MUSCLE_FIBER_DEVELOPMENT	0.0310513	-0.213147	13.7009	2.92088e-28	1.92863e-27
GOBP_OOCYTE_MATURATION	0.0389601	0.0564905	13.7002	2.9341e-28	1.93677e-27
KAUFFMANN_DNA_REPAIR_GENES	0.0305593	0.127872	13.6996	2.94381e-28	1.9426e-27
GOBP_NUCLEAR_CHROMOSOME_SEGREGATION	0.0291907	0.0784655	13.697	2.99131e-28	1.97275e-27
HP_APLASIA_HYPOPLASIA_OF_THE_THYMUS	0.0280771	0.179444	13.6949	3.03148e-28	1.99864e-27
GOBP_REGULATION_OF_MACROPHAGE_APOPTOTIC_PROCESS	0.06468	0.116308	13.6946	3.03578e-28	2.00087e-27
GOBP_INTRINSIC_APOPTOTIC_SIGNALING_PATHWAY	0.0236934	0.194233	13.6916	3.09179e-28	2.03717e-27
GOBP_REGULATION_OF_ENTRY_OF_BACTERIUM_INTO_HOST_CELL	0.0603869	0.213353	13.6856	3.20786e-28	2.11238e-27
HP_ABNORMAL_NATURAL_KILLER_CELL_PHYSIOLOGY	0.105521	0.120642	13.6827	3.26558e-28	2.1491e-27
PUJANA_BREAST_CANCER_LIT_INT_NETWORK	0.0307426	0.21174	13.6815	3.29064e-28	2.16493e-27
SPIELMAN_LYMPHOBLAST_EUROPEAN_VS_ASIAN_2FC_DN	0.0904378	0.19498	13.6792	3.33732e-28	2.19367e-27
HP_ABSENCE_OF_SUBCUTANEOUS_FAT	0.0327783	0.149215	13.6763	3.3963e-28	2.23177e-27
GOBP_REGULATION_OF_LYMPHOCYTE_ACTIVATION	0.0506734	0.106749	13.6746	3.43327e-28	2.25403e-27
GOBP_MAINTENANCE_OF_PROTEIN_LOCATION_IN_MITOCHONDRION	0.0778041	0.272897	13.6729	3.4679e-28	2.27608e-27
GOBP_NEGATIVE_REGULATION_OF_ACTIVATED_T_CELL_PROLIFERATION	0.0671314	0.123089	13.6723	3.48086e-28	2.28322e-27
REACTOME_DUAL_INCISION_IN_GG_NER	0.0363244	0.150183	13.6706	3.51704e-28	2.30626e-27
GOBP_NEGATIVE_REGULATION_OF_CYTOKINE_PRODUCTION	0.0433453	0.0908733	13.6702	3.52713e-28	2.31218e-27
REACTOME_RAC2_GTPASE_CYCLE	0.0298168	0.277992	13.67	3.53174e-28	2.31451e-27
HP_IMPAIRED_OXIDATIVE_BURST	0.17029	0.110529	13.6699	3.53314e-28	2.31474e-27
GOBP_INFLAMMATORY_CELL_APOPTOTIC_PROCESS	0.0585915	0.147373	13.6654	3.63096e-28	2.37811e-27
HP_LYMPHOMA	0.0547012	0.150989	13.6641	3.66122e-28	2.39721e-27
REACTOME_INTERLEUKIN_4_AND_INTERLEUKIN_13_SIGNALING	0.0597286	0.170278	13.6635	3.67503e-28	2.40482e-27
GOBP_POSITIVE_REGULATION_OF_INTERLEUKIN_18_PRODUCTION	0.0991618	-0.016275	13.6623	3.70213e-28	2.42183e-27
GOBP_POSITIVE_REGULATION_OF_REGULATORY_T_CELL_DIFFERENTIATION	0.0776093	0.119308	13.6589	3.78018e-28	2.47141e-27
HP_T_CELL_LYMPHOMA	0.0798975	0.144288	13.6585	3.78919e-28	2.47655e-27
GENTLES_LEUKEMIC_STEM_CELL_DN	0.0809589	-0.236056	13.658	3.7997e-28	2.48194e-27
SABATES_COLORECTAL_ADENOMA_SIZE_UP	0.0441999	0.183896	13.6579	3.80177e-28	2.48255e-27
GOBP_NEGATIVE_REGULATION_OF_INFLAMMATORY_RESPONSE_TO_ANTIGENIC_STIMULUS	0.0695257	0.111005	13.6547	3.8781e-28	2.53013e-27
WP_NANOPARTICLE_TRIGGERED_REGULATED_NECROSIS	0.0453036	0.174914	13.648	4.04153e-28	2.6344e-27
GOBP_CELL_CYCLE_CHECKPOINT_SIGNALING	0.0320462	0.119387	13.6463	4.08212e-28	2.66006e-27
HP_SYSTOLIC_HEART_MURMUR	0.0633772	-0.0183359	13.6438	4.14616e-28	2.70019e-27
REACTOME_STAT3_NUCLEAR_EVENTS_DOWNSTREAM_OF_ALK_SIGNALING	0.0596083	0.305871	13.6424	4.181e-28	2.72045e-27
WP_MEASLES_VIRUS_INFECTION	0.0464314	0.154942	13.6401	4.24191e-28	2.75844e-27
REACTOME_HOMOLOGOUS_DNA_PAIRING_AND_STRAND_EXCHANGE	0.0581341	0.0374793	13.6358	4.35459e-28	2.82919e-27
RHODES_UNDIFFERENTIATED_CANCER	0.0685515	0.0534927	13.6344	4.39201e-28	2.85265e-27
GROSS_HYPOXIA_VIA_ELK3_AND_HIF1A_UP	0.0412035	0.265352	13.6317	4.46569e-28	2.89879e-27
GOBP_REGULATION_OF_INFLAMMATORY_RESPONSE_TO_ANTIGENIC_STIMULUS	0.0645199	0.0871928	13.6293	4.53258e-28	2.94134e-27
HP_PROMINENT_COCCYX	0.0840604	0.0655359	13.6275	4.58296e-28	2.97315e-27
WP_LDLRAD4_AND_WHAT_WE_KNOW_ABOUT_IT	0.0661109	0.370871	13.6273	4.58735e-28	2.97512e-27
GOBP_B_CELL_PROLIFERATION	0.0679304	0.0198559	13.626	4.62625e-28	2.99857e-27
PID_BARD1_PATHWAY	0.0453672	0.192745	13.6249	4.65681e-28	3.01748e-27
SMIRNOV_CIRCULATING_ENDOTHELIOCYTES_IN_CANCER_UP	0.0518021	0.191644	13.6242	4.67547e-28	3.02867e-27
DANG_REGULATED_BY_MYC_DN	0.0323004	0.279153	13.6225	4.72443e-28	3.05858e-27
GOBP_DEFENSE_RESPONSE_TO_BACTERIUM	0.0458587	-0.044777	13.6208	4.77367e-28	3.08954e-27
ENK_UV_RESPONSE_EPIDERMIS_UP	0.0262029	0.167324	13.6136	4.99037e-28	3.22598e-27
GOBP_POSITIVE_REGULATION_OF_ALPHA_BETA_T_CELL_DIFFERENTIATION	0.0628747	0.114129	13.6129	5.01344e-28	3.23993e-27
GOMF_GAP_JUNCTION_CHANNEL_ACTIVITY_INVOLVED_IN_CELL_COMMUNICATION_BY_ELECTRICAL_COUPLING	0.0928957	-0.0147474	13.6105	5.08749e-28	3.28681e-27
TONKS_TARGETS_OF_RUNX1_RUNX1T1_FUSION_HSC_DN	0.055444	0.118175	13.6101	5.09789e-28	3.29256e-27
GOBP_RESPONSE_TO_INTERLEUKIN_17	0.0616723	0.102662	13.6045	5.27703e-28	3.40726e-27
HOLLEMAN_PREDNISOLONE_RESISTANCE_ALL_DN	0.0428247	0.142042	13.6022	5.35253e-28	3.45499e-27
GOBP_DOUBLE_STRAND_BREAK_REPAIR_VIA_BREAK_INDUCED_REPLICATION	0.0792028	0.0306224	13.6012	5.38411e-28	3.47435e-27
GOBP_CELL_CELL_ADHESION_MEDIATED_BY_INTEGRIN	0.0641359	0.291725	13.5994	5.44443e-28	3.51224e-27
GOBP_RESPONSE_TO_HYDROPEROXIDE	0.0473228	0.22925	13.5989	5.4609e-28	3.52182e-27
BENPORATH_CYCLING_GENES	0.0227696	0.170903	13.5979	5.49397e-28	3.5421e-27
REACTOME_GAP_FILLING_DNA_REPAIR_SYNTHESIS_AND_LIGATION_IN_GG_NER	0.0425453	0.160812	13.5947	5.6044e-28	3.61117e-27
GOBP_GONADOTROPIN_SECRETION	0.0613985	-0.0415603	13.5939	5.63104e-28	3.6262e-27
VALK_AML_CLUSTER_12	0.0343635	0.147706	13.5924	5.68501e-28	3.65988e-27
HUMMEL_BURKITTS_LYMPHOMA_DN	0.0538471	0.29797	13.5923	5.68772e-28	3.66055e-27
GOBP_REGULATION_OF_IMMUNE_SYSTEM_PROCESS	0.0384603	0.119194	13.5906	5.74596e-28	3.69694e-27
HP_LUPUS_ANTICOAGULANT	0.0966111	0.278303	13.5904	5.75306e-28	3.69934e-27
GOBP_ANTIVIRAL_INNATE_IMMUNE_RESPONSE	0.0493633	0.206533	13.5857	5.92126e-28	3.80638e-27
HP_RECURRENT_STAPHYLOCOCCAL_INFECTIONS	0.0766753	0.184864	13.5796	6.15041e-28	3.95136e-27
REACTOME_RHOF_GTPASE_CYCLE	0.0288747	0.265532	13.578	6.2109e-28	3.98905e-27
HP_RECURRENT_PNEUMONIA	0.0475105	0.129529	13.5767	6.25872e-28	4.01858e-27
GOCC_FANCONI_ANAEMIA_NUCLEAR_COMPLEX	0.0438714	-0.0826588	13.5741	6.36152e-28	4.0822e-27
BERENJENO_TRANSFORMED_BY_RHOA_UP	0.0341495	0.150331	13.57	6.5214e-28	4.18233e-27
HP_ABNORMAL_BOWEL_SOUNDS	0.092482	0.158557	13.5683	6.59022e-28	4.22399e-27
WEINMANN_ADAPTATION_TO_HYPOXIA_UP	0.0461569	0.224782	13.5675	6.62392e-28	4.24435e-27
HP_SYNOVIAL_HYPERTROPHY	0.130837	-0.0751017	13.5664	6.66672e-28	4.27053e-27
BASSO_CD40_SIGNALING_UP	0.0775992	0.190505	13.5657	6.69825e-28	4.28947e-27
GOBP_REGULATION_OF_HYPERSENSITIVITY	0.109517	0.0483584	13.5626	6.82403e-28	4.36618e-27
HP_RECURRENT_PHARYNGITIS	0.0744721	0.217099	13.5622	6.84388e-28	4.3776e-27
ZHOU_INFLAMMATORY_RESPONSE_LPS_UP	0.0217861	0.0769803	13.5605	6.91409e-28	4.42122e-27
GOBP_POSITIVE_REGULATION_OF_CYTOKINE_PRODUCTION_INVOLVED_IN_INFLAMMATORY_RESPONSE	0.076435	0.0547522	13.5602	6.92784e-28	4.42743e-27
SMIRNOV_RESPONSE_TO_IR_6HR_UP	0.0261438	0.181023	13.5576	7.03949e-28	4.49746e-27
GOBP_NEGATIVE_REGULATION_OF_DEFENSE_RESPONSE	0.0369	0.120627	13.5526	7.25685e-28	4.63227e-27
GOBP_REGULATION_OF_MEIOTIC_CELL_CYCLE	0.0272692	-0.0392406	13.5515	7.30722e-28	4.66307e-27
GOMF_OLFACTORY_RECEPTOR_BINDING	0.0626643	-0.264443	13.5511	7.32494e-28	4.67165e-27
KEGG_APOPTOSIS	0.0374949	0.185921	13.5502	7.36465e-28	4.69561e-27
LIANG_SILENCED_BY_METHYLATION_DN	0.098347	-0.0447674	13.5435	7.6756e-28	4.88817e-27
GOBP_TOLL_LIKE_RECEPTOR_2_SIGNALING_PATHWAY	0.0925805	0.128024	13.5434	7.6805e-28	4.88987e-27
HP_MYELODYSPLASIA	0.0302382	0.181304	13.5382	7.9265e-28	5.04355e-27
DAUER_STAT3_TARGETS_DN	0.0683955	0.222027	13.5346	8.10385e-28	5.1519e-27
GAUSSMANN_MLL_AF4_FUSION_TARGETS_D_DN	0.0615272	0.163163	13.5284	8.42095e-28	5.35194e-27
HP_RECURRENT_HERPES	0.106815	0.129944	13.5275	8.46589e-28	5.37738e-27
REACTOME_REGULATION_OF_TLR_BY_ENDOGENOUS_LIGAND	0.152572	0.0111393	13.5269	8.50041e-28	5.39773e-27
HP_RECURRENT_INTRAPULMONARY_HEMORRHAGE	0.120499	0.162536	13.5263	8.52814e-28	5.41377e-27
GOBP_CHROMOSOME_SEGREGATION	0.0281075	0.0965168	13.5252	8.58734e-28	5.44978e-27
GOBP_REGULATION_OF_CELL_CYCLE_PROCESS	0.0166061	0.137916	13.5234	8.68044e-28	5.50566e-27
GOBP_REGULATION_OF_LEUKOCYTE_MEDIATED_CYTOTOXICITY	0.0547391	0.0484748	13.5212	8.80072e-28	5.5771e-27
CHIARETTI_ACUTE_LYMPHOBLASTIC_LEUKEMIA_ZAP70	0.0372394	0.229298	13.519	8.92228e-28	5.6525e-27
GOBP_ACTIVATION_OF_PHOSPHOLIPASE_C_ACTIVITY	0.0472392	0.00513682	13.5165	9.05939e-28	5.73438e-27
GREENBAUM_E2A_TARGETS_UP	0.0778938	0.0439203	13.5156	9.11076e-28	5.76356e-27
REACTOME_INTERLEUKIN_RECEPTOR_SHC_SIGNALING	0.0756877	0.15609	13.5144	9.17369e-28	5.80169e-27
GOBP_NEGATIVE_REGULATION_OF_T_CELL_PROLIFERATION	0.049285	0.0884837	13.5142	9.18666e-28	5.80822e-27
MCLACHLAN_DENTAL_CARIES_UP	0.101439	0.148616	13.5096	9.45094e-28	5.97186e-27
ROSS_AML_WITH_CBFB_MYH11_FUSION	0.0489725	0.18963	13.5075	9.57198e-28	6.0466e-27
HP_ABNORMALITY_OF_THE_LYMPH_NODES	0.05158	0.157977	13.5074	9.57869e-28	6.04909e-27
REACTOME_TRANSCRIPTION_OF_E2F_TARGETS_UNDER_NEGATIVE_CONTROL_BY_DREAM_COMPLEX	0.0411668	0.127932	13.5051	9.71713e-28	6.13474e-27
PUJANA_BRCA_CENTERED_NETWORK	0.0489364	0.16036	13.5044	9.75974e-28	6.15987e-27
KEGG_NOD_LIKE_RECEPTOR_SIGNALING_PATHWAY	0.0459724	0.146849	13.5019	9.90774e-28	6.24607e-27
GOBP_RESPONSE_TO_TYPE_I_INTERFERON	0.0411474	0.219346	13.4996	1.00466e-27	6.32998e-27
GOBP_MATERNAL_PROCESS_INVOLVED_IN_FEMALE_PREGNANCY	0.0261266	0.164987	13.4978	1.01603e-27	6.39977e-27
HP_MOYAMOYA_PHENOMENON	0.0404853	0.256664	13.4954	1.03125e-27	6.48857e-27
GOMF_LAMIN_BINDING	0.0351452	0.271161	13.4954	1.03132e-27	6.48857e-27
GOBP_CELL_AGING	0.0199523	0.183602	13.4941	1.0392e-27	6.53631e-27
GOBP_POSITIVE_REGULATION_OF_PROTEIN_MODIFICATION_BY_SMALL_PROTEIN_CONJUGATION_OR_REMOVAL	0.0172488	0.182032	13.4933	1.04468e-27	6.56889e-27
CHIARADONNA_NEOPLASTIC_TRANSFORMATION_KRAS_CDC25_UP	0.0434436	0.160065	13.4903	1.06394e-27	6.68232e-27
HP_ABNORMAL_PREPUTIUM_MORPHOLOGY	0.0443055	0.0426868	13.488	1.0791e-27	6.76976e-27
GOBP_NEGATIVE_REGULATION_OF_PRODUCTION_OF_MOLECULAR_MEDIATOR_OF_IMMUNE_RESPONSE	0.0591502	0.0207463	13.4874	1.08338e-27	6.79462e-27
GOBP_REGULATION_OF_T_HELPER_CELL_DIFFERENTIATION	0.0673773	0.0721684	13.4841	1.10519e-27	6.92747e-27
GOBP_REGULATION_OF_INNATE_IMMUNE_RESPONSE	0.0455848	0.137553	13.4819	1.12038e-27	7.02069e-27
GOMF_THIOL_OXIDASE_ACTIVITY	0.0555956	0.248471	13.4801	1.13306e-27	7.09808e-27
GOBP_POSITIVE_REGULATION_OF_DNA_BIOSYNTHETIC_PROCESS	0.0242141	0.182284	13.4791	1.13977e-27	7.1381e-27
HP_MULTIPLE_CAFE_AU_LAIT_SPOTS	0.0322915	0.127601	13.4788	1.14194e-27	7.14963e-27
GOBP_POSITIVE_REGULATION_OF_DOPAMINE_RECEPTOR_SIGNALING_PATHWAY	0.0655659	0.263916	13.473	1.18336e-27	7.40683e-27
GOCC_LIPOPOLYSACCHARIDE_RECEPTOR_COMPLEX	0.0855699	0.178983	13.4717	1.1932e-27	7.46631e-27
NAKAMURA_ALVEOLAR_EPITHELIUM	0.0998066	0.0754948	13.4691	1.21239e-27	7.58419e-27
HP_DECREASED_SPECIFIC_ANTI_POLYSACCHARIDE_ANTIBODY_LEVEL	0.0782111	0.122407	13.4684	1.21759e-27	7.61452e-27
GOBP_POSITIVE_REGULATION_OF_NEUTROPHIL_MIGRATION	0.0638653	0.0712732	13.4641	1.24997e-27	7.81481e-27
GENTLES_LEUKEMIC_STEM_CELL_UP	0.0521213	0.198958	13.4633	1.2564e-27	7.85276e-27
REACTOME_DAP12_INTERACTIONS	0.0463204	0.166989	13.4604	1.2789e-27	7.98427e-27
GOBP_DNA_REPLICATION	0.0268566	0.113882	13.4602	1.28043e-27	7.99153e-27
GOBP_DNA_REPLICATION_CHECKPOINT_SIGNALING	0.059609	-0.0469769	13.455	1.32203e-27	8.24885e-27
GRANDVAUX_IFN_RESPONSE_NOT_VIA_IRF3	0.0896471	0.179587	13.4533	1.3355e-27	8.32814e-27
MARCHINI_TRABECTEDIN_RESISTANCE_DN	0.0360271	0.34	13.4499	1.36364e-27	8.49878e-27
PETROVA_PROX1_TARGETS_DN	0.0537105	0.213884	13.4487	1.37365e-27	8.55384e-27
REACTOME_CYCLIN_D_ASSOCIATED_EVENTS_IN_G1	0.0292035	0.195427	13.4333	1.51062e-27	9.38006e-27
GOBP_OSSIFICATION_INVOLVED_IN_BONE_REMODELING	0.109674	-0.00285362	13.4331	1.51188e-27	9.38522e-27
HP_PANCYTOPENIA	0.0332438	0.188793	13.4308	1.53411e-27	9.52051e-27
ROETH_TERT_TARGETS_DN	0.116955	0.0767643	13.4289	1.55176e-27	9.6246e-27
GOBP_INFLAMMATORY_RESPONSE_TO_ANTIGENIC_STIMULUS	0.0521903	0.0617277	13.4276	1.56465e-27	9.70181e-27
CHAUHAN_RESPONSE_TO_METHOXYESTRADIOL_DN	0.0370389	0.340361	13.4227	1.6124e-27	9.99505e-27
GOMF_D_LOOP_DNA_BINDING	0.0745768	-0.0381598	13.4179	1.66053e-27	1.02817e-26
HP_CONFETTI_LIKE_HYPOPIGMENTED_MACULES	0.0459646	0.263219	13.4163	1.6771e-27	1.03814e-26
GOBP_INTERLEUKIN_4_MEDIATED_SIGNALING_PATHWAY	0.101961	0.242074	13.4113	1.72912e-27	1.06973e-26
FINAK_BREAST_CANCER_SDPP_SIGNATURE	0.0839881	0.0657692	13.4088	1.75605e-27	1.08609e-26
HP_ABNORMAL_T_CELL_ACTIVATION	0.0698458	0.136503	13.4082	1.76209e-27	1.08952e-26
FUJII_YBX1_TARGETS_UP	0.0377705	0.20152	13.4076	1.76833e-27	1.09307e-26
REACTOME_NOSTRIN_MEDIATED_ENOS_TRAFFICKING	0.0758716	0.345779	13.4019	1.8319e-27	1.13172e-26
MATSUDA_NATURAL_KILLER_DIFFERENTIATION	0.0229981	0.168641	13.4014	1.83713e-27	1.13431e-26
ZERBINI_RESPONSE_TO_SULINDAC_DN	0.0668113	-0.0353921	13.4001	1.85243e-27	1.14311e-26
REACTOME_EXTENSION_OF_TELOMERES	0.0346252	0.0620453	13.3986	1.86894e-27	1.15298e-26
SHAFFER_IRF4_TARGETS_IN_ACTIVATED_DENDRITIC_CELL	0.0337792	0.190791	13.3885	1.98956e-27	1.22601e-26
HP_ABNORMAL_PROPORTION_OF_CD4_POSITIVE_T_CELLS	0.0732985	0.171179	13.3814	2.07839e-27	1.28002e-26
REACTOME_DDX58_IFIH1_MEDIATED_INDUCTION_OF_INTERFERON_ALPHA_BETA	0.0335712	0.186126	13.3784	2.11691e-27	1.30228e-26
GOCC_MHC_PROTEIN_COMPLEX	0.104073	0.267848	13.3776	2.12685e-27	1.30803e-26
GOBP_CYTOKINE_PRODUCTION	0.0392719	0.112333	13.3715	2.20869e-27	1.35722e-26
HP_ABNORMAL_CAROTID_ARTERY_MORPHOLOGY	0.0276574	0.129611	13.3709	2.2169e-27	1.36188e-26
BIOCARTA_IL2RB_PATHWAY	0.065254	0.261798	13.362	2.34136e-27	1.43713e-26
HP_ABNORMAL_DENSE_GRANULES	0.0723541	0.283312	13.3618	2.34416e-27	1.43844e-26
GOCC_SITE_OF_DOUBLE_STRAND_BREAK	0.032804	0.167102	13.3569	2.4152e-27	1.48079e-26
HP_REDUCTION_OF_NEUTROPHIL_MOTILITY	0.0807797	0.196602	13.3556	2.43496e-27	1.49249e-26
GOBP_REGULATION_OF_IMMUNE_EFFECTOR_PROCESS	0.042991	0.0823566	13.3549	2.44559e-27	1.49858e-26
GOBP_MEIOTIC_CHROMOSOME_CONDENSATION	0.0682639	0.128147	13.3523	2.48447e-27	1.52198e-26
HP_DECREASED_NUMBER_OF_PERIPHERAL_MYELINATED_NERVE_FIBERS	0.023317	0.214794	13.3521	2.4884e-27	1.52396e-26
PODAR_RESPONSE_TO_ADAPHOSTIN_DN	0.0595792	0.157508	13.35	2.51971e-27	1.54227e-26
GOBP_MEMBRANE_TO_MEMBRANE_DOCKING	0.0470161	0.451667	13.3491	2.53493e-27	1.55116e-26
HP_ABNORMAL_LYMPHOCYTE_MORPHOLOGY	0.0616783	0.152256	13.3481	2.55036e-27	1.56016e-26
GOBP_NEGATIVE_REGULATION_OF_EXTRINSIC_APOPTOTIC_SIGNALING_PATHWAY_VIA_DEATH_DOMAIN_RECEPTORS	0.0762457	0.213026	13.3456	2.59037e-27	1.58287e-26
GOBP_REGULATION_OF_CELL_ACTIVATION	0.0461526	0.100332	13.3454	2.5935e-27	1.58434e-26
HP_DECREASED_CIRCULATING_LEVEL_OF_SPECIFIC_ANTIBODY	0.0743108	0.0773935	13.3424	2.64035e-27	1.61251e-26
GOBP_PROTEIN_MONO_ADP_RIBOSYLATION	0.0677945	0.243717	13.342	2.64675e-27	1.61597e-26
GOBP_REGULATION_OF_XENOPHAGY	0.059235	0.169023	13.3387	2.70247e-27	1.64907e-26
REACTOME_OLFACTORY_SIGNALING_PATHWAY	0.0202874	-0.37456	13.3372	2.7272e-27	1.66369e-26
REACTOME_TANDEM_PORE_DOMAIN_POTASSIUM_CHANNELS	0.0663454	-0.198062	13.3364	2.73981e-27	1.67045e-26
GOBP_IMMUNE_RESPONSE_REGULATING_SIGNALING_PATHWAY	0.0481597	0.141292	13.3361	2.74546e-27	1.67343e-26
KAAB_FAILED_HEART_VENTRICLE_DN	0.0427805	0.14544	13.3328	2.80249e-27	1.70724e-26
SASAKI_ADULT_T_CELL_LEUKEMIA	0.0358145	0.148547	13.33	2.85082e-27	1.7362e-26
REACTOME_ANTIGEN_PROCESSING_CROSS_PRESENTATION	0.0580543	0.20047	13.3295	2.8588e-27	1.74058e-26
REACTOME_HDR_THROUGH_SINGLE_STRAND_ANNEALING_SSA	0.0464795	0.0775044	13.3284	2.87801e-27	1.75178e-26
WOO_LIVER_CANCER_RECURRENCE_UP	0.0524467	0.266047	13.3219	2.99507e-27	1.82202e-26
HP_THICK_UPPER_LIP_VERMILION	0.0354759	0.136671	13.3186	3.05715e-27	1.85824e-26
GOMF_PYRUVATE_DEHYDROGENASE_ACETYL_TRANSFERRING_KINASE_ACTIVITY	0.0874618	0.310756	13.3168	3.0909e-27	1.87823e-26
GOBP_NATURAL_KILLER_CELL_ACTIVATION	0.0507968	0.0445063	13.3166	3.09484e-27	1.8801e-26
GOBP_NEGATIVE_REGULATION_OF_DNA_REPLICATION	0.0425969	0.0698321	13.3154	3.11896e-27	1.89401e-26
GOBP_REGULATION_OF_GRANULOCYTE_CHEMOTAXIS	0.0497419	0.101802	13.3087	3.25011e-27	1.97169e-26
GOBP_REGULATION_OF_NATURAL_KILLER_CELL_MEDIATED_IMMUNITY	0.0540128	0.0311016	13.3081	3.26178e-27	1.97822e-26
REACTOME_CELL_CYCLE_CHECKPOINTS	0.0351018	0.128524	13.3061	3.3023e-27	2.00225e-26
GOCC_DNA_REPLICATION_PREINITIATION_COMPLEX	0.0786293	0.0334125	13.3043	3.33818e-27	2.02288e-26
GOBP_POSITIVE_REGULATION_OF_NATURAL_KILLER_CELL_PROLIFERATION	0.0622544	0.14401	13.304	3.34529e-27	2.02662e-26
SPIRA_SMOKERS_LUNG_CANCER_DN	0.0388689	0.146028	13.3013	3.4003e-27	2.05938e-26
HAHTOLA_CTCL_PATHOGENESIS	0.10681	-0.0265647	13.2988	3.45404e-27	2.09134e-26
ROZANOV_MMP14_TARGETS_SUBSET	0.0703843	0.288697	13.2945	3.54624e-27	2.14421e-26
GOBP_RESPONSE_TO_MACROPHAGE_COLONY_STIMULATING_FACTOR	0.0762614	0.0919693	13.2934	3.56967e-27	2.15778e-26
GOBP_CELLULAR_RESPONSE_TO_PEPTIDOGLYCAN	0.0929785	-0.0708718	13.2926	3.58737e-27	2.16788e-26
WP_GENES_ASSOCIATED_WITH_THE_DEVELOPMENT_OF_RHEUMATOID_ARTHRITIS	0.0856854	0.0514065	13.2883	3.6846e-27	2.22418e-26
GOBP_POSITIVE_REGULATION_OF_HEMOPOIESIS	0.0507726	0.124254	13.286	3.73571e-27	2.25378e-26
HP_DEGENERATION_OF_THE_STRIATUM	0.0512306	0.23477	13.2834	3.79765e-27	2.28926e-26
HELLER_HDAC_TARGETS_DN	0.0309052	0.182606	13.2833	3.79907e-27	2.28948e-26
GOBP_APOPTOTIC_SIGNALING_PATHWAY	0.0205138	0.175575	13.2764	3.96295e-27	2.38496e-26
GOBP_CHONDROITIN_SULFATE_PROTEOGLYCAN_BIOSYNTHETIC_PROCESS	0.0681525	0.0958652	13.2733	4.03981e-27	2.42721e-26
GOBP_POSITIVE_REGULATION_OF_INFLAMMATORY_RESPONSE	0.039982	0.0874053	13.2724	4.0634e-27	2.44072e-26
GOBP_RECOMBINATIONAL_REPAIR	0.0294747	0.114545	13.2722	4.06795e-27	2.44278e-26
GOBP_ANTIGEN_PROCESSING_AND_PRESENTATION	0.0549767	0.188307	13.2715	4.08453e-27	2.45139e-26
HP_ABNORMAL_ORAL_MUCOSA_MORPHOLOGY	0.0309707	0.16018	13.271	4.09673e-27	2.45804e-26
KEGG_CYTOSOLIC_DNA_SENSING_PATHWAY	0.0481787	0.0135428	13.2708	4.10338e-27	2.46135e-26
HP_RECURRENT_BACTERIAL_SKIN_INFECTIONS	0.0898856	0.148637	13.2701	4.12055e-27	2.4703e-26
WORSCHECH_TUMOR_REJECTION_UP	0.08139	-0.0290541	13.2627	4.31105e-27	2.58379e-26
DIRMEIER_LMP1_RESPONSE_LATE_UP	0.0562879	0.25409	13.2583	4.4318e-27	2.65333e-26
KASLER_HDAC7_TARGETS_2_UP	0.086329	0.0225155	13.2545	4.53585e-27	2.71407e-26
MARKS_HDAC_TARGETS_UP	0.0399	0.222532	13.254	4.55035e-27	2.722e-26
GOBP_CHROMOSOME_ORGANIZATION_INVOLVED_IN_MEIOTIC_CELL_CYCLE	0.0304839	-0.0416619	13.2522	4.59964e-27	2.75073e-26
TURASHVILI_BREAST_LOBULAR_CARCINOMA_VS_DUCTAL_NORMAL_UP	0.090156	0.260798	13.2519	4.60773e-27	2.75407e-26
REACTOME_GENERATION_OF_SECOND_MESSENGER_MOLECULES	0.120354	0.148297	13.2458	4.78399e-27	2.85785e-26
REACTOME_ACTIVATION_OF_IRF3_IRF7_MEDIATED_BY_TBK1_IKK_EPSILON	0.0563036	0.219581	13.2437	4.84636e-27	2.89433e-26
TONKS_TARGETS_OF_RUNX1_RUNX1T1_FUSION_ERYTHROCYTE_UP	0.0418102	0.205387	13.2405	4.94358e-27	2.95158e-26
DARWICHE_PAPILLOMA_RISK_HIGH_UP	0.0214728	0.135431	13.2379	5.02321e-27	2.99585e-26
HP_T_LYMPHOCYTOPENIA	0.0781171	0.119785	13.2338	5.15193e-27	3.07011e-26
HORIUCHI_WTAP_TARGETS_DN	0.0341933	0.141533	13.2323	5.19814e-27	3.0968e-26
REACTOME_FORMYL_PEPTIDE_RECEPTORS_BIND_FORMYL_PEPTIDES_AND_MANY_OTHER_LIGANDS	0.0971764	0.0760127	13.231	5.24162e-27	3.12186e-26
GOBP_PRODUCTION_OF_MOLECULAR_MEDIATOR_INVOLVED_IN_INFLAMMATORY_RESPONSE	0.059915	0.0992388	13.2296	5.28638e-27	3.14766e-26
AKL_HTLV1_INFECTION_UP	0.034022	0.284054	13.2294	5.29338e-27	3.15097e-26
HP_FOOT_OLIGODACTYLY	0.0649656	0.0302271	13.2258	5.41293e-27	3.21951e-26
HP_OLIGURIA	0.0760444	0.128601	13.2247	5.44836e-27	3.2397e-26
HP_COOMBS_POSITIVE_HEMOLYTIC_ANEMIA	0.0733614	0.000405009	13.2225	5.52134e-27	3.2822e-26
GOBP_DOUBLE_STRAND_BREAK_REPAIR_INVOLVED_IN_MEIOTIC_RECOMBINATION	0.0693065	-0.239397	13.222	5.54137e-27	3.29232e-26
GOBP_POSITIVE_REGULATION_OF_IMMUNE_RESPONSE	0.0459776	0.100691	13.221	5.57268e-27	3.31003e-26
GOBP_POSITIVE_REGULATION_OF_MAST_CELL_CHEMOTAXIS	0.0886295	0.205986	13.2206	5.58826e-27	3.31838e-26
REACTOME_PEPTIDE_HORMONE_METABOLISM	0.0281229	0.0338583	13.2204	5.59552e-27	3.32179e-26
REACTOME_TRAF6_MEDIATED_IRF7_ACTIVATION	0.0428699	0.0411862	13.2134	5.84233e-27	3.46549e-26
GOBP_T_HELPER_1_CELL_DIFFERENTIATION	0.0666048	0.104008	13.2133	5.84529e-27	3.4663e-26
HP_LOW_HANGING_COLUMELLA	0.0232975	0.282761	13.2128	5.86321e-27	3.47599e-26
GOMF_SIGNALING_RECEPTOR_INHIBITOR_ACTIVITY	0.0374084	-0.149579	13.2098	5.97107e-27	3.53802e-26
HP_DECREASED_CIRCULATING_IGG_LEVEL	0.0580338	0.123068	13.2066	6.09206e-27	3.60873e-26
WP_PRADERWILLI_AND_ANGELMAN_SYNDROME	0.0234999	-0.0161832	13.2003	6.33285e-27	3.74832e-26
SHANK_TAL1_TARGETS_DN	0.0582273	0.128973	13.1944	6.56508e-27	3.87948e-26
REACTOME_POLYMERASE_SWITCHING_ON_THE_C_STRAND_OF_THE_TELOMERE	0.0350504	0.0844443	13.1886	6.80474e-27	4.01784e-26
BIOCARTA_FBW7_PATHWAY	0.0389966	0.151261	13.1858	6.92382e-27	4.08705e-26
GOBP_BIOLOGICAL_PROCESS_INVOLVED_IN_INTERSPECIES_INTERACTION_BETWEEN_ORGANISMS	0.0313195	0.106131	13.1841	6.9933e-27	4.12695e-26
GOBP_LEUKOCYTE_APOPTOTIC_PROCESS	0.0477437	0.129136	13.1801	7.16957e-27	4.22755e-26
GOBP_T_CELL_MIGRATION	0.0631698	0.103191	13.1796	7.18965e-27	4.23711e-26
TURASHVILI_BREAST_DUCTAL_CARCINOMA_VS_DUCTAL_NORMAL_UP	0.0661618	0.175558	13.1749	7.40176e-27	4.36094e-26
GOBP_REGULATION_OF_INFLAMMATORY_RESPONSE_TO_WOUNDING	0.131288	0.181876	13.1724	7.51634e-27	4.42606e-26
WP_CANCER_IMMUNOTHERAPY_BY_PD1_BLOCKADE	0.0916774	0.136376	13.1719	7.54051e-27	4.4391e-26
GOBP_REGULATION_OF_RESPONSE_TO_BIOTIC_STIMULUS	0.0366701	0.135841	13.1711	7.57877e-27	4.4594e-26
GOBP_REGULATION_OF_T_CELL_ACTIVATION	0.0506222	0.104665	13.1702	7.61835e-27	4.48131e-26
GEISS_RESPONSE_TO_DSRNA_UP	0.061666	0.265544	13.1653	7.85198e-27	4.61749e-26
GOCC_CHROMOSOME_CENTROMERIC_REGION	0.0255609	0.135486	13.1635	7.94264e-27	4.66742e-26
SA_G1_AND_S_PHASES	0.0523603	0.201243	13.1635	7.94328e-27	4.66742e-26
HP_ABNORMAL_DELAYED_HYPERSENSITIVITY_SKIN_TEST	0.0848834	0.138438	13.1607	8.07884e-27	4.7458e-26
VECCHI_GASTRIC_CANCER_ADVANCED_VS_EARLY_UP	0.0719294	0.18918	13.1602	8.10508e-27	4.75994e-26
GOBP_HETEROTYPIC_CELL_CELL_ADHESION	0.0501773	0.14814	13.1569	8.27282e-27	4.85454e-26
HOEBEKE_LYMPHOID_STEM_CELL_UP	0.0403101	0.28931	13.1494	8.65922e-27	5.07448e-26
GOCC_INTRINSIC_COMPONENT_OF_VACUOLAR_MEMBRANE	0.0484431	0.150159	13.1493	8.66637e-27	5.07731e-26
KEGG_PANCREATIC_CANCER	0.029224	0.268114	13.1487	8.69906e-27	5.0951e-26
GOBP_POSITIVE_REGULATION_OF_MYELOID_LEUKOCYTE_CYTOKINE_PRODUCTION_INVOLVED_IN_IMMUNE_RESPONSE	0.0510538	0.201024	13.1477	8.75308e-27	5.12536e-26
GOMF_CCR1_CHEMOKINE_RECEPTOR_BINDING	0.143931	-0.14614	13.1401	9.17087e-27	5.36283e-26
GOBP_T_CELL_MEDIATED_IMMUNITY	0.0503172	0.0991599	13.1383	9.27692e-27	5.42194e-26
GOBP_NEGATIVE_REGULATION_OF_PROTEIN_MATURATION	0.0393631	0.150149	13.1362	9.39356e-27	5.48572e-26
GOBP_T_HELPER_17_CELL_LINEAGE_COMMITMENT	0.0883347	-0.0680501	13.1361	9.39826e-27	5.487e-26
GOBP_CHORION_DEVELOPMENT	0.038837	0.225568	13.1307	9.71883e-27	5.66811e-26
WP_NANOMATERIAL_INDUCED_APOPTOSIS	0.0523668	0.102588	13.1303	9.73994e-27	5.67891e-26
WP_FBXL10_ENHANCEMENT_OF_MAPERK_SIGNALING_IN_DIFFUSE_LARGE_BCELL_LYMPHOMA	0.0506233	0.21793	13.1297	9.77667e-27	5.6988e-26
GOMF_BETA_N_ACETYLHEXOSAMINIDASE_ACTIVITY	0.0944722	0.302789	13.1262	9.98889e-27	5.81785e-26
GOBP_PEPTIDYL_TYROSINE_AUTOPHOSPHORYLATION	0.0308694	0.218742	13.1248	1.00795e-26	5.8691e-26
GRAHAM_CML_DIVIDING_VS_NORMAL_QUIESCENT_DN	0.0518583	0.204041	13.1223	1.02363e-26	5.95563e-26
KAMIKUBO_MYELOID_MN1_NETWORK	0.0359493	0.282191	13.1182	1.04933e-26	6.10349e-26
GOBP_ADENOHYPOPHYSIS_DEVELOPMENT	0.0717275	-0.153185	13.1146	1.07293e-26	6.2358e-26
GOBP_POSITIVE_REGULATION_OF_INTRINSIC_APOPTOTIC_SIGNALING_PATHWAY_BY_P53_CLASS_MEDIATOR	0.0617546	0.238667	13.1091	1.11027e-26	6.45113e-26
CLASPER_LYMPHATIC_VESSELS_DURING_METASTASIS_UP	0.0801704	0.249826	13.1055	1.13517e-26	6.59408e-26
GOBP_INTESTINAL_EPITHELIAL_CELL_DEVELOPMENT	0.0371959	0.171971	13.1022	1.15857e-26	6.72461e-26
HP_ABNORMAL_PLATELET_MORPHOLOGY	0.0391864	0.19615	13.1002	1.17259e-26	6.80417e-26
GOBP_REGULATION_OF_DNA_BINDING_TRANSCRIPTION_FACTOR_ACTIVITY	0.019057	0.128802	13.0999	1.17476e-26	6.81496e-26
GOBP_POSITIVE_REGULATION_OF_CELL_FATE_COMMITMENT	0.0568086	-0.250908	13.0975	1.19224e-26	6.91274e-26
REACTOME_CONDENSATION_OF_PROMETAPHASE_CHROMOSOMES	0.0643576	0.0626945	13.0965	1.19998e-26	6.95577e-26
GOBP_CHROMATIN_REMODELING_AT_CENTROMERE	0.0590681	-0.058076	13.0906	1.24421e-26	7.21024e-26
GOBP_PREPULSE_INHIBITION	0.0455262	0.015277	13.0863	1.27748e-26	7.40105e-26
GREENBAUM_E2A_TARGETS_DN	0.0465362	0.278713	13.0849	1.2884e-26	7.46236e-26
REACTOME_TRAF3_DEPENDENT_IRF_ACTIVATION_PATHWAY	0.0554196	0.230348	13.0845	1.2918e-26	7.48008e-26
GOBP_REGULATION_OF_OSTEOCLAST_DIFFERENTIATION	0.040743	0.0843748	13.0823	1.30955e-26	7.57885e-26
FARMER_BREAST_CANCER_CLUSTER_2	0.0833473	-0.052054	13.0798	1.32933e-26	7.68926e-26
WAKASUGI_HAVE_ZNF143_BINDING_SITES	0.0337883	0.112976	13.0784	1.3414e-26	7.75292e-26
WP_DNA_MISMATCH_REPAIR	0.0526034	0.0890219	13.0707	1.40634e-26	8.11965e-26
HP_DEVIATION_OF_THE_5TH_TOE	0.0361054	0.11496	13.0707	1.40675e-26	8.11987e-26
GOBP_PROTEIN_LOCALIZATION_TO_CONDENSED_CHROMOSOME	0.0540489	0.0195674	13.069	1.42151e-26	8.2029e-26
BIOCARTA_STEM_PATHWAY	0.0916156	-0.182942	13.0646	1.46005e-26	8.42312e-26
HP_POSTERIOR_UVEITIS	0.0916222	0.222652	13.0638	1.46782e-26	8.46572e-26
GOBP_POSITIVE_REGULATION_OF_CHEMOTAXIS	0.0404992	0.118173	13.0619	1.48476e-26	8.56114e-26
HP_IMPAIRED_LYMPHOCYTE_TRANSFORMATION_WITH_PHYTOHEMAGGLUTININ	0.130942	0.0434241	13.0605	1.49744e-26	8.63197e-26
HP_HEPATOSPLENOMEGALY	0.0422959	0.177319	13.0601	1.50121e-26	8.65145e-26
GOBP_MACROPHAGE_ACTIVATION	0.0448493	0.132705	13.0596	1.5056e-26	8.67442e-26
DARWICHE_PAPILLOMA_PROGRESSION_RISK	0.0222366	0.0688592	13.0594	1.50798e-26	8.68587e-26
GOMF_CXCR3_CHEMOKINE_RECEPTOR_BINDING	0.207166	-0.087241	13.059	1.51146e-26	8.70364e-26
GOBP_POSITIVE_REGULATION_OF_RESPONSE_TO_INTERFERON_GAMMA	0.0710682	0.122442	13.0558	1.54125e-26	8.87052e-26
HP_POOR_WOUND_HEALING	0.0790818	0.278391	13.0555	1.54403e-26	8.88417e-26
GOBP_REGULATION_OF_T_CELL_APOPTOTIC_PROCESS	0.0580104	0.0566755	13.0548	1.55109e-26	8.92242e-26
HELLER_SILENCED_BY_METHYLATION_UP	0.0482978	0.124294	13.0522	1.57632e-26	9.05807e-26
GRANDVAUX_IRF3_TARGETS_UP	0.0645873	0.221627	13.0502	1.59533e-26	9.16488e-26
GOBP_REGULATION_OF_LEUKOCYTE_MIGRATION	0.0420269	0.0895944	13.0486	1.61154e-26	9.2556e-26
PUJANA_XPRSS_INT_NETWORK	0.0508096	0.156821	13.0473	1.6248e-26	9.3293e-26
GOBP_POSITIVE_REGULATION_OF_IMMUNE_EFFECTOR_PROCESS	0.0405336	0.0840257	13.046	1.63737e-26	9.39899e-26
CHYLA_CBFA2T3_TARGETS_UP	0.0247596	0.104275	13.0453	1.64467e-26	9.4384e-26
HP_LYMPHOCYTOSIS	0.0888397	0.123448	13.0451	1.64685e-26	9.44596e-26
GOMF_DNA_DIRECTED_DNA_POLYMERASE_ACTIVITY	0.0454413	0.0963303	13.0443	1.65444e-26	9.48704e-26
GOCC_CONDENSED_CHROMOSOME_CENTROMERIC_REGION	0.0237337	0.125529	13.0438	1.65988e-26	9.51573e-26
GOCC_CHROMOSOMAL_REGION	0.024621	0.147369	13.0424	1.67401e-26	9.59422e-26
GOBP_NEGATIVE_REGULATION_OF_VIRAL_PROCESS	0.0399331	0.16186	13.0398	1.70116e-26	9.74217e-26
HP_B_CELL_LYMPHOMA	0.0756907	0.230916	13.0367	1.73373e-26	9.92351e-26
BOYLAN_MULTIPLE_MYELOMA_PCA1_UP	0.0474874	0.079405	13.034	1.76335e-26	1.00878e-25
GOBP_REGULATION_OF_TOLL_LIKE_RECEPTOR_2_SIGNALING_PATHWAY	0.0749855	0.11802	13.0333	1.77057e-26	1.01264e-25
GOBP_CHONDROITIN_SULFATE_BIOSYNTHETIC_PROCESS	0.0732047	0.143734	13.0318	1.78769e-26	1.02216e-25
LU_TUMOR_VASCULATURE_UP	0.07062	0.104957	13.0292	1.81603e-26	1.0381e-25
GOBP_ANTIGEN_PROCESSING_AND_PRESENTATION_OF_EXOGENOUS_PEPTIDE_ANTIGEN	0.0747699	0.243125	13.0275	1.83533e-26	1.04804e-25
HP_TELANGIECTASIA_OF_THE_SKIN	0.0271394	0.156568	13.0263	1.84904e-26	1.05531e-25
HP_ABNORMAL_T_CELL_SUBSET_DISTRIBUTION	0.0769627	0.140172	13.0245	1.86989e-26	1.06694e-25
GOCC_MITOTIC_SPINDLE_MIDZONE	0.0439013	0.10038	13.0224	1.89366e-26	1.07993e-25
SIMBULAN_UV_RESPONSE_NORMAL_UP	0.100792	0.0037002	13.0192	1.93199e-26	1.10093e-25
HP_ABNORMAL_PLEURA_MORPHOLOGY	0.0358429	0.194058	13.0177	1.94915e-26	1.11042e-25
BIOCARTA_NO2IL12_PATHWAY	0.136155	-0.00103543	13.0135	2.00016e-26	1.13889e-25
GOBP_REGULATION_OF_CELL_CELL_ADHESION_MEDIATED_BY_INTEGRIN	0.0793638	0.230783	13.0125	2.0133e-26	1.14607e-25
HP_ABNORMAL_LEUKOCYTE_COUNT	0.0353707	0.164698	13.0095	2.05094e-26	1.16689e-25
GOBP_CELL_SURFACE_RECEPTOR_SIGNALING_PATHWAY_INVOLVED_IN_HEART_DEVELOPMENT	0.0525663	0.101041	12.9978	2.20368e-26	1.25184e-25
GOBP_REGULATION_OF_T_CELL_PROLIFERATION	0.0514194	0.0951597	12.9927	2.27416e-26	1.29121e-25
GOMF_INTRACELLULAR_CALCIUM_ACTIVATED_CHLORIDE_CHANNEL_ACTIVITY	0.0507828	-0.00973631	12.9861	2.36906e-26	1.34405e-25
GOBP_POSITIVE_REGULATION_OF_CELL_KILLING	0.0533511	0.0393936	12.9853	2.38111e-26	1.35053e-25
GENTILE_UV_RESPONSE_CLUSTER_D1	0.0604807	0.22167	12.9849	2.38629e-26	1.35312e-25
GOBP_NEURON_REMODELING	0.0531011	0.181534	12.9837	2.40422e-26	1.36258e-25
WP_INFLAMMATORY_RESPONSE_PATHWAY	0.0732197	0.156112	12.9819	2.43061e-26	1.37718e-25
GOBP_EPITHELIAL_CELL_APOPTOTIC_PROCESS	0.0310795	0.19918	12.9793	2.46996e-26	1.39911e-25
REACTOME_RUNX1_REGULATES_TRANSCRIPTION_OF_GENES_INVOLVED_IN_INTERLEUKIN_SIGNALING	0.0777511	0.240936	12.9786	2.4808e-26	1.40452e-25
GOBP_REGULATION_OF_NADP_METABOLIC_PROCESS	0.0858487	0.155942	12.9774	2.49898e-26	1.41408e-25
KEGG_ASTHMA	0.113695	-0.0203256	12.9773	2.50115e-26	1.41495e-25
FUNG_IL2_TARGETS_WITH_STAT5_BINDING_SITES_T1	0.0880832	-0.145511	12.9768	2.50917e-26	1.41875e-25
GOBP_INFLAMMATORY_RESPONSE	0.0382895	0.0677279	12.9761	2.51971e-26	1.42434e-25
GOMF_NUCLEASE_ACTIVITY	0.0171213	0.0842064	12.9741	2.55068e-26	1.4411e-25
WP_MYD88_DISTINCT_INPUTOUTPUT_PATHWAY	0.0800055	0.0960985	12.965	2.69767e-26	1.52297e-25
GOBP_LEUKOCYTE_MIGRATION_INVOLVED_IN_INFLAMMATORY_RESPONSE	0.0693117	-0.0451899	12.9621	2.74595e-26	1.54863e-25
KANG_CISPLATIN_RESISTANCE_UP	0.051521	0.239246	12.9585	2.80819e-26	1.58292e-25
GOBP_NEGATIVE_REGULATION_OF_PLASMINOGEN_ACTIVATION	0.0996356	0.291859	12.9571	2.83191e-26	1.59588e-25
GOBP_ADENYLATE_CYCLASE_INHIBITING_SEROTONIN_RECEPTOR_SIGNALING_PATHWAY	0.0474817	-0.302432	12.9548	2.87211e-26	1.61811e-25
ZHANG_RESPONSE_TO_IKK_INHIBITOR_AND_TNF_UP	0.0466024	0.174891	12.9534	2.89729e-26	1.63104e-25
GOCC_TERTIARY_GRANULE_MEMBRANE	0.0514423	0.165631	12.9521	2.92103e-26	1.64398e-25
GOBP_T_CELL_CHEMOTAXIS	0.0773024	0.0431913	12.9512	2.93651e-26	1.65227e-25
GOBP_REGULATION_OF_T_HELPER_1_TYPE_IMMUNE_RESPONSE	0.0701048	-0.0152814	12.9511	2.93946e-26	1.6535e-25
GOBP_NEGATIVE_REGULATION_OF_P38MAPK_CASCADE	0.0652909	0.25164	12.9492	2.97418e-26	1.67261e-25
HP_AUTOIMMUNE_HEMOLYTIC_ANEMIA	0.0670447	0.153179	12.9461	3.03032e-26	1.70374e-25
HP_THIN_LOWER_LIP_VERMILION	0.059075	0.0886571	12.9403	3.14133e-26	1.76479e-25
HP_LATE_ONSET_PROXIMAL_MUSCLE_WEAKNESS	0.0670103	-0.0278666	12.9372	3.20192e-26	1.79791e-25
GOBP_SPINDLE_ORGANIZATION	0.0196475	0.139457	12.9366	3.21429e-26	1.80439e-25
GOBP_CELL_ACTIVATION	0.0409627	0.112605	12.9335	3.2762e-26	1.8382e-25
GOBP_REGULATION_OF_AUTOPHAGIC_CELL_DEATH	0.0749929	0.273487	12.9327	3.29131e-26	1.8462e-25
GOBP_REGULATION_OF_G_PROTEIN_COUPLED_RECEPTOR_SIGNALING_PATHWAY	0.0214168	0.0564202	12.9326	3.29479e-26	1.84768e-25
NUNODA_RESPONSE_TO_DASATINIB_IMATINIB_UP	0.0398916	0.155849	12.9322	3.30125e-26	1.85083e-25
GOBP_NEGATIVE_REGULATION_OF_METAPHASE_ANAPHASE_TRANSITION_OF_CELL_CYCLE	0.0421246	0.0532568	12.9322	3.30294e-26	1.85131e-25
GOBP_POSITIVE_REGULATION_OF_GRANULOCYTE_CHEMOTAXIS	0.0651799	0.0406434	12.9316	3.31372e-26	1.85687e-25
GOBP_DEHYDROASCORBIC_ACID_TRANSPORT	0.0679533	0.0538907	12.9314	3.31893e-26	1.85884e-25
GOMF_DEHYDROASCORBIC_ACID_TRANSMEMBRANE_TRANSPORTER_ACTIVITY	0.0679533	0.0538907	12.9314	3.31893e-26	1.85884e-25
HP_HEPATITIS	0.0412215	0.151758	12.9306	3.33458e-26	1.86713e-25
GOBP_LYMPHOCYTE_ACTIVATION	0.0466126	0.112255	12.9303	3.34174e-26	1.87066e-25
GAUSSMANN_MLL_AF4_FUSION_TARGETS_F_DN	0.039207	0.0915323	12.9277	3.39596e-26	1.90052e-25
GOBP_NEGATIVE_REGULATION_OF_T_CELL_RECEPTOR_SIGNALING_PATHWAY	0.0598104	0.209082	12.9271	3.40713e-26	1.90628e-25
HP_KERATITIS	0.0230414	0.0639977	12.9218	3.51993e-26	1.96839e-25
HP_ABNORMALITY_OF_CHROMOSOME_SEGREGATION	0.0352152	0.135674	12.9179	3.6057e-26	2.01481e-25
YAGI_AML_WITH_T_8_21_TRANSLOCATION	0.0256103	0.212556	12.8973	4.09383e-26	2.28349e-25
GOMF_TUMOR_NECROSIS_FACTOR_BINDING	0.097348	0.247517	12.8952	4.14784e-26	2.31302e-25
REACTOME_INTERLEUKIN_36_PATHWAY	0.0550489	-0.239796	12.8926	4.21585e-26	2.35035e-25
IBRAHIM_NRF3_UP	0.0842389	0.239809	12.8905	4.26963e-26	2.37973e-25
GOBP_MICROGLIAL_CELL_MIGRATION	0.0852186	0.0636775	12.8882	4.33175e-26	2.41373e-25
GOBP_RESPONSE_TO_SALT	0.0367292	0.112476	12.8851	4.41636e-26	2.46025e-25
HP_ABNORMAL_SUBCLAVIAN_ARTERY_MORPHOLOGY	0.0356933	0.339698	12.8837	4.45308e-26	2.47998e-25
AFFAR_YY1_TARGETS_DN	0.0316389	0.0474234	12.8837	4.45403e-26	2.47998e-25
HP_RECURRENT_SINUSITIS	0.0494344	0.117151	12.8825	4.48585e-26	2.49642e-25
KARAKAS_TGFB1_SIGNALING	0.0650544	0.0961279	12.8814	4.51719e-26	2.51195e-25
GOBP_NEGATIVE_REGULATION_OF_INTERLEUKIN_12_PRODUCTION	0.0836509	0.0567608	12.8767	4.64989e-26	2.58508e-25
GOBP_XENOPHAGY	0.0411015	0.253475	12.8747	4.70865e-26	2.61709e-25
LU_IL4_SIGNALING	0.0408113	0.211127	12.868	4.90678e-26	2.72582e-25
GOBP_POSITIVE_REGULATION_OF_CELL_CYCLE_PROCESS	0.0163979	0.111379	12.8679	4.90982e-26	2.72682e-25
GOBP_CELLULAR_RESPONSE_TO_UV	0.0224052	0.16418	12.8676	4.91698e-26	2.7301e-25
GOBP_POSITIVE_REGULATION_OF_INTRACELLULAR_SIGNAL_TRANSDUCTION	0.0209771	0.140094	12.8676	4.9186e-26	2.73031e-25
GOBP_G_PROTEIN_COUPLED_PURINERGIC_RECEPTOR_SIGNALING_PATHWAY	0.0409929	-0.0647645	12.8627	5.07003e-26	2.81223e-25
HP_ABNORMAL_FACTOR_IX_ACTIVITY	0.069466	0.109771	12.8621	5.08755e-26	2.82051e-25
LIANG_SILENCED_BY_METHYLATION_2	0.0708519	0.0632873	12.861	5.1222e-26	2.83901e-25
GOBP_TELOMERE_MAINTENANCE	0.0233462	0.193644	12.8599	5.15764e-26	2.85648e-25
GOBP_PYRIMIDINE_CONTAINING_COMPOUND_METABOLIC_PROCESS	0.0209135	0.0603753	12.8578	5.22299e-26	2.89121e-25
HP_PULMONARY_CARCINOID_TUMOR	0.0485159	0.222797	12.8573	5.23925e-26	2.89874e-25
GOBP_RESPIRATORY_BURST	0.0811004	0.13459	12.8562	5.27656e-26	2.91791e-25
GOBP_REGULATION_OF_DNA_RECOMBINATION	0.0261904	0.134229	12.8551	5.31106e-26	2.93624e-25
HOSHIDA_LIVER_CANCER_SUBCLASS_S1	0.0594903	0.269741	12.8537	5.35825e-26	2.96084e-25
GOBP_REGULATION_OF_MEIOTIC_NUCLEAR_DIVISION	0.0298621	-0.0753666	12.848	5.55059e-26	3.06635e-25
GOBP_OOCYTE_DIFFERENTIATION	0.0259053	0.00443785	12.8427	5.73527e-26	3.16757e-25
HP_SEPSIS	0.0411733	0.096503	12.8422	5.75306e-26	3.17612e-25
GOBP_REGULATION_OF_ADAPTIVE_IMMUNE_RESPONSE	0.0469133	0.0868926	12.8316	6.14056e-26	3.38628e-25
REACTOME_MATURATION_OF_SARS_COV_1_NUCLEOPROTEIN	0.0408805	0.327912	12.8309	6.16913e-26	3.40118e-25
MOREIRA_RESPONSE_TO_TSA_DN	0.0495861	0.115932	12.8298	6.20999e-26	3.42198e-25
GOBP_LYMPHOCYTE_ACTIVATION_INVOLVED_IN_IMMUNE_RESPONSE	0.0448757	0.10068	12.8293	6.22939e-26	3.43008e-25
REACTOME_RESOLUTION_OF_AP_SITES_VIA_THE_MULTIPLE_NUCLEOTIDE_PATCH_REPLACEMENT_PATHWAY	0.0442858	0.0914042	12.8289	6.24459e-26	3.43759e-25
GOMF_3_5_EXODEOXYRIBONUCLEASE_ACTIVITY	0.0345938	0.0705481	12.8286	6.25683e-26	3.44346e-25
BLANCO_MELO_COVID19_BRONCHIAL_EPITHELIAL_CELLS_SARS_COV_2_INFECTION_UP	0.0642132	0.0650814	12.8269	6.32011e-26	3.47741e-25
ZEILSTRA_CD44_TARGETS_DN	0.0781328	0.137887	12.8268	6.32496e-26	3.47833e-25
HAN_JNK_SINGALING_DN	0.0574733	0.156282	12.8223	6.50162e-26	3.571e-25
GOMF_CYTOKINE_RECEPTOR_ACTIVITY	0.0511871	0.000734553	12.8199	6.60041e-26	3.62343e-25
FARMER_BREAST_CANCER_CLUSTER_3	0.0664296	0.269605	12.8198	6.60244e-26	3.62364e-25
[truncated: 19,884 more rows]

## Sheet: Table S3
Supplementary Table 3: differentially expressed pathways between IM3 and other tumors at transcriptome and proteome level
	proteomics	transcriptome	color	pathway
gobp_de_novo_pyrimidine_nucleobase_biosynthetic_process	1.34549	2.28229	pyrimidine	gobp_de_novo_pyrimidine_nucleobase_biosynthetic_process
gobp_pyrimidine_containing_compound_biosynthetic_process	1.06554	2.331	pyrimidine	gobp_pyrimidine_containing_compound_biosynthetic_process
gobp_pyrimidine_containing_compound_catabolic_process	0.800129	5.61686	pyrimidine	gobp_pyrimidine_containing_compound_catabolic_process
gobp_pyrimidine_containing_compound_metabolic_process	1.20932	5.92041	pyrimidine	gobp_pyrimidine_containing_compound_metabolic_process
gobp_pyrimidine_containing_compound_salvage	0.576194	-1.40338	pyrimidine	gobp_pyrimidine_containing_compound_salvage
gobp_pyrimidine_containing_compound_transmembrane_transport	-0.890243	0.772057	pyrimidine	gobp_pyrimidine_containing_compound_transmembrane_transport
gobp_pyrimidine_deoxyribonucleoside_metabolic_process	1.02056	3.43733	pyrimidine	gobp_pyrimidine_deoxyribonucleoside_metabolic_process
gobp_pyrimidine_deoxyribonucleoside_monophosphate_biosynthetic_process	-1.22939	1.15674	pyrimidine	gobp_pyrimidine_deoxyribonucleoside_monophosphate_biosynthetic_process
gobp_pyrimidine_deoxyribonucleoside_monophosphate_metabolic_process	-1.15103	3.61054	pyrimidine	gobp_pyrimidine_deoxyribonucleoside_monophosphate_metabolic_process
gobp_pyrimidine_deoxyribonucleoside_triphosphate_metabolic_process	2.78483	1.72652	pyrimidine	gobp_pyrimidine_deoxyribonucleoside_triphosphate_metabolic_process
gobp_pyrimidine_deoxyribonucleotide_biosynthetic_process	0.561956	1.87251	pyrimidine	gobp_pyrimidine_deoxyribonucleotide_biosynthetic_process
gobp_pyrimidine_deoxyribonucleotide_metabolic_process	0.81106	4.84744	pyrimidine	gobp_pyrimidine_deoxyribonucleotide_metabolic_process
gobp_pyrimidine_dimer_repair	-0.0508464	-1.49019	pyrimidine	gobp_pyrimidine_dimer_repair
gobp_pyrimidine_nucleobase_biosynthetic_process	0.739167	1.44086	pyrimidine	gobp_pyrimidine_nucleobase_biosynthetic_process
gobp_pyrimidine_nucleobase_catabolic_process	-3.77423	-2.52398	pyrimidine	gobp_pyrimidine_nucleobase_catabolic_process
gobp_pyrimidine_nucleobase_metabolic_process	-1.04645	1.71182	pyrimidine	gobp_pyrimidine_nucleobase_metabolic_process
gobp_pyrimidine_nucleoside_catabolic_process	3.38601	7.87406	pyrimidine	gobp_pyrimidine_nucleoside_catabolic_process
gobp_pyrimidine_nucleoside_diphosphate_biosynthetic_process	1.88786	3.73857	pyrimidine	gobp_pyrimidine_nucleoside_diphosphate_biosynthetic_process
gobp_pyrimidine_nucleoside_diphosphate_metabolic_process	1.88786	3.77027	pyrimidine	gobp_pyrimidine_nucleoside_diphosphate_metabolic_process
gobp_pyrimidine_nucleoside_metabolic_process	4.54381	8.3176	pyrimidine	gobp_pyrimidine_nucleoside_metabolic_process
gobp_pyrimidine_nucleoside_monophosphate_biosynthetic_process	0.607011	1.03039	pyrimidine	gobp_pyrimidine_nucleoside_monophosphate_biosynthetic_process
gobp_pyrimidine_nucleoside_monophosphate_catabolic_process	-0.518153	3.9729	pyrimidine	gobp_pyrimidine_nucleoside_monophosphate_catabolic_process
gobp_pyrimidine_nucleoside_monophosphate_metabolic_process	0.068674	3.60789	pyrimidine	gobp_pyrimidine_nucleoside_monophosphate_metabolic_process
gobp_pyrimidine_nucleoside_transport	-3.06533	-2.59053	pyrimidine	gobp_pyrimidine_nucleoside_transport
gobp_pyrimidine_nucleoside_triphosphate_biosynthetic_process	0.998015	1.36678	pyrimidine	gobp_pyrimidine_nucleoside_triphosphate_biosynthetic_process
gobp_pyrimidine_nucleoside_triphosphate_metabolic_process	1.32356	1.58596	pyrimidine	gobp_pyrimidine_nucleoside_triphosphate_metabolic_process
gobp_pyrimidine_nucleotide_catabolic_process	0.76869	4.90618	pyrimidine	gobp_pyrimidine_nucleotide_catabolic_process
gobp_pyrimidine_nucleotide_metabolic_process	1.01416	4.69636	pyrimidine	gobp_pyrimidine_nucleotide_metabolic_process
gobp_pyrimidine_ribonucleoside_diphosphate_metabolic_process	0.762831	3.33008	pyrimidine	gobp_pyrimidine_ribonucleoside_diphosphate_metabolic_process
gobp_pyrimidine_ribonucleoside_monophosphate_metabolic_process	0.167424	2.10219	pyrimidine	gobp_pyrimidine_ribonucleoside_monophosphate_metabolic_process
gobp_pyrimidine_ribonucleoside_triphosphate_biosynthetic_process	0.0373916	0.519338	pyrimidine	gobp_pyrimidine_ribonucleoside_triphosphate_biosynthetic_process
gobp_pyrimidine_ribonucleoside_triphosphate_metabolic_process	-0.249742	0.961247	pyrimidine	gobp_pyrimidine_ribonucleoside_triphosphate_metabolic_process
gobp_pyrimidine_ribonucleotide_biosynthetic_process	1.19497	1.27111	pyrimidine	gobp_pyrimidine_ribonucleotide_biosynthetic_process
gobp_pyrimidine_ribonucleotide_catabolic_process	-1.27453	2.57526	pyrimidine	gobp_pyrimidine_ribonucleotide_catabolic_process
gobp_pyrimidine_ribonucleotide_metabolic_process	0.144849	2.83175	pyrimidine	gobp_pyrimidine_ribonucleotide_metabolic_process
kegg_pyrimidine_metabolism	1.41525	3.89923	pyrimidine	kegg_pyrimidine_metabolism
reactome_pyrimidine_catabolism	0.534978	3.42242	pyrimidine	reactome_pyrimidine_catabolism
reactome_pyrimidine_salvage	1.3081	1.69869	pyrimidine	reactome_pyrimidine_salvage
reactome_transport_of_nucleosides_and_free_purine_and_pyrimidine_bases_across_the_plasma_membrane	0.9142	-1.70527	pyrimidine	reactome_transport_of_nucleosides_and_free_purine_and_pyrimidine_bases_across_the_plasma_membrane
gobp_10_formyltetrahydrofolate_metabolic_process	0.0289866	-0.569752	others	gobp_10_formyltetrahydrofolate_metabolic_process
gobp_2_oxoglutarate_metabolic_process	-1.49626	0.480403	others	gobp_2_oxoglutarate_metabolic_process
gobp_2fe_2s_cluster_assembly	0.33552	1.04468	others	gobp_2fe_2s_cluster_assembly
gobp_3_phosphoadenosine_5_phosphosulfate_biosynthetic_process	0.697445	-0.459025	others	gobp_3_phosphoadenosine_5_phosphosulfate_biosynthetic_process
gobp_3_phosphoadenosine_5_phosphosulfate_metabolic_process	0.919659	-0.45917	others	gobp_3_phosphoadenosine_5_phosphosulfate_metabolic_process
gobp_3_utr_mediated_mrna_destabilization	0.676318	-0.0475263	others	gobp_3_utr_mediated_mrna_destabilization
gobp_3_utr_mediated_mrna_stabilization	1.50023	0.154353	others	gobp_3_utr_mediated_mrna_stabilization
gobp_5_phosphoribose_1_diphosphate_metabolic_process	-1.05253	0.178197	others	gobp_5_phosphoribose_1_diphosphate_metabolic_process
gobp_5s_class_rrna_transcription_by_rna_polymerase_iii	0.0693485	-1.11274	others	gobp_5s_class_rrna_transcription_by_rna_polymerase_iii
gobp_abscission	0.350758	1.61094	others	gobp_abscission
gobp_acetate_ester_transport	-1.05262	-0.30675	others	gobp_acetate_ester_transport
gobp_acetyl_coa_biosynthetic_process	0.897564	1.82781	others	gobp_acetyl_coa_biosynthetic_process
gobp_acetyl_coa_biosynthetic_process_from_pyruvate	0.674424	2.69158	others	gobp_acetyl_coa_biosynthetic_process_from_pyruvate
gobp_acetyl_coa_metabolic_process	1.06922	0.737339	others	gobp_acetyl_coa_metabolic_process
gobp_acetylcholine_metabolic_process	-0.473253	-0.766902	others	gobp_acetylcholine_metabolic_process
gobp_acid_secretion	-0.965594	-4.03219	others	gobp_acid_secretion
gobp_acidic_amino_acid_transport	-1.00336	-3.00438	others	gobp_acidic_amino_acid_transport
gobp_acrosomal_vesicle_exocytosis	-0.0751344	-2.8991	others	gobp_acrosomal_vesicle_exocytosis
gobp_acrosome_assembly	0.0197878	-1.15129	others	gobp_acrosome_assembly
gobp_acrosome_reaction	-1.78157	-4.38921	others	gobp_acrosome_reaction
gobp_actin_crosslink_formation	-0.919605	-1.30945	others	gobp_actin_crosslink_formation
gobp_actin_cytoskeleton_reorganization	-2.62995	-4.37449	others	gobp_actin_cytoskeleton_reorganization
gobp_actin_filament_based_movement	-3.66725	-7.69041	others	gobp_actin_filament_based_movement
gobp_actin_filament_based_process	-4.01466	-5.83413	others	gobp_actin_filament_based_process
gobp_actin_filament_based_transport	-3.09104	1.61737	others	gobp_actin_filament_based_transport
gobp_actin_filament_bundle_organization	-2.63064	-6.61393	others	gobp_actin_filament_bundle_organization
gobp_actin_filament_depolymerization	-1.32318	-3.16917	others	gobp_actin_filament_depolymerization
gobp_actin_filament_network_formation	1.23633	1.04376	others	gobp_actin_filament_network_formation
gobp_actin_filament_organization	-2.50645	-3.95159	others	gobp_actin_filament_organization
gobp_actin_filament_polymerization	-1.07067	-1.66453	others	gobp_actin_filament_polymerization
gobp_actin_filament_reorganization	-1.93513	-4.27955	others	gobp_actin_filament_reorganization
gobp_actin_filament_severing	1.18416	-0.608055	others	gobp_actin_filament_severing
gobp_actin_mediated_cell_contraction	-2.84042	-9.25112	others	gobp_actin_mediated_cell_contraction
gobp_actin_modification	-3.21266	-3.41345	others	gobp_actin_modification
gobp_actin_myosin_filament_sliding	-2.72088	-3.12549	others	gobp_actin_myosin_filament_sliding
gobp_actin_nucleation	0.681946	1.25828	others	gobp_actin_nucleation
gobp_actin_polymerization_dependent_cell_motility	-0.618607	3.23178	others	gobp_actin_polymerization_dependent_cell_motility
gobp_actin_polymerization_or_depolymerization	-1.18794	-2.21774	others	gobp_actin_polymerization_or_depolymerization
gobp_action_potential	-2.24943	-6.95331	others	gobp_action_potential
gobp_activated_t_cell_proliferation	0.909916	3.5673	others	gobp_activated_t_cell_proliferation
gobp_activation_induced_cell_death_of_t_cells	0.894996	1.61105	others	gobp_activation_induced_cell_death_of_t_cells
gobp_activation_of_adenylate_cyclase_activity	-0.824204	-3.46207	others	gobp_activation_of_adenylate_cyclase_activity
gobp_activation_of_cysteine_type_endopeptidase_activity	2.26175	4.66913	others	gobp_activation_of_cysteine_type_endopeptidase_activity
gobp_activation_of_cysteine_type_endopeptidase_activity_involved_in_apoptotic_process	3.61949	1.25709	others	gobp_activation_of_cysteine_type_endopeptidase_activity_involved_in_apoptotic_process
gobp_activation_of_cysteine_type_endopeptidase_activity_involved_in_apoptotic_process_by_cytochrome_c	1.45648	2.0817	others	gobp_activation_of_cysteine_type_endopeptidase_activity_involved_in_apoptotic_process_by_cytochrome_c
gobp_activation_of_gtpase_activity	-0.989551	-1.34895	others	gobp_activation_of_gtpase_activity
gobp_activation_of_immune_response	0.411599	4.9615	others	gobp_activation_of_immune_response
gobp_activation_of_innate_immune_response	2.29648	5.68284	others	gobp_activation_of_innate_immune_response
gobp_activation_of_janus_kinase_activity	1.22914	5.07583	others	gobp_activation_of_janus_kinase_activity
gobp_activation_of_meiosis	-2.58982	-3.35393	others	gobp_activation_of_meiosis
gobp_activation_of_nf_kappab_inducing_kinase_activity	1.53864	4.31622	others	gobp_activation_of_nf_kappab_inducing_kinase_activity
gobp_activation_of_phospholipase_c_activity	-1.01891	-0.114155	others	gobp_activation_of_phospholipase_c_activity
gobp_activation_of_phospholipase_d_activity	3.18005	5.85899	others	gobp_activation_of_phospholipase_d_activity
gobp_activation_of_protein_kinase_activity	0.761431	-0.372104	others	gobp_activation_of_protein_kinase_activity
gobp_activation_of_protein_kinase_b_activity	2.09269	-5.64783	others	gobp_activation_of_protein_kinase_b_activity
gobp_activation_of_protein_kinase_c_activity	-0.256175	0.399915	others	gobp_activation_of_protein_kinase_c_activity
gobp_activation_of_store_operated_calcium_channel_activity	1.26344	0.270942	others	gobp_activation_of_store_operated_calcium_channel_activity
gobp_activation_of_transmembrane_receptor_protein_tyrosine_kinase_activity	0.352911	-4.22442	others	gobp_activation_of_transmembrane_receptor_protein_tyrosine_kinase_activity
gobp_activin_receptor_signaling_pathway	-1.05836	-7.19061	others	gobp_activin_receptor_signaling_pathway
gobp_actomyosin_contractile_ring_organization	1.486	2.84508	others	gobp_actomyosin_contractile_ring_organization
gobp_actomyosin_structure_organization	-3.86689	-6.37054	others	gobp_actomyosin_structure_organization
gobp_acute_inflammatory_response	-0.672557	3.62592	others	gobp_acute_inflammatory_response
gobp_acute_inflammatory_response_to_antigenic_stimulus	2.79197	5.75527	others	gobp_acute_inflammatory_response_to_antigenic_stimulus
gobp_acute_phase_response	-0.823615	2.16402	others	gobp_acute_phase_response
gobp_acyl_carnitine_transmembrane_transport	1.4357	0.550905	others	gobp_acyl_carnitine_transmembrane_transport
gobp_acylglycerol_homeostasis	1.43197	2.3062	others	gobp_acylglycerol_homeostasis
gobp_acylglycerol_transport	-0.0126319	0.145032	others	gobp_acylglycerol_transport
gobp_adaptation_of_signaling_pathway	1.06837	-3.49826	others	gobp_adaptation_of_signaling_pathway
gobp_adaptive_immune_response	2.16959	5.63532	others	gobp_adaptive_immune_response
gobp_adaptive_immune_response_based_on_somatic_recombination_of_immune_receptors_built_from_immunoglobulin_superfamily_domains	1.49748	5.47441	others	gobp_adaptive_immune_response_based_on_somatic_recombination_of_immune_receptors_built_from_immunoglobulin_superfamily_domains
gobp_adaptive_thermogenesis	-0.81005	-2.34305	others	gobp_adaptive_thermogenesis
gobp_adenohypophysis_development	-0.588134	-3.30216	others	gobp_adenohypophysis_development
gobp_adenosine_metabolic_process	0.0727345	2.76075	others	gobp_adenosine_metabolic_process
gobp_adenosine_to_inosine_editing	1.89037	-3.38364	others	gobp_adenosine_to_inosine_editing
gobp_adenylate_cyclase_activating_adrenergic_receptor_signaling_pathway	-1.34378	-6.68001	others	gobp_adenylate_cyclase_activating_adrenergic_receptor_signaling_pathway
gobp_adenylate_cyclase_activating_adrenergic_receptor_signaling_pathway_involved_in_heart_process	-0.321334	-3.9144	others	gobp_adenylate_cyclase_activating_adrenergic_receptor_signaling_pathway_involved_in_heart_process
gobp_adenylate_cyclase_activating_dopamine_receptor_signaling_pathway	-2.36555	-2.97283	others	gobp_adenylate_cyclase_activating_dopamine_receptor_signaling_pathway
gobp_adenylate_cyclase_activating_g_protein_coupled_receptor_signaling_pathway	-1.85792	-6.43608	others	gobp_adenylate_cyclase_activating_g_protein_coupled_receptor_signaling_pathway
gobp_adenylate_cyclase_inhibiting_dopamine_receptor_signaling_pathway	-2.5084	-3.75411	others	gobp_adenylate_cyclase_inhibiting_dopamine_receptor_signaling_pathway
gobp_adenylate_cyclase_inhibiting_g_protein_coupled_receptor_signaling_pathway	-3.50934	-7.00496	others	gobp_adenylate_cyclase_inhibiting_g_protein_coupled_receptor_signaling_pathway
gobp_adenylate_cyclase_modulating_g_protein_coupled_receptor_signaling_pathway	-3.60773	-6.90838	others	gobp_adenylate_cyclase_modulating_g_protein_coupled_receptor_signaling_pathway
gobp_adherens_junction_assembly	-2.66363	-7.2863	others	gobp_adherens_junction_assembly
gobp_adherens_junction_maintenance	-4.07233	-3.76957	others	gobp_adherens_junction_maintenance
gobp_adherens_junction_organization	-5.70779	-9.35845	others	gobp_adherens_junction_organization
gobp_adhesion_of_symbiont_to_host	1.19817	-2.64256	others	gobp_adhesion_of_symbiont_to_host
gobp_adhesion_of_symbiont_to_host_cell	1.48131	-4.18297	others	gobp_adhesion_of_symbiont_to_host_cell
gobp_adiponectin_activated_signaling_pathway	-2.70972	-1.72669	others	gobp_adiponectin_activated_signaling_pathway
gobp_adipose_tissue_development	-3.20281	-3.79242	others	gobp_adipose_tissue_development
gobp_adp_biosynthetic_process	-2.01318	0.24295	others	gobp_adp_biosynthetic_process
gobp_adp_metabolic_process	-0.51995	1.50812	others	gobp_adp_metabolic_process
gobp_adp_transport	0.183645	0.107087	others	gobp_adp_transport
gobp_adrenal_gland_development	-1.6657	-5.09663	others	gobp_adrenal_gland_development
gobp_adrenergic_receptor_signaling_pathway	-1.45954	-6.15359	others	gobp_adrenergic_receptor_signaling_pathway
gobp_adrenomedullin_receptor_signaling_pathway	-4.50423	-6.72119	others	gobp_adrenomedullin_receptor_signaling_pathway
gobp_adult_behavior	-0.801293	-4.34905	others	gobp_adult_behavior
gobp_adult_feeding_behavior	-1.08598	-1.01468	others	gobp_adult_feeding_behavior
gobp_adult_heart_development	-1.21296	-7.90917	others	gobp_adult_heart_development
gobp_adult_locomotory_behavior	-1.10982	-3.08591	others	gobp_adult_locomotory_behavior
gobp_aerobic_respiration	1.00439	2.05417	others	gobp_aerobic_respiration
gobp_aggrephagy	1.07721	2.29852	others	gobp_aggrephagy
gobp_aggresome_assembly	0.613292	2.91164	others	gobp_aggresome_assembly
gobp_aging	-2.14079	-3.89202	others	gobp_aging
gobp_alanine_catabolic_process	-1.19211	1.68858	others	gobp_alanine_catabolic_process
gobp_alanine_transport	-0.159631	-0.495757	others	gobp_alanine_transport
gobp_alcohol_biosynthetic_process	0.781391	-0.0705481	others	gobp_alcohol_biosynthetic_process
gobp_alcohol_catabolic_process	0.111303	-1.19369	others	gobp_alcohol_catabolic_process
gobp_alcohol_metabolic_process	0.254169	-0.178036	others	gobp_alcohol_metabolic_process
gobp_aldehyde_biosynthetic_process	0.347682	-5.42237	others	gobp_aldehyde_biosynthetic_process
gobp_aldehyde_catabolic_process	-0.416353	2.74779	others	gobp_aldehyde_catabolic_process
gobp_alditol_biosynthetic_process	-1.8645	-2.36682	others	gobp_alditol_biosynthetic_process
gobp_alditol_catabolic_process	-0.438775	2.64171	others	gobp_alditol_catabolic_process
gobp_alditol_metabolic_process	-0.627547	1.2708	others	gobp_alditol_metabolic_process
gobp_alditol_phosphate_metabolic_process	-1.02301	0.410217	others	gobp_alditol_phosphate_metabolic_process
gobp_alkaloid_metabolic_process	-0.590962	2.33869	others	gobp_alkaloid_metabolic_process
gobp_alkanesulfonate_metabolic_process	-1.37881	-0.727917	others	gobp_alkanesulfonate_metabolic_process
gobp_allantoin_metabolic_process	-0.655127	0.797371	others	gobp_allantoin_metabolic_process
gobp_alpha_amino_acid_catabolic_process	-0.0655504	1.31554	others	gobp_alpha_amino_acid_catabolic_process
gobp_alpha_amino_acid_metabolic_process	-0.0442429	1.11913	others	gobp_alpha_amino_acid_metabolic_process
gobp_alpha_beta_t_cell_activation	2.9514	4.31557	others	gobp_alpha_beta_t_cell_activation
gobp_alpha_beta_t_cell_differentiation	3.10365	3.88088	others	gobp_alpha_beta_t_cell_differentiation
gobp_alpha_beta_t_cell_proliferation	2.50393	5.05678	others	gobp_alpha_beta_t_cell_proliferation
gobp_alpha_ketoglutarate_transport	-1.24795	-0.058623	others	gobp_alpha_ketoglutarate_transport
gobp_alpha_linolenic_acid_metabolic_process	2.75028	0.235695	others	gobp_alpha_linolenic_acid_metabolic_process
gobp_alternative_mrna_splicing_via_spliceosome	0.213777	0.125263	others	gobp_alternative_mrna_splicing_via_spliceosome
gobp_ameboidal_type_cell_migration	-3.37277	-7.59402	others	gobp_ameboidal_type_cell_migration
gobp_amelogenesis	2.4179	0.339792	others	gobp_amelogenesis
gobp_amide_biosynthetic_process	3.21502	2.33059	others	gobp_amide_biosynthetic_process
gobp_amide_transport	2.43779	0.369393	others	gobp_amide_transport
gobp_amine_biosynthetic_process	-2.14876	-0.331214	others	gobp_amine_biosynthetic_process
gobp_amine_catabolic_process	0.569244	1.8506	others	gobp_amine_catabolic_process
gobp_amine_metabolic_process	0.637283	0.00418294	others	gobp_amine_metabolic_process
gobp_amine_transport	0.702512	-3.82839	others	gobp_amine_transport
gobp_amino_acid_activation	1.97022	3.17016	others	gobp_amino_acid_activation
gobp_amino_acid_betaine_biosynthetic_process	-0.512276	0.959022	others	gobp_amino_acid_betaine_biosynthetic_process
gobp_amino_acid_betaine_metabolic_process	-0.201529	0.151353	others	gobp_amino_acid_betaine_metabolic_process
gobp_amino_acid_betaine_transport	1.04796	1.21219	others	gobp_amino_acid_betaine_transport
gobp_amino_acid_homeostasis	0.0569348	1.38273	others	gobp_amino_acid_homeostasis
gobp_amino_acid_import	1.98891	-0.402725	others	gobp_amino_acid_import
gobp_amino_acid_import_across_plasma_membrane	2.36866	0.167234	others	gobp_amino_acid_import_across_plasma_membrane
gobp_amino_acid_neurotransmitter_reuptake	-0.109246	-2.85656	others	gobp_amino_acid_neurotransmitter_reuptake
gobp_amino_acid_salvage	-1.80252	0.615439	others	gobp_amino_acid_salvage
gobp_amino_acid_transmembrane_transport	0.943848	0.136059	others	gobp_amino_acid_transmembrane_transport
gobp_amino_acid_transport	0.416295	-1.88521	others	gobp_amino_acid_transport
gobp_amino_sugar_biosynthetic_process	1.93281	0.360467	others	gobp_amino_sugar_biosynthetic_process
gobp_amino_sugar_catabolic_process	1.60417	4.84476	others	gobp_amino_sugar_catabolic_process
gobp_amino_sugar_metabolic_process	2.70383	0.409069	others	gobp_amino_sugar_metabolic_process
gobp_aminoacyl_trna_metabolism_involved_in_translational_fidelity	1.66513	3.13767	others	gobp_aminoacyl_trna_metabolism_involved_in_translational_fidelity
gobp_aminoglycan_biosynthetic_process	1.44603	-4.34684	others	gobp_aminoglycan_biosynthetic_process
gobp_aminoglycan_catabolic_process	-0.285416	0.31379	others	gobp_aminoglycan_catabolic_process
gobp_aminoglycan_metabolic_process	0.224503	-3.65022	others	gobp_aminoglycan_metabolic_process
gobp_aminoglycoside_antibiotic_metabolic_process	1.21287	2.21043	others	gobp_aminoglycoside_antibiotic_metabolic_process
gobp_aminophospholipid_translocation	-0.221347	-4.25916	others	gobp_aminophospholipid_translocation
gobp_aminophospholipid_transport	0.746392	-3.68427	others	gobp_aminophospholipid_transport
gobp_ammonium_ion_metabolic_process	-0.48114	-0.589562	others	gobp_ammonium_ion_metabolic_process
gobp_ammonium_transmembrane_transport	-3.9056	-5.73641	others	gobp_ammonium_transmembrane_transport
gobp_amp_biosynthetic_process	-1.36389	1.90703	others	gobp_amp_biosynthetic_process
gobp_amp_catabolic_process	-0.7267	0.804483	others	gobp_amp_catabolic_process
gobp_amp_metabolic_process	-2.50066	2.68186	others	gobp_amp_metabolic_process
gobp_amp_salvage	-0.311048	1.03839	others	gobp_amp_salvage
gobp_ampa_glutamate_receptor_clustering	-1.76075	-0.721938	others	gobp_ampa_glutamate_receptor_clustering
gobp_amygdala_development	-0.460101	-1.20091	others	gobp_amygdala_development
gobp_amyloid_beta_clearance	-0.724876	-0.0435129	others	gobp_amyloid_beta_clearance
gobp_amyloid_beta_clearance_by_cellular_catabolic_process	-2.18778	-2.27975	others	gobp_amyloid_beta_clearance_by_cellular_catabolic_process
gobp_amyloid_beta_clearance_by_transcytosis	0.149041	-1.84452	others	gobp_amyloid_beta_clearance_by_transcytosis
gobp_amyloid_beta_formation	-0.835237	-1.0826	others	gobp_amyloid_beta_formation
gobp_amyloid_beta_metabolic_process	-0.859574	-0.974315	others	gobp_amyloid_beta_metabolic_process
gobp_amyloid_fibril_formation	0.553155	-1.94652	others	gobp_amyloid_fibril_formation
gobp_amyloid_precursor_protein_biosynthetic_process	0.307867	0.665391	others	gobp_amyloid_precursor_protein_biosynthetic_process
gobp_amyloid_precursor_protein_catabolic_process	-0.117865	-1.07447	others	gobp_amyloid_precursor_protein_catabolic_process
gobp_amyloid_precursor_protein_metabolic_process	-0.261149	-1.07478	others	gobp_amyloid_precursor_protein_metabolic_process
gobp_anagen	-1.18336	-0.847185	others	gobp_anagen
gobp_anaphase_promoting_complex_dependent_catabolic_process	1.39337	3.10963	others	gobp_anaphase_promoting_complex_dependent_catabolic_process
gobp_anatomical_structure_arrangement	3.13494	-3.58753	others	gobp_anatomical_structure_arrangement
gobp_anatomical_structure_formation_involved_in_morphogenesis	-3.72284	-6.48402	others	gobp_anatomical_structure_formation_involved_in_morphogenesis
gobp_anatomical_structure_homeostasis	-1.20173	-1.79025	others	gobp_anatomical_structure_homeostasis
gobp_anatomical_structure_maturation	-1.43206	-4.82068	others	gobp_anatomical_structure_maturation
gobp_anatomical_structure_regression	-5.07871	-6.00432	others	gobp_anatomical_structure_regression
gobp_androgen_biosynthetic_process	-2.28966	3.05622	others	gobp_androgen_biosynthetic_process
gobp_androgen_catabolic_process	4.40123	4.30796	others	gobp_androgen_catabolic_process
gobp_androgen_metabolic_process	1.81371	2.84478	others	gobp_androgen_metabolic_process
gobp_androgen_receptor_signaling_pathway	0.148613	-4.94951	others	gobp_androgen_receptor_signaling_pathway
gobp_angiogenesis_involved_in_coronary_vascular_morphogenesis	-3.21401	-2.33563	others	gobp_angiogenesis_involved_in_coronary_vascular_morphogenesis
gobp_angiogenesis_involved_in_wound_healing	-2.28749	-3.45717	others	gobp_angiogenesis_involved_in_wound_healing
gobp_angiotensin_activated_signaling_pathway	-0.134398	-3.96145	others	gobp_angiotensin_activated_signaling_pathway
gobp_animal_organ_formation	-0.126255	-6.56499	others	gobp_animal_organ_formation
gobp_animal_organ_maturation	0.241733	-3.5809	others	gobp_animal_organ_maturation
gobp_animal_organ_morphogenesis	-4.28705	-8.4721	others	gobp_animal_organ_morphogenesis
gobp_animal_organ_regeneration	-0.204534	-0.751939	others	gobp_animal_organ_regeneration
gobp_anion_homeostasis	-2.05731	-0.314338	others	gobp_anion_homeostasis
gobp_anion_transmembrane_transport	-0.427475	0.0342991	others	gobp_anion_transmembrane_transport
gobp_anion_transport	-0.608284	-0.888818	others	gobp_anion_transport
gobp_anoikis	-1.97438	-4.28542	others	gobp_anoikis
gobp_anterior_commissure_morphogenesis	-3.30651	-0.183047	others	gobp_anterior_commissure_morphogenesis
gobp_anterior_head_development	-1.57752	-1.7653	others	gobp_anterior_head_development
gobp_anterior_posterior_axis_specification	-3.93571	-7.41744	others	gobp_anterior_posterior_axis_specification
gobp_anterior_posterior_pattern_specification	-3.46855	-8.60323	others	gobp_anterior_posterior_pattern_specification
gobp_anterograde_axonal_transport	0.254242	-1.14857	others	gobp_anterograde_axonal_transport
gobp_anterograde_dendritic_transport	0.0340786	-2.05773	others	gobp_anterograde_dendritic_transport
gobp_anterograde_dendritic_transport_of_neurotransmitter_receptor_complex	1.51278	-2.35464	others	gobp_anterograde_dendritic_transport_of_neurotransmitter_receptor_complex
gobp_anterograde_neuronal_dense_core_vesicle_transport	-2.54729	-4.62119	others	gobp_anterograde_neuronal_dense_core_vesicle_transport
gobp_antibacterial_humoral_response	0.565222	3.00711	others	gobp_antibacterial_humoral_response
gobp_antibacterial_peptide_production	0.932805	0.453294	others	gobp_antibacterial_peptide_production
gobp_antibody_dependent_cellular_cytotoxicity	2.27694	6.12227	others	gobp_antibody_dependent_cellular_cytotoxicity
gobp_antifungal_humoral_response	0.648313	0.524438	others	gobp_antifungal_humoral_response
gobp_antifungal_innate_immune_response	0.508061	3.79615	others	gobp_antifungal_innate_immune_response
gobp_antigen_processing_and_presentation	3.94318	5.36225	others	gobp_antigen_processing_and_presentation
gobp_antigen_processing_and_presentation_of_endogenous_antigen	3.0238	3.78395	others	gobp_antigen_processing_and_presentation_of_endogenous_antigen
gobp_antigen_processing_and_presentation_of_endogenous_peptide_antigen	3.11354	3.96259	others	gobp_antigen_processing_and_presentation_of_endogenous_peptide_antigen
gobp_antigen_processing_and_presentation_of_endogenous_peptide_antigen_via_mhc_class_i_via_er_pathway	1.9857	3.14719	others	gobp_antigen_processing_and_presentation_of_endogenous_peptide_antigen_via_mhc_class_i_via_er_pathway
gobp_antigen_processing_and_presentation_of_exogenous_antigen	3.55609	4.33934	others	gobp_antigen_processing_and_presentation_of_exogenous_antigen
gobp_antigen_processing_and_presentation_of_exogenous_peptide_antigen	3.51437	4.08422	others	gobp_antigen_processing_and_presentation_of_exogenous_peptide_antigen
gobp_antigen_processing_and_presentation_of_exogenous_peptide_antigen_via_mhc_class_i	3.68336	3.74656	others	gobp_antigen_processing_and_presentation_of_exogenous_peptide_antigen_via_mhc_class_i
gobp_antigen_processing_and_presentation_of_exogenous_peptide_antigen_via_mhc_class_ii	3.35036	4.0798	others	gobp_antigen_processing_and_presentation_of_exogenous_peptide_antigen_via_mhc_class_ii
gobp_antigen_processing_and_presentation_of_lipid_antigen_via_mhc_class_ib	0.60249	-0.828552	others	gobp_antigen_processing_and_presentation_of_lipid_antigen_via_mhc_class_ib
gobp_antigen_processing_and_presentation_of_peptide_antigen	3.75558	4.98903	others	gobp_antigen_processing_and_presentation_of_peptide_antigen
gobp_antigen_processing_and_presentation_of_peptide_antigen_via_mhc_class_i	4.07161	5.23142	others	gobp_antigen_processing_and_presentation_of_peptide_antigen_via_mhc_class_i
gobp_antigen_processing_and_presentation_of_peptide_antigen_via_mhc_class_ib	2.55422	3.6319	others	gobp_antigen_processing_and_presentation_of_peptide_antigen_via_mhc_class_ib
gobp_antigen_processing_and_presentation_of_peptide_or_polysaccharide_antigen_via_mhc_class_ii	3.2736	4.36207	others	gobp_antigen_processing_and_presentation_of_peptide_or_polysaccharide_antigen_via_mhc_class_ii
gobp_antigen_processing_and_presentation_via_mhc_class_ib	2.69766	3.29097	others	gobp_antigen_processing_and_presentation_via_mhc_class_ib
gobp_antigen_receptor_mediated_signaling_pathway	3.09471	5.12191	others	gobp_antigen_receptor_mediated_signaling_pathway
gobp_antimicrobial_humoral_immune_response_mediated_by_antimicrobial_peptide	0.843194	4.82921	others	gobp_antimicrobial_humoral_immune_response_mediated_by_antimicrobial_peptide
gobp_antimicrobial_humoral_response	0.688456	4.13457	others	gobp_antimicrobial_humoral_response
gobp_antimicrobial_peptide_production	0.932805	0.111634	others	gobp_antimicrobial_peptide_production
gobp_antiviral_innate_immune_response	1.35975	3.21664	others	gobp_antiviral_innate_immune_response
gobp_antral_ovarian_follicle_growth	-0.601525	-0.461201	others	gobp_antral_ovarian_follicle_growth
gobp_aorta_development	-3.47057	-9.04129	others	gobp_aorta_development
gobp_aorta_morphogenesis	-3.43023	-9.39697	others	gobp_aorta_morphogenesis
gobp_aorta_smooth_muscle_tissue_morphogenesis	-2.44721	-4.97756	others	gobp_aorta_smooth_muscle_tissue_morphogenesis
gobp_aortic_valve_morphogenesis	-3.30629	-10.0363	others	gobp_aortic_valve_morphogenesis
gobp_apical_junction_assembly	-5.24292	-6.54549	others	gobp_apical_junction_assembly
gobp_apical_protein_localization	-1.24043	-6.52356	others	gobp_apical_protein_localization
gobp_apolipoprotein_a_i_mediated_signaling_pathway	-0.0780386	2.58378	others	gobp_apolipoprotein_a_i_mediated_signaling_pathway
gobp_apoptotic_cell_clearance	-1.42857	0.786875	others	gobp_apoptotic_cell_clearance
gobp_apoptotic_chromosome_condensation	-2.54541	1.40868	others	gobp_apoptotic_chromosome_condensation
gobp_apoptotic_dna_fragmentation	1.45768	-0.308025	others	gobp_apoptotic_dna_fragmentation
gobp_apoptotic_mitochondrial_changes	1.61727	1.65131	others	gobp_apoptotic_mitochondrial_changes
gobp_apoptotic_process_in_bone_marrow_cell	1.50613	0.726885	others	gobp_apoptotic_process_in_bone_marrow_cell
gobp_apoptotic_process_involved_in_blood_vessel_morphogenesis	1.38256	0.936525	others	gobp_apoptotic_process_involved_in_blood_vessel_morphogenesis
gobp_apoptotic_process_involved_in_development	-0.496676	-3.91011	others	gobp_apoptotic_process_involved_in_development
gobp_apoptotic_process_involved_in_heart_morphogenesis	-2.40339	-5.86436	others	gobp_apoptotic_process_involved_in_heart_morphogenesis
gobp_apoptotic_process_involved_in_morphogenesis	-0.538032	-2.48013	others	gobp_apoptotic_process_involved_in_morphogenesis
gobp_apoptotic_signaling_pathway	1.153	1.0232	others	gobp_apoptotic_signaling_pathway
gobp_appendage_development	-2.03591	-8.57526	others	gobp_appendage_development
gobp_appendage_morphogenesis	-1.33655	-8.06276	others	gobp_appendage_morphogenesis
gobp_arachidonic_acid_metabolic_process	0.319638	2.39657	others	gobp_arachidonic_acid_metabolic_process
gobp_arachidonic_acid_secretion	0.000982479	-0.911207	others	gobp_arachidonic_acid_secretion
gobp_arf_protein_signal_transduction	-1.18247	-0.0559986	others	gobp_arf_protein_signal_transduction
gobp_arginine_biosynthetic_process	-0.468483	-0.880194	others	gobp_arginine_biosynthetic_process
gobp_arginine_catabolic_process	-4.30223	-5.0048	others	gobp_arginine_catabolic_process
gobp_arginine_metabolic_process	-2.54471	-3.51684	others	gobp_arginine_metabolic_process
gobp_aromatic_amino_acid_family_catabolic_process	1.00753	3.5715	others	gobp_aromatic_amino_acid_family_catabolic_process
gobp_aromatic_amino_acid_family_metabolic_process	0.45672	3.3412	others	gobp_aromatic_amino_acid_family_metabolic_process
gobp_aromatic_amino_acid_transport	2.30455	1.12788	others	gobp_aromatic_amino_acid_transport
gobp_arp2_3_complex_mediated_actin_nucleation	0.00265992	0.966688	others	gobp_arp2_3_complex_mediated_actin_nucleation
gobp_arterial_endothelial_cell_differentiation	0.131904	-7.82684	others	gobp_arterial_endothelial_cell_differentiation
gobp_artery_development	-4.29094	-8.9781	others	gobp_artery_development
gobp_artery_morphogenesis	-4.02471	-8.38822	others	gobp_artery_morphogenesis
gobp_ascending_aorta_development	-1.276	-5.85496	others	gobp_ascending_aorta_development
gobp_asparagine_metabolic_process	2.03596	0.652659	others	gobp_asparagine_metabolic_process
gobp_aspartate_family_amino_acid_biosynthetic_process	0.094646	0.831424	others	gobp_aspartate_family_amino_acid_biosynthetic_process
gobp_aspartate_family_amino_acid_catabolic_process	0.29076	0.295405	others	gobp_aspartate_family_amino_acid_catabolic_process
gobp_aspartate_family_amino_acid_metabolic_process	-0.00788847	0.127901	others	gobp_aspartate_family_amino_acid_metabolic_process
gobp_aspartate_metabolic_process	-0.266189	-0.801797	others	gobp_aspartate_metabolic_process
gobp_aspartate_transmembrane_transport	-0.754465	0.0734669	others	gobp_aspartate_transmembrane_transport
gobp_associative_learning	-2.80435	-5.7765	others	gobp_associative_learning
gobp_astral_microtubule_organization	-0.981642	0.0741316	others	gobp_astral_microtubule_organization
gobp_astrocyte_activation	-0.365226	-0.362893	others	gobp_astrocyte_activation
gobp_astrocyte_cell_migration	-1.17608	-0.065267	others	gobp_astrocyte_cell_migration
gobp_astrocyte_development	-0.777142	-2.90604	others	gobp_astrocyte_development
gobp_astrocyte_differentiation	-0.668246	-5.24133	others	gobp_astrocyte_differentiation
gobp_asymmetric_cell_division	-0.709289	1.42083	others	gobp_asymmetric_cell_division
gobp_asymmetric_neuroblast_division	-1.55721	-4.55729	others	gobp_asymmetric_neuroblast_division
gobp_atf6_mediated_unfolded_protein_response	-1.3121	-1.3821	others	gobp_atf6_mediated_unfolded_protein_response
gobp_atp_biosynthetic_process	-0.206681	0.523045	others	gobp_atp_biosynthetic_process
gobp_atp_metabolic_process	0.999244	2.31479	others	gobp_atp_metabolic_process
gobp_atp_synthesis_coupled_electron_transport	1.21988	2.41892	others	gobp_atp_synthesis_coupled_electron_transport
gobp_atp_synthesis_coupled_proton_transport	1.32983	0.541174	others	gobp_atp_synthesis_coupled_proton_transport
gobp_atp_transport	-0.992459	1.01948	others	gobp_atp_transport
gobp_atrial_cardiac_muscle_cell_membrane_repolarization	-3.37143	-4.10921	others	gobp_atrial_cardiac_muscle_cell_membrane_repolarization
gobp_atrial_cardiac_muscle_cell_to_av_node_cell_signaling	-1.75649	-7.96194	others	gobp_atrial_cardiac_muscle_cell_to_av_node_cell_signaling
gobp_atrial_cardiac_muscle_tissue_development	-2.55015	-9.32026	others	gobp_atrial_cardiac_muscle_tissue_development
gobp_atrial_cardiac_muscle_tissue_morphogenesis	-4.0091	-7.05758	others	gobp_atrial_cardiac_muscle_tissue_morphogenesis
gobp_atrial_septum_development	-0.949277	-5.27445	others	gobp_atrial_septum_development
gobp_atrial_septum_morphogenesis	-2.40339	-4.56104	others	gobp_atrial_septum_morphogenesis
gobp_atrioventricular_canal_development	-2.55845	-9.27244	others	gobp_atrioventricular_canal_development
gobp_atrioventricular_node_development	-1.13494	-5.39	others	gobp_atrioventricular_node_development
gobp_atrioventricular_valve_development	-2.39658	-10.2681	others	gobp_atrioventricular_valve_development
gobp_atrioventricular_valve_formation	-1.66426	-7.87338	others	gobp_atrioventricular_valve_formation
gobp_attachment_of_gpi_anchor_to_protein	2.17388	-0.514569	others	gobp_attachment_of_gpi_anchor_to_protein
gobp_attachment_of_mitotic_spindle_microtubules_to_kinetochore	0.666839	4.99556	others	gobp_attachment_of_mitotic_spindle_microtubules_to_kinetochore
gobp_attachment_of_spindle_microtubules_to_kinetochore	0.149717	4.76108	others	gobp_attachment_of_spindle_microtubules_to_kinetochore
gobp_auditory_receptor_cell_development	0.525903	-0.252023	others	gobp_auditory_receptor_cell_development
gobp_auditory_receptor_cell_morphogenesis	0.759467	0.818834	others	gobp_auditory_receptor_cell_morphogenesis
gobp_autocrine_signaling	0.382122	-0.0703802	others	gobp_autocrine_signaling
gobp_autonomic_nervous_system_development	0.755739	-7.58789	others	gobp_autonomic_nervous_system_development
gobp_autophagic_cell_death	-0.0340512	3.90306	others	gobp_autophagic_cell_death
gobp_autophagosome_lysosome_fusion	0.827659	0.415128	others	gobp_autophagosome_lysosome_fusion
gobp_autophagosome_maturation	1.90733	1.19422	others	gobp_autophagosome_maturation
gobp_autophagosome_membrane_docking	4.46879	-0.442282	others	gobp_autophagosome_membrane_docking
gobp_autophagosome_organization	0.315373	0.772736	others	gobp_autophagosome_organization
gobp_autophagy_of_mitochondrion	1.56248	0.589046	others	gobp_autophagy_of_mitochondrion
gobp_autophagy_of_nucleus	0.355879	1.90772	others	gobp_autophagy_of_nucleus
gobp_autophagy_of_peroxisome	0.595506	1.11739	others	gobp_autophagy_of_peroxisome
gobp_av_node_cell_to_bundle_of_his_cell_communication	-1.29806	-9.30527	others	gobp_av_node_cell_to_bundle_of_his_cell_communication
gobp_av_node_cell_to_bundle_of_his_cell_signaling	-1.29806	-8.88089	others	gobp_av_node_cell_to_bundle_of_his_cell_signaling
gobp_axial_mesoderm_development	-1.13593	-5.05966	others	gobp_axial_mesoderm_development
gobp_axis_elongation	-1.32865	-4.87835	others	gobp_axis_elongation
gobp_axis_specification	-3.45776	-7.57768	others	gobp_axis_specification
gobp_axo_dendritic_protein_transport	-0.592674	-4.72429	others	gobp_axo_dendritic_protein_transport
gobp_axo_dendritic_transport	-0.48723	-2.17926	others	gobp_axo_dendritic_transport
gobp_axon_choice_point_recognition	-2.85653	-7.2962	others	gobp_axon_choice_point_recognition
gobp_axon_development	-2.79741	-6.35178	others	gobp_axon_development
gobp_axon_ensheathment_in_central_nervous_system	1.29538	-1.31273	others	gobp_axon_ensheathment_in_central_nervous_system
gobp_axon_extension	-1.65734	-5.91265	others	gobp_axon_extension
gobp_axon_midline_choice_point_recognition	-2.85653	-6.30888	others	gobp_axon_midline_choice_point_recognition
gobp_axonal_fasciculation	0.390696	-3.09383	others	gobp_axonal_fasciculation
gobp_axonal_transport	0.292356	-2.04535	others	gobp_axonal_transport
gobp_axonal_transport_of_mitochondrion	1.37243	-1.35948	others	gobp_axonal_transport_of_mitochondrion
gobp_axonemal_dynein_complex_assembly	0.918789	2.17802	others	gobp_axonemal_dynein_complex_assembly
gobp_axoneme_assembly	1.14116	2.75117	others	gobp_axoneme_assembly
gobp_axonogenesis_involved_in_innervation	-0.70775	-5.06333	others	gobp_axonogenesis_involved_in_innervation
gobp_azole_transmembrane_transport	0.607263	0.998975	others	gobp_azole_transmembrane_transport
gobp_b_1_b_cell_differentiation	1.53925	4.09076	others	gobp_b_1_b_cell_differentiation
gobp_b_cell_activation	2.87667	4.58925	others	gobp_b_cell_activation
gobp_b_cell_activation_involved_in_immune_response	1.32188	3.14506	others	gobp_b_cell_activation_involved_in_immune_response
gobp_b_cell_apoptotic_process	1.72379	2.71891	others	gobp_b_cell_apoptotic_process
gobp_b_cell_chemotaxis	4.00519	4.27448	others	gobp_b_cell_chemotaxis
gobp_b_cell_differentiation	2.04572	3.39038	others	gobp_b_cell_differentiation
gobp_b_cell_homeostasis	1.46444	2.83581	others	gobp_b_cell_homeostasis
gobp_b_cell_lineage_commitment	-0.0816382	1.94618	others	gobp_b_cell_lineage_commitment
gobp_b_cell_mediated_immunity	0.473908	5.62447	others	gobp_b_cell_mediated_immunity
gobp_b_cell_proliferation	3.07107	5.35575	others	gobp_b_cell_proliferation
gobp_b_cell_proliferation_involved_in_immune_response	0.989083	1.2999	others	gobp_b_cell_proliferation_involved_in_immune_response
gobp_b_cell_receptor_signaling_pathway	2.31284	4.99008	others	gobp_b_cell_receptor_signaling_pathway
gobp_barbed_end_actin_filament_capping	0.818816	3.04985	others	gobp_barbed_end_actin_filament_capping
gobp_base_conversion_or_substitution_editing	4.20253	4.15691	others	gobp_base_conversion_or_substitution_editing
gobp_base_excision_repair	1.69432	3.41419	others	gobp_base_excision_repair
gobp_base_excision_repair_ap_site_formation	0.374139	2.95072	others	gobp_base_excision_repair_ap_site_formation
gobp_base_excision_repair_gap_filling	1.47281	1.88836	others	gobp_base_excision_repair_gap_filling
gobp_basement_membrane_assembly	-3.83401	-4.67433	others	gobp_basement_membrane_assembly
gobp_basement_membrane_organization	-4.26461	-4.68491	others	gobp_basement_membrane_organization
gobp_basic_amino_acid_transport	0.889259	1.69159	others	gobp_basic_amino_acid_transport
gobp_behavior	-2.0148	-7.21856	others	gobp_behavior
gobp_behavioral_response_to_cocaine	1.3514	1.36655	others	gobp_behavioral_response_to_cocaine
gobp_behavioral_response_to_ethanol	-1.24024	-3.22256	others	gobp_behavioral_response_to_ethanol
gobp_behavioral_response_to_pain	-2.60266	-2.5805	others	gobp_behavioral_response_to_pain
gobp_benzene_containing_compound_metabolic_process	-1.19089	1.92527	others	gobp_benzene_containing_compound_metabolic_process
gobp_bergmann_glial_cell_differentiation	-0.190496	-3.6169	others	gobp_bergmann_glial_cell_differentiation
gobp_bicarbonate_transport	-2.44694	0.294669	others	gobp_bicarbonate_transport
gobp_bile_acid_and_bile_salt_transport	2.0819	0.0760261	others	gobp_bile_acid_and_bile_salt_transport
gobp_bile_acid_biosynthetic_process	1.27503	1.58381	others	gobp_bile_acid_biosynthetic_process
gobp_bile_acid_metabolic_process	1.50802	-0.633294	others	gobp_bile_acid_metabolic_process
gobp_bile_acid_secretion	-0.83102	-0.376596	others	gobp_bile_acid_secretion
gobp_bile_acid_signaling_pathway	0.173099	2.53572	others	gobp_bile_acid_signaling_pathway
gobp_binding_of_sperm_to_zona_pellucida	1.89823	2.6836	others	gobp_binding_of_sperm_to_zona_pellucida
gobp_biological_adhesion	-2.15544	-3.08856	others	gobp_biological_adhesion
gobp_biological_phase	-0.794206	-1.55059	others	gobp_biological_phase
gobp_biological_process_involved_in_interaction_with_host	0.50609	0.49303	others	gobp_biological_process_involved_in_interaction_with_host
gobp_biological_process_involved_in_interaction_with_symbiont	-0.367712	3.39387	others	gobp_biological_process_involved_in_interaction_with_symbiont
gobp_biological_process_involved_in_interspecies_interaction_between_organisms	1.606	4.7038	others	gobp_biological_process_involved_in_interspecies_interaction_between_organisms
gobp_biological_process_involved_in_intraspecies_interaction_between_organisms	-0.74979	-5.53833	others	gobp_biological_process_involved_in_intraspecies_interaction_between_organisms
gobp_biological_process_involved_in_symbiotic_interaction	0.266565	1.36339	others	gobp_biological_process_involved_in_symbiotic_interaction
gobp_biomineralization	-1.37054	-5.02893	others	gobp_biomineralization
gobp_blastocyst_development	0.636393	1.0532	others	gobp_blastocyst_development
gobp_blastocyst_formation	-0.428535	-3.07992	others	gobp_blastocyst_formation
gobp_blastocyst_growth	0.54739	2.57139	others	gobp_blastocyst_growth
gobp_blastoderm_segmentation	-1.01551	-4.06598	others	gobp_blastoderm_segmentation
gobp_bleb_assembly	-1.76548	-3.07289	others	gobp_bleb_assembly
gobp_blood_coagulation_intrinsic_pathway	-2.08271	0.0106972	others	gobp_blood_coagulation_intrinsic_pathway
gobp_blood_vessel_endothelial_cell_differentiation	1.3909	-6.99196	others	gobp_blood_vessel_endothelial_cell_differentiation
gobp_blood_vessel_endothelial_cell_migration	-3.19908	-7.43481	others	gobp_blood_vessel_endothelial_cell_migration
gobp_blood_vessel_endothelial_cell_proliferation_involved_in_sprouting_angiogenesis	-4.42276	-7.65668	others	gobp_blood_vessel_endothelial_cell_proliferation_involved_in_sprouting_angiogenesis
gobp_blood_vessel_maturation	-3.81203	-8.49183	others	gobp_blood_vessel_maturation
gobp_blood_vessel_morphogenesis	-3.60828	-7.28474	others	gobp_blood_vessel_morphogenesis
gobp_blood_vessel_remodeling	-2.10034	-5.19984	others	gobp_blood_vessel_remodeling
gobp_body_fluid_secretion	-1.35632	-2.9587	others	gobp_body_fluid_secretion
gobp_body_morphogenesis	-0.48554	-6.26158	others	gobp_body_morphogenesis
gobp_bone_cell_development	-0.297593	-0.867494	others	gobp_bone_cell_development
gobp_bone_development	-1.40473	-6.4902	others	gobp_bone_development
gobp_bone_growth	-1.59787	-4.70918	others	gobp_bone_growth
gobp_bone_marrow_development	3.93872	-3.22726	others	gobp_bone_marrow_development
gobp_bone_maturation	-0.172288	-3.72833	others	gobp_bone_maturation
gobp_bone_mineralization	-2.9221	-5.12404	others	gobp_bone_mineralization
gobp_bone_mineralization_involved_in_bone_maturation	-1.3954	-1.6668	others	gobp_bone_mineralization_involved_in_bone_maturation
gobp_bone_morphogenesis	-1.55028	-7.23503	others	gobp_bone_morphogenesis
gobp_bone_remodeling	1.07112	0.480552	others	gobp_bone_remodeling
gobp_bone_resorption	2.29909	2.69485	others	gobp_bone_resorption
gobp_bone_trabecula_formation	-2.24204	-3.70674	others	gobp_bone_trabecula_formation
gobp_bone_trabecula_morphogenesis	-1.8875	-2.4891	others	gobp_bone_trabecula_morphogenesis
gobp_box_c_d_snornp_assembly	2.74457	2.15552	others	gobp_box_c_d_snornp_assembly
gobp_bradykinin_catabolic_process	-1.26979	-0.677202	others	gobp_bradykinin_catabolic_process
gobp_brain_derived_neurotrophic_factor_receptor_signaling_pathway	-1.17659	-6.20495	others	gobp_brain_derived_neurotrophic_factor_receptor_signaling_pathway
gobp_brain_morphogenesis	-1.06137	0.480473	others	gobp_brain_morphogenesis
gobp_brain_renin_angiotensin_system	3.21691	-0.519737	others	gobp_brain_renin_angiotensin_system
gobp_brainstem_development	-0.78045	-0.522343	others	gobp_brainstem_development
gobp_branch_elongation_involved_in_ureteric_bud_branching	-1.7036	-4.69976	others	gobp_branch_elongation_involved_in_ureteric_bud_branching
gobp_branch_elongation_of_an_epithelium	-1.10451	-3.64444	others	gobp_branch_elongation_of_an_epithelium
gobp_branched_chain_amino_acid_biosynthetic_process	-1.18174	0.182603	others	gobp_branched_chain_amino_acid_biosynthetic_process
gobp_branched_chain_amino_acid_catabolic_process	-0.0988141	0.6349	others	gobp_branched_chain_amino_acid_catabolic_process
gobp_branched_chain_amino_acid_metabolic_process	-0.169002	0.675518	others	gobp_branched_chain_amino_acid_metabolic_process
gobp_branched_chain_amino_acid_transport	-0.225053	0.473063	others	gobp_branched_chain_amino_acid_transport
gobp_branching_involved_in_blood_vessel_morphogenesis	-2.90081	-7.20536	others	gobp_branching_involved_in_blood_vessel_morphogenesis
gobp_branching_involved_in_labyrinthine_layer_morphogenesis	2.83041	0.877621	others	gobp_branching_involved_in_labyrinthine_layer_morphogenesis
gobp_branching_involved_in_mammary_gland_duct_morphogenesis	-0.637353	-4.20841	others	gobp_branching_involved_in_mammary_gland_duct_morphogenesis
gobp_branching_involved_in_prostate_gland_morphogenesis	-1.00968	-1.80739	others	gobp_branching_involved_in_prostate_gland_morphogenesis
gobp_branching_involved_in_salivary_gland_morphogenesis	-1.95728	-3.97417	others	gobp_branching_involved_in_salivary_gland_morphogenesis
gobp_branching_morphogenesis_of_a_nerve	1.39716	1.15521	others	gobp_branching_morphogenesis_of_a_nerve
gobp_branching_morphogenesis_of_an_epithelial_tube	-3.33956	-8.17929	others	gobp_branching_morphogenesis_of_an_epithelial_tube
gobp_branchiomotor_neuron_axon_guidance	1.0205	-4.25217	others	gobp_branchiomotor_neuron_axon_guidance
gobp_bronchiole_development	0.399305	-2.4598	others	gobp_bronchiole_development
gobp_bronchus_development	-2.39025	-5.47546	others	gobp_bronchus_development
gobp_brown_fat_cell_differentiation	-3.12749	-2.02014	others	gobp_brown_fat_cell_differentiation
gobp_brush_border_assembly	1.1503	1.24649	others	gobp_brush_border_assembly
gobp_bud_elongation_involved_in_lung_branching	0.771283	-2.63405	others	gobp_bud_elongation_involved_in_lung_branching
gobp_bundle_of_his_cell_to_purkinje_myocyte_communication	-0.722017	-3.54426	others	gobp_bundle_of_his_cell_to_purkinje_myocyte_communication
gobp_bundle_of_his_cell_to_purkinje_myocyte_signaling	-1.64258	-6.79362	others	gobp_bundle_of_his_cell_to_purkinje_myocyte_signaling
gobp_c_5_methylation_of_cytosine	0.513387	1.04726	others	gobp_c_5_methylation_of_cytosine
gobp_c_terminal_protein_amino_acid_modification	-0.550146	1.70852	others	gobp_c_terminal_protein_amino_acid_modification
gobp_c_terminal_protein_deglutamylation	-2.31277	0.520702	others	gobp_c_terminal_protein_deglutamylation
gobp_c_terminal_protein_lipidation	-0.610781	2.89472	others	gobp_c_terminal_protein_lipidation
gobp_c21_steroid_hormone_biosynthetic_process	1.39027	-5.21163	others	gobp_c21_steroid_hormone_biosynthetic_process
gobp_c21_steroid_hormone_metabolic_process	0.889223	-4.64085	others	gobp_c21_steroid_hormone_metabolic_process
gobp_c4_dicarboxylate_transport	-1.43682	1.15601	others	gobp_c4_dicarboxylate_transport
gobp_cadmium_ion_transmembrane_transport	1.55731	2.38382	others	gobp_cadmium_ion_transmembrane_transport
gobp_calcineurin_mediated_signaling	0.199178	-2.03738	others	gobp_calcineurin_mediated_signaling
gobp_calcitonin_family_receptor_signaling_pathway	-4.50423	-6.00216	others	gobp_calcitonin_family_receptor_signaling_pathway
gobp_calcium_activated_phospholipid_scrambling	-1.4455	-3.48002	others	gobp_calcium_activated_phospholipid_scrambling
gobp_calcium_dependent_cell_cell_adhesion_via_plasma_membrane_cell_adhesion_molecules	-5.05916	-3.88936	others	gobp_calcium_dependent_cell_cell_adhesion_via_plasma_membrane_cell_adhesion_molecules
gobp_calcium_import_into_the_mitochondrion	1.00131	0.613042	others	gobp_calcium_import_into_the_mitochondrion
gobp_calcium_independent_cell_cell_adhesion_via_plasma_membrane_cell_adhesion_molecules	-0.0154564	-1.13282	others	gobp_calcium_independent_cell_cell_adhesion_via_plasma_membrane_cell_adhesion_molecules
gobp_calcium_ion_export	-1.38189	-0.460054	others	gobp_calcium_ion_export
gobp_calcium_ion_export_across_plasma_membrane	-2.27482	0.417236	others	gobp_calcium_ion_export_across_plasma_membrane
gobp_calcium_ion_import	-1.92934	-6.13328	others	gobp_calcium_ion_import
gobp_calcium_ion_import_into_cytosol	-0.71433	-1.12353	others	gobp_calcium_ion_import_into_cytosol
gobp_calcium_ion_import_into_sarcoplasmic_reticulum	1.78292	-2.05954	others	gobp_calcium_ion_import_into_sarcoplasmic_reticulum
gobp_calcium_ion_regulated_exocytosis	1.65187	-6.96134	others	gobp_calcium_ion_regulated_exocytosis
gobp_calcium_ion_regulated_exocytosis_of_neurotransmitter	0.579809	-3.68602	others	gobp_calcium_ion_regulated_exocytosis_of_neurotransmitter
gobp_calcium_ion_transmembrane_transport	-0.27676	-3.43241	others	gobp_calcium_ion_transmembrane_transport
gobp_calcium_ion_transmembrane_transport_via_high_voltage_gated_calcium_channel	2.98896	-4.7798	others	gobp_calcium_ion_transmembrane_transport_via_high_voltage_gated_calcium_channel
gobp_calcium_ion_transport	-1.61214	-2.63445	others	gobp_calcium_ion_transport
gobp_calcium_ion_transport_into_cytosol	-2.51096	-0.69285	others	gobp_calcium_ion_transport_into_cytosol
gobp_calcium_mediated_signaling	-1.55061	-0.374283	others	gobp_calcium_mediated_signaling
gobp_calcium_mediated_signaling_using_intracellular_calcium_source	2.09865	0.689636	others	gobp_calcium_mediated_signaling_using_intracellular_calcium_source
gobp_calmodulin_dependent_kinase_signaling_pathway	1.05125	2.04156	others	gobp_calmodulin_dependent_kinase_signaling_pathway
gobp_camera_type_eye_development	-3.16653	-7.99219	others	gobp_camera_type_eye_development
gobp_camera_type_eye_morphogenesis	-2.51027	-5.16972	others	gobp_camera_type_eye_morphogenesis
gobp_camera_type_eye_photoreceptor_cell_differentiation	-0.444987	-0.894447	others	gobp_camera_type_eye_photoreceptor_cell_differentiation
gobp_camp_biosynthetic_process	-2.66724	-5.95845	others	gobp_camp_biosynthetic_process
gobp_camp_catabolic_process	2.10758	-2.77687	others	gobp_camp_catabolic_process
gobp_camp_mediated_signaling	-3.45956	-6.68809	others	gobp_camp_mediated_signaling
gobp_camp_metabolic_process	-2.30708	-5.75421	others	gobp_camp_metabolic_process
gobp_cannabinoid_signaling_pathway	0.224349	1.21576	others	gobp_cannabinoid_signaling_pathway
gobp_canonical_wnt_signaling_pathway	-1.42964	-7.61109	others	gobp_canonical_wnt_signaling_pathway
gobp_canonical_wnt_signaling_pathway_involved_in_cardiac_muscle_cell_fate_commitment	1.00986	0.726366	others	gobp_canonical_wnt_signaling_pathway_involved_in_cardiac_muscle_cell_fate_commitment
gobp_canonical_wnt_signaling_pathway_involved_in_heart_development	-0.329396	-0.647997	others	gobp_canonical_wnt_signaling_pathway_involved_in_heart_development
gobp_canonical_wnt_signaling_pathway_involved_in_osteoblast_differentiation	-1.14962	-2.94758	others	gobp_canonical_wnt_signaling_pathway_involved_in_osteoblast_differentiation
gobp_canonical_wnt_signaling_pathway_involved_in_regulation_of_cell_proliferation	-0.0650821	-5.32326	others	gobp_canonical_wnt_signaling_pathway_involved_in_regulation_of_cell_proliferation
gobp_cap_dependent_translational_initiation	0.898423	1.94975	others	gobp_cap_dependent_translational_initiation
gobp_carbohydrate_biosynthetic_process	-0.421148	-0.720567	others	gobp_carbohydrate_biosynthetic_process
gobp_carbohydrate_catabolic_process	0.650604	2.86186	others	gobp_carbohydrate_catabolic_process
gobp_carbohydrate_derivative_biosynthetic_process	2.51036	-1.66265	others	gobp_carbohydrate_derivative_biosynthetic_process
gobp_carbohydrate_derivative_catabolic_process	1.78901	3.13749	others	gobp_carbohydrate_derivative_catabolic_process
gobp_carbohydrate_derivative_metabolic_process	2.19738	0.12664	others	gobp_carbohydrate_derivative_metabolic_process
gobp_carbohydrate_derivative_transport	1.45184	3.03651	others	gobp_carbohydrate_derivative_transport
gobp_carbohydrate_homeostasis	-4.3904	-2.02277	others	gobp_carbohydrate_homeostasis
gobp_carbohydrate_import_across_plasma_membrane	-0.229517	-1.54146	others	gobp_carbohydrate_import_across_plasma_membrane
gobp_carbohydrate_mediated_signaling	1.08613	-0.0355629	others	gobp_carbohydrate_mediated_signaling
gobp_carbohydrate_metabolic_process	0.362211	0.627527	others	gobp_carbohydrate_metabolic_process
gobp_carbohydrate_phosphorylation	0.416819	3.83858	others	gobp_carbohydrate_phosphorylation
gobp_carbohydrate_transmembrane_transport	-2.46216	-2.15837	others	gobp_carbohydrate_transmembrane_transport
gobp_carbohydrate_transport	-2.22003	-0.684545	others	gobp_carbohydrate_transport
gobp_carbon_dioxide_transport	-3.89513	-3.20356	others	gobp_carbon_dioxide_transport
gobp_carboxylic_acid_transport	-1.03532	-0.738109	others	gobp_carboxylic_acid_transport
gobp_cardiac_atrium_development	-3.90816	-7.82993	others	gobp_cardiac_atrium_development
gobp_cardiac_atrium_morphogenesis	-3.20778	-6.71325	others	gobp_cardiac_atrium_morphogenesis
gobp_cardiac_cell_development	-2.90937	-5.38416	others	gobp_cardiac_cell_development
gobp_cardiac_cell_fate_commitment	1.00986	-5.07687	others	gobp_cardiac_cell_fate_commitment
gobp_cardiac_chamber_development	-2.69163	-9.08528	others	gobp_cardiac_chamber_development
gobp_cardiac_chamber_formation	-1.13494	-8.96882	others	gobp_cardiac_chamber_formation
gobp_cardiac_chamber_morphogenesis	-2.67747	-9.1275	others	gobp_cardiac_chamber_morphogenesis
gobp_cardiac_conduction	-1.52109	-7.08322	others	gobp_cardiac_conduction
gobp_cardiac_conduction_system_development	-1.56145	-8.04889	others	gobp_cardiac_conduction_system_development
gobp_cardiac_epithelial_to_mesenchymal_transition	-1.79958	-10.4413	others	gobp_cardiac_epithelial_to_mesenchymal_transition
gobp_cardiac_left_ventricle_morphogenesis	-0.0166475	-5.36992	others	gobp_cardiac_left_ventricle_morphogenesis
gobp_cardiac_muscle_cell_action_potential	-2.34897	-7.75106	others	gobp_cardiac_muscle_cell_action_potential
gobp_cardiac_muscle_cell_action_potential_involved_in_contraction	-1.22341	-8.0765	others	gobp_cardiac_muscle_cell_action_potential_involved_in_contraction
gobp_cardiac_muscle_cell_cardiac_muscle_cell_adhesion	0.268899	0.902678	others	gobp_cardiac_muscle_cell_cardiac_muscle_cell_adhesion
gobp_cardiac_muscle_cell_contraction	-2.50422	-8.53264	others	gobp_cardiac_muscle_cell_contraction
gobp_cardiac_muscle_cell_differentiation	-3.06312	-6.44964	others	gobp_cardiac_muscle_cell_differentiation
gobp_cardiac_muscle_cell_fate_commitment	1.00986	-5.0356	others	gobp_cardiac_muscle_cell_fate_commitment
gobp_cardiac_muscle_cell_membrane_repolarization	-0.736706	-7.03021	others	gobp_cardiac_muscle_cell_membrane_repolarization
gobp_cardiac_muscle_cell_myoblast_differentiation	0.131904	-6.96256	others	gobp_cardiac_muscle_cell_myoblast_differentiation
gobp_cardiac_muscle_cell_proliferation	0.30737	-6.34939	others	gobp_cardiac_muscle_cell_proliferation
gobp_cardiac_muscle_contraction	-3.19154	-8.05673	others	gobp_cardiac_muscle_contraction
gobp_cardiac_muscle_tissue_development	-2.54532	-7.91607	others	gobp_cardiac_muscle_tissue_development
gobp_cardiac_muscle_tissue_morphogenesis	-3.14602	-8.04928	others	gobp_cardiac_muscle_tissue_morphogenesis
gobp_cardiac_muscle_tissue_regeneration	0.133644	-2.43888	others	gobp_cardiac_muscle_tissue_regeneration
gobp_cardiac_myofibril_assembly	-2.74473	-2.37226	others	gobp_cardiac_myofibril_assembly
gobp_cardiac_neural_crest_cell_development_involved_in_outflow_tract_morphogenesis	-1.38551	-6.82488	others	gobp_cardiac_neural_crest_cell_development_involved_in_outflow_tract_morphogenesis
gobp_cardiac_neural_crest_cell_differentiation_involved_in_heart_development	-1.09127	-6.64232	others	gobp_cardiac_neural_crest_cell_differentiation_involved_in_heart_development
gobp_cardiac_neural_crest_cell_migration_involved_in_outflow_tract_morphogenesis	-1.63977	-5.12745	others	gobp_cardiac_neural_crest_cell_migration_involved_in_outflow_tract_morphogenesis
gobp_cardiac_right_ventricle_morphogenesis	-1.25479	-5.18478	others	gobp_cardiac_right_ventricle_morphogenesis
gobp_cardiac_septum_development	-1.78368	-9.69511	others	gobp_cardiac_septum_development
gobp_cardiac_septum_morphogenesis	-2.10249	-9.86184	others	gobp_cardiac_septum_morphogenesis
gobp_cardiac_vascular_smooth_muscle_cell_differentiation	-2.74884	-7.79406	others	gobp_cardiac_vascular_smooth_muscle_cell_differentiation
gobp_cardiac_ventricle_development	-1.7671	-9.11674	others	gobp_cardiac_ventricle_development
gobp_cardiac_ventricle_formation	-1.13494	-6.48182	others	gobp_cardiac_ventricle_formation
gobp_cardiac_ventricle_morphogenesis	-1.89768	-8.08129	others	gobp_cardiac_ventricle_morphogenesis
gobp_cardioblast_differentiation	-0.12856	-4.9953	others	gobp_cardioblast_differentiation
gobp_cardioblast_proliferation	-1.30149	-4.85974	others	gobp_cardioblast_proliferation
gobp_cardiocyte_differentiation	-2.49946	-7.39554	others	gobp_cardiocyte_differentiation
gobp_cardiolipin_acyl_chain_remodeling	-0.560163	0.075045	others	gobp_cardiolipin_acyl_chain_remodeling
gobp_cardiolipin_biosynthetic_process	-1.32211	0.166907	others	gobp_cardiolipin_biosynthetic_process
gobp_cardiolipin_metabolic_process	-1.60403	-0.815155	others	gobp_cardiolipin_metabolic_process
gobp_carnitine_metabolic_process	0.241615	-0.168425	others	gobp_carnitine_metabolic_process
gobp_carnitine_transport	1.04796	0.567655	others	gobp_carnitine_transport
gobp_cartilage_development	-1.37493	-6.53131	others	gobp_cartilage_development
gobp_cartilage_development_involved_in_endochondral_bone_morphogenesis	-1.50547	-7.21071	others	gobp_cartilage_development_involved_in_endochondral_bone_morphogenesis
gobp_cartilage_morphogenesis	-1.91808	-8.92018	others	gobp_cartilage_morphogenesis
gobp_catechol_containing_compound_biosynthetic_process	-2.79203	0.232881	others	gobp_catechol_containing_compound_biosynthetic_process
gobp_catechol_containing_compound_catabolic_process	-0.911615	-0.412333	others	gobp_catechol_containing_compound_catabolic_process
gobp_catechol_containing_compound_metabolic_process	0.085683	-0.55888	others	gobp_catechol_containing_compound_metabolic_process
gobp_catecholamine_secretion	-1.40528	-3.83389	others	gobp_catecholamine_secretion
gobp_catecholamine_uptake	-0.622344	-1.01058	others	gobp_catecholamine_uptake
gobp_catecholamine_uptake_involved_in_synaptic_transmission	-1.10582	-1.55828	others	gobp_catecholamine_uptake_involved_in_synaptic_transmission
gobp_cation_transmembrane_transport	0.798392	-2.34545	others	gobp_cation_transmembrane_transport
gobp_cation_transport	-0.17142	-2.49251	others	gobp_cation_transport
gobp_caveola_assembly	-1.35902	-3.1591	others	gobp_caveola_assembly
gobp_caveolin_mediated_endocytosis	-0.226869	-1.12377	others	gobp_caveolin_mediated_endocytosis
gobp_cd4_positive_alpha_beta_t_cell_activation	2.70828	3.83209	others	gobp_cd4_positive_alpha_beta_t_cell_activation
gobp_cd4_positive_alpha_beta_t_cell_cytokine_production	2.94416	3.44053	others	gobp_cd4_positive_alpha_beta_t_cell_cytokine_production
gobp_cd4_positive_alpha_beta_t_cell_differentiation	3.46118	4.19651	others	gobp_cd4_positive_alpha_beta_t_cell_differentiation
gobp_cd4_positive_alpha_beta_t_cell_proliferation	-0.89014	-1.22441	others	gobp_cd4_positive_alpha_beta_t_cell_proliferation
gobp_cd4_positive_cd25_positive_alpha_beta_regulatory_t_cell_differentiation	0.918243	4.57134	others	gobp_cd4_positive_cd25_positive_alpha_beta_regulatory_t_cell_differentiation
gobp_cd4_positive_or_cd8_positive_alpha_beta_t_cell_lineage_commitment	1.41997	6.5306	others	gobp_cd4_positive_or_cd8_positive_alpha_beta_t_cell_lineage_commitment
gobp_cd40_signaling_pathway	0.185014	3.92791	others	gobp_cd40_signaling_pathway
gobp_cd8_positive_alpha_beta_t_cell_activation	1.88654	6.82911	others	gobp_cd8_positive_alpha_beta_t_cell_activation
gobp_cd8_positive_alpha_beta_t_cell_differentiation	0.778828	7.77825	others	gobp_cd8_positive_alpha_beta_t_cell_differentiation
gobp_cd8_positive_alpha_beta_t_cell_proliferation	2.32782	1.94865	others	gobp_cd8_positive_alpha_beta_t_cell_proliferation
gobp_cdc42_protein_signal_transduction	1.51286	-0.0609533	others	gobp_cdc42_protein_signal_transduction
gobp_cdp_choline_pathway	0.263476	2.14998	others	gobp_cdp_choline_pathway
gobp_cdp_diacylglycerol_metabolic_process	0.0723077	-2.76656	others	gobp_cdp_diacylglycerol_metabolic_process
gobp_cell_activation	1.85274	3.1251	others	gobp_cell_activation
gobp_cell_activation_involved_in_immune_response	3.08757	4.50353	others	gobp_cell_activation_involved_in_immune_response
gobp_cell_adhesion_involved_in_heart_morphogenesis	-2.51724	-5.50343	others	gobp_cell_adhesion_involved_in_heart_morphogenesis
gobp_cell_adhesion_mediated_by_integrin	-0.15922	-0.985203	others	gobp_cell_adhesion_mediated_by_integrin
gobp_cell_adhesion_molecule_production	1.30801	-2.37159	others	gobp_cell_adhesion_molecule_production
gobp_cell_aggregation	0.763249	-5.12578	others	gobp_cell_aggregation
gobp_cell_aging	-0.892252	-2.93122	others	gobp_cell_aging
gobp_cell_cell_adhesion	-0.812015	-1.14941	others	gobp_cell_cell_adhesion
gobp_cell_cell_adhesion_involved_in_gastrulation	-1.92463	-2.16374	others	gobp_cell_cell_adhesion_involved_in_gastrulation
gobp_cell_cell_adhesion_mediated_by_cadherin	-4.55947	-5.30829	others	gobp_cell_cell_adhesion_mediated_by_cadherin
gobp_cell_cell_adhesion_mediated_by_integrin	-0.366502	1.88901	others	gobp_cell_cell_adhesion_mediated_by_integrin
gobp_cell_cell_adhesion_via_plasma_membrane_adhesion_molecules	-1.21678	-4.29584	others	gobp_cell_cell_adhesion_via_plasma_membrane_adhesion_molecules
gobp_cell_cell_junction_assembly	-4.07808	-6.92986	others	gobp_cell_cell_junction_assembly
gobp_cell_cell_junction_maintenance	-2.48415	-6.1592	others	gobp_cell_cell_junction_maintenance
gobp_cell_cell_junction_organization	-4.09092	-7.56047	others	gobp_cell_cell_junction_organization
gobp_cell_cell_recognition	0.659568	2.36508	others	gobp_cell_cell_recognition
gobp_cell_cell_signaling	-0.9534	-6.64022	others	gobp_cell_cell_signaling
gobp_cell_cell_signaling_by_wnt	-1.03059	-7.96978	others	gobp_cell_cell_signaling_by_wnt
gobp_cell_cell_signaling_involved_in_cardiac_conduction	-1.10615	-7.9642	others	gobp_cell_cell_signaling_involved_in_cardiac_conduction
gobp_cell_chemotaxis	-1.22671	0.872417	others	gobp_cell_chemotaxis
gobp_cell_communication_by_electrical_coupling	-3.63093	-7.67608	others	gobp_cell_communication_by_electrical_coupling
gobp_cell_communication_by_electrical_coupling_involved_in_cardiac_conduction	-3.255	-7.25414	others	gobp_cell_communication_by_electrical_coupling_involved_in_cardiac_conduction
gobp_cell_communication_involved_in_cardiac_conduction	-2.31147	-7.21104	others	gobp_cell_communication_involved_in_cardiac_conduction
gobp_cell_cycle	0.662836	1.61594	others	gobp_cell_cycle
gobp_cell_cycle_checkpoint_signaling	1.70683	4.42606	others	gobp_cell_cycle_checkpoint_signaling
gobp_cell_cycle_dna_replication	0.409008	3.26866	others	gobp_cell_cycle_dna_replication
gobp_cell_cycle_dna_replication_initiation	0.799847	1.62747	others	gobp_cell_cycle_dna_replication_initiation
gobp_cell_cycle_g1_s_phase_transition	0.26696	-0.178824	others	gobp_cell_cycle_g1_s_phase_transition
gobp_cell_cycle_g2_m_phase_transition	0.851903	3.5456	others	gobp_cell_cycle_g2_m_phase_transition
gobp_cell_cycle_phase_transition	1.20315	2.9983	others	gobp_cell_cycle_phase_transition
gobp_cell_cycle_process	0.317498	2.74077	others	gobp_cell_cycle_process
gobp_cell_death_in_response_to_hydrogen_peroxide	0.157178	-2.26895	others	gobp_cell_death_in_response_to_hydrogen_peroxide
gobp_cell_death_in_response_to_oxidative_stress	0.234008	1.64857	others	gobp_cell_death_in_response_to_oxidative_stress
gobp_cell_differentiation_in_hindbrain	-0.51904	-4.60734	others	gobp_cell_differentiation_in_hindbrain
gobp_cell_differentiation_in_spinal_cord	1.51562	-7.79597	others	gobp_cell_differentiation_in_spinal_cord
gobp_cell_differentiation_involved_in_embryonic_placenta_development	-0.0499615	0.918129	others	gobp_cell_differentiation_involved_in_embryonic_placenta_development
gobp_cell_differentiation_involved_in_kidney_development	-2.5647	-8.32674	others	gobp_cell_differentiation_involved_in_kidney_development
gobp_cell_differentiation_involved_in_metanephros_development	-2.9752	-4.85659	others	gobp_cell_differentiation_involved_in_metanephros_development
gobp_cell_differentiation_involved_in_phenotypic_switching	0.751228	1.05203	others	gobp_cell_differentiation_involved_in_phenotypic_switching
gobp_cell_division	-0.188053	1.49996	others	gobp_cell_division
gobp_cell_fate_commitment	-2.21349	-6.04318	others	gobp_cell_fate_commitment
gobp_cell_fate_commitment_involved_in_formation_of_primary_germ_layer	-0.744037	-2.72407	others	gobp_cell_fate_commitment_involved_in_formation_of_primary_germ_layer
gobp_cell_fate_determination	0.244527	-8.99144	others	gobp_cell_fate_determination
gobp_cell_fate_specification	-0.467527	-6.13877	others	gobp_cell_fate_specification
gobp_cell_growth	-0.662441	-5.18917	others	gobp_cell_growth
gobp_cell_junction_assembly	-5.04468	-8.83026	others	gobp_cell_junction_assembly
gobp_cell_junction_disassembly	0.389357	0.665737	others	gobp_cell_junction_disassembly
gobp_cell_junction_maintenance	-3.49584	-5.40476	others	gobp_cell_junction_maintenance
gobp_cell_junction_organization	-4.21087	-8.09081	others	gobp_cell_junction_organization
gobp_cell_killing	2.14986	5.81251	others	gobp_cell_killing
gobp_cell_matrix_adhesion	-3.43109	-5.60788	others	gobp_cell_matrix_adhesion
gobp_cell_maturation	-1.49439	-3.71186	others	gobp_cell_maturation
gobp_cell_migration	-2.53105	-3.80602	others	gobp_cell_migration
gobp_cell_migration_in_hindbrain	-3.62509	-5.33593	others	gobp_cell_migration_in_hindbrain
gobp_cell_migration_involved_in_gastrulation	-1.06897	-4.04424	others	gobp_cell_migration_involved_in_gastrulation
gobp_cell_migration_involved_in_heart_development	-2.37828	-7.33089	others	gobp_cell_migration_involved_in_heart_development
gobp_cell_migration_involved_in_kidney_development	-4.86309	-7.00783	others	gobp_cell_migration_involved_in_kidney_development
gobp_cell_migration_involved_in_metanephros_development	-4.86309	-7.4591	others	gobp_cell_migration_involved_in_metanephros_development
gobp_cell_migration_involved_in_sprouting_angiogenesis	-3.67122	-8.07129	others	gobp_cell_migration_involved_in_sprouting_angiogenesis
gobp_cell_morphogenesis	-2.58356	-5.35287	others	gobp_cell_morphogenesis
gobp_cell_morphogenesis_involved_in_differentiation	-2.75023	-5.79492	others	gobp_cell_morphogenesis_involved_in_differentiation
gobp_cell_morphogenesis_involved_in_neuron_differentiation	-2.45565	-6.71433	others	gobp_cell_morphogenesis_involved_in_neuron_differentiation
gobp_cell_motility_involved_in_cerebral_cortex_radial_glia_guided_migration	-0.0586087	-5.68137	others	gobp_cell_motility_involved_in_cerebral_cortex_radial_glia_guided_migration
gobp_cell_part_morphogenesis	-2.70873	-6.57261	others	gobp_cell_part_morphogenesis
gobp_cell_projection_assembly	0.0322096	-0.0452523	others	gobp_cell_projection_assembly
gobp_cell_projection_organization	-1.73266	-4.78272	others	gobp_cell_projection_organization
gobp_cell_proliferation_in_bone_marrow	-2.37819	-0.442046	others	gobp_cell_proliferation_in_bone_marrow
gobp_cell_proliferation_in_forebrain	-2.39235	0.547689	others	gobp_cell_proliferation_in_forebrain
gobp_cell_proliferation_in_hindbrain	1.50544	0.198169	others	gobp_cell_proliferation_in_hindbrain
gobp_cell_proliferation_in_midbrain	-0.989002	-0.228142	others	gobp_cell_proliferation_in_midbrain
gobp_cell_proliferation_involved_in_heart_morphogenesis	-2.52719	-6.69142	others	gobp_cell_proliferation_involved_in_heart_morphogenesis
gobp_cell_proliferation_involved_in_kidney_development	-3.35511	-7.23246	others	gobp_cell_proliferation_involved_in_kidney_development
gobp_cell_proliferation_involved_in_metanephros_development	-3.86384	-3.89215	others	gobp_cell_proliferation_involved_in_metanephros_development
gobp_cell_recognition	-1.52039	-2.78522	others	gobp_cell_recognition
gobp_cell_redox_homeostasis	0.764637	0.818832	others	gobp_cell_redox_homeostasis
gobp_cell_substrate_adhesion	-3.1559	-5.44001	others	gobp_cell_substrate_adhesion
gobp_cell_substrate_junction_organization	-4.97433	-8.87761	others	gobp_cell_substrate_junction_organization
gobp_cell_surface_receptor_signaling_pathway_involved_in_cell_cell_signaling	-1.0289	-7.49249	others	gobp_cell_surface_receptor_signaling_pathway_involved_in_cell_cell_signaling
gobp_cell_surface_receptor_signaling_pathway_involved_in_heart_development	-0.580914	-9.25432	others	gobp_cell_surface_receptor_signaling_pathway_involved_in_heart_development
gobp_cell_volume_homeostasis	-1.59418	-3.41582	others	gobp_cell_volume_homeostasis
gobp_cellular_aldehyde_metabolic_process	-1.49567	-0.763493	others	gobp_cellular_aldehyde_metabolic_process
gobp_cellular_amide_metabolic_process	2.39595	2.77739	others	gobp_cellular_amide_metabolic_process
gobp_cellular_amino_acid_biosynthetic_process	0.177714	1.71083	others	gobp_cellular_amino_acid_biosynthetic_process
gobp_cellular_amino_acid_catabolic_process	-0.0517382	1.30988	others	gobp_cellular_amino_acid_catabolic_process
gobp_cellular_amino_acid_metabolic_process	0.279895	1.35336	others	gobp_cellular_amino_acid_metabolic_process
gobp_cellular_anion_homeostasis	-2.58022	1.17666	others	gobp_cellular_anion_homeostasis
gobp_cellular_carbohydrate_biosynthetic_process	-0.894888	-4.17332	others	gobp_cellular_carbohydrate_biosynthetic_process
gobp_cellular_carbohydrate_catabolic_process	0.700222	2.75581	others	gobp_cellular_carbohydrate_catabolic_process
gobp_cellular_carbohydrate_metabolic_process	0.486795	0.324145	others	gobp_cellular_carbohydrate_metabolic_process
gobp_cellular_component_assembly_involved_in_morphogenesis	-4.00177	-4.52295	others	gobp_cellular_component_assembly_involved_in_morphogenesis
gobp_cellular_component_disassembly	0.808983	-0.844986	others	gobp_cellular_component_disassembly
gobp_cellular_component_disassembly_involved_in_execution_phase_of_apoptosis	1.55356	0.620269	others	gobp_cellular_component_disassembly_involved_in_execution_phase_of_apoptosis
gobp_cellular_component_maintenance	-3.45913	-3.92766	others	gobp_cellular_component_maintenance
gobp_cellular_component_morphogenesis	-3.53933	-6.20234	others	gobp_cellular_component_morphogenesis
gobp_cellular_copper_ion_homeostasis	0.209288	2.4798	others	gobp_cellular_copper_ion_homeostasis
gobp_cellular_defense_response	2.12603	6.43133	others	gobp_cellular_defense_response
gobp_cellular_detoxification_of_aldehyde	0.941205	0.924692	others	gobp_cellular_detoxification_of_aldehyde
gobp_cellular_extravasation	-0.835633	-0.246993	others	gobp_cellular_extravasation
gobp_cellular_glucan_metabolic_process	-0.160053	-1.10811	others	gobp_cellular_glucan_metabolic_process
gobp_cellular_glucose_homeostasis	-2.92319	-2.77018	others	gobp_cellular_glucose_homeostasis
gobp_cellular_homeostasis	-2.47901	-1.23317	others	gobp_cellular_homeostasis
gobp_cellular_hormone_metabolic_process	0.480122	-0.81198	others	gobp_cellular_hormone_metabolic_process
gobp_cellular_hyperosmotic_response	-3.03431	-3.36228	others	gobp_cellular_hyperosmotic_response
gobp_cellular_hyperosmotic_salinity_response	-2.17101	-2.51726	others	gobp_cellular_hyperosmotic_salinity_response
gobp_cellular_hypotonic_response	0.677447	0.500286	others	gobp_cellular_hypotonic_response
gobp_cellular_ion_homeostasis	-1.0241	-0.495442	others	gobp_cellular_ion_homeostasis
gobp_cellular_iron_ion_homeostasis	0.921105	-0.0647241	others	gobp_cellular_iron_ion_homeostasis
gobp_cellular_ketone_metabolic_process	0.0378478	1.30972	others	gobp_cellular_ketone_metabolic_process
gobp_cellular_lipid_catabolic_process	0.951991	2.03383	others	gobp_cellular_lipid_catabolic_process
gobp_cellular_lipid_metabolic_process	0.625161	0.720538	others	gobp_cellular_lipid_metabolic_process
gobp_cellular_macromolecule_biosynthetic_process	3.54087	1.74516	others	gobp_cellular_macromolecule_biosynthetic_process
gobp_cellular_macromolecule_localization	2.41849	-0.028157	others	gobp_cellular_macromolecule_localization
gobp_cellular_magnesium_ion_homeostasis	-0.412319	1.16128	others	gobp_cellular_magnesium_ion_homeostasis
gobp_cellular_metabolic_compound_salvage	-1.37233	0.222112	others	gobp_cellular_metabolic_compound_salvage
gobp_cellular_modified_amino_acid_biosynthetic_process	-1.59167	0.683948	others	gobp_cellular_modified_amino_acid_biosynthetic_process
gobp_cellular_modified_amino_acid_catabolic_process	-0.817287	-1.14847	others	gobp_cellular_modified_amino_acid_catabolic_process
gobp_cellular_modified_amino_acid_metabolic_process	-0.890469	0.715813	others	gobp_cellular_modified_amino_acid_metabolic_process
gobp_cellular_monovalent_inorganic_anion_homeostasis	-2.76659	-4.06248	others	gobp_cellular_monovalent_inorganic_anion_homeostasis
gobp_cellular_monovalent_inorganic_cation_homeostasis	2.86545	3.23187	others	gobp_cellular_monovalent_inorganic_cation_homeostasis
gobp_cellular_nitrogen_compound_catabolic_process	2.30362	5.39982	others	gobp_cellular_nitrogen_compound_catabolic_process
gobp_cellular_oxidant_detoxification	-2.76404	0.527111	others	gobp_cellular_oxidant_detoxification
gobp_cellular_pigmentation	1.61301	4.30114	others	gobp_cellular_pigmentation
gobp_cellular_polysaccharide_catabolic_process	1.24293	2.34956	others	gobp_cellular_polysaccharide_catabolic_process
gobp_cellular_potassium_ion_homeostasis	-3.10538	-6.84906	others	gobp_cellular_potassium_ion_homeostasis
gobp_cellular_process_involved_in_reproduction_in_multicellular_organism	-0.485429	-0.510098	others	gobp_cellular_process_involved_in_reproduction_in_multicellular_organism
gobp_cellular_protein_catabolic_process	1.74819	0.780823	others	gobp_cellular_protein_catabolic_process
gobp_cellular_respiration	1.02301	2.10427	others	gobp_cellular_respiration
gobp_cellular_response_to_abiotic_stimulus	-1.98514	-1.21998	others	gobp_cellular_response_to_abiotic_stimulus
gobp_cellular_response_to_acid_chemical	-0.696859	-6.8877	others	gobp_cellular_response_to_acid_chemical
gobp_cellular_response_to_acidic_ph	-1.74459	-1.53784	others	gobp_cellular_response_to_acidic_ph
gobp_cellular_response_to_alcohol	-1.80107	-3.79682	others	gobp_cellular_response_to_alcohol
gobp_cellular_response_to_aldehyde	-0.570703	0.519558	others	gobp_cellular_response_to_aldehyde
gobp_cellular_response_to_alkaloid	0.547762	3.41308	others	gobp_cellular_response_to_alkaloid
gobp_cellular_response_to_ammonium_ion	-0.175417	-0.910575	others	gobp_cellular_response_to_ammonium_ion
gobp_cellular_response_to_amyloid_beta	-1.17705	-1.46786	others	gobp_cellular_response_to_amyloid_beta
gobp_cellular_response_to_antibiotic	2.09196	-0.996784	others	gobp_cellular_response_to_antibiotic
gobp_cellular_response_to_arsenic_containing_substance	2.15595	0.279421	others	gobp_cellular_response_to_arsenic_containing_substance
gobp_cellular_response_to_atp	-1.01778	1.37002	others	gobp_cellular_response_to_atp
gobp_cellular_response_to_bacterial_lipoprotein	-1.86394	3.10307	others	gobp_cellular_response_to_bacterial_lipoprotein
gobp_cellular_response_to_bile_acid	-1.35922	2.07604	others	gobp_cellular_response_to_bile_acid
gobp_cellular_response_to_biotic_stimulus	1.71905	3.16961	others	gobp_cellular_response_to_biotic_stimulus
gobp_cellular_response_to_brain_derived_neurotrophic_factor_stimulus	1.49591	-4.68318	others	gobp_cellular_response_to_brain_derived_neurotrophic_factor_stimulus
gobp_cellular_response_to_cadmium_ion	-0.889539	0.908289	others	gobp_cellular_response_to_cadmium_ion
gobp_cellular_response_to_caffeine	-0.436585	-1.02297	others	gobp_cellular_response_to_caffeine
gobp_cellular_response_to_calcium_ion	-1.81344	-4.77082	others	gobp_cellular_response_to_calcium_ion
gobp_cellular_response_to_camp	-5.69684	-5.30641	others	gobp_cellular_response_to_camp
gobp_cellular_response_to_carbohydrate_stimulus	-3.84019	-3.2795	others	gobp_cellular_response_to_carbohydrate_stimulus
gobp_cellular_response_to_chemical_stress	-1.1542	-0.462348	others	gobp_cellular_response_to_chemical_stress
gobp_cellular_response_to_cholesterol	-0.0492826	-3.00233	others	gobp_cellular_response_to_cholesterol
gobp_cellular_response_to_cocaine	-0.836479	3.27278	others	gobp_cellular_response_to_cocaine
gobp_cellular_response_to_cold	-1.39869	-2.22262	others	gobp_cellular_response_to_cold
gobp_cellular_response_to_copper_ion	-2.78838	-0.491698	others	gobp_cellular_response_to_copper_ion
gobp_cellular_response_to_corticosteroid_stimulus	-4.88477	-4.85073	others	gobp_cellular_response_to_corticosteroid_stimulus
gobp_cellular_response_to_dexamethasone_stimulus	-5.32767	-4.19238	others	gobp_cellular_response_to_dexamethasone_stimulus
gobp_cellular_response_to_dna_damage_stimulus	1.75637	2.67326	others	gobp_cellular_response_to_dna_damage_stimulus
gobp_cellular_response_to_dsrna	1.44537	3.03689	others	gobp_cellular_response_to_dsrna
gobp_cellular_response_to_electrical_stimulus	0.139601	-5.26535	others	gobp_cellular_response_to_electrical_stimulus
gobp_cellular_response_to_endogenous_stimulus	-4.67959	-7.38733	others	gobp_cellular_response_to_endogenous_stimulus
gobp_cellular_response_to_epinephrine_stimulus	-4.53347	-1.80397	others	gobp_cellular_response_to_epinephrine_stimulus
gobp_cellular_response_to_estradiol_stimulus	-1.97707	-6.3715	others	gobp_cellular_response_to_estradiol_stimulus
gobp_cellular_response_to_estrogen_stimulus	-0.859287	-4.34416	others	gobp_cellular_response_to_estrogen_stimulus
gobp_cellular_response_to_ethanol	0.526692	1.21351	others	gobp_cellular_response_to_ethanol
gobp_cellular_response_to_ether	0.901773	-0.344422	others	gobp_cellular_response_to_ether
gobp_cellular_response_to_exogenous_dsrna	0.852959	1.4452	others	gobp_cellular_response_to_exogenous_dsrna
gobp_cellular_response_to_external_stimulus	-0.581706	-2.0433	others	gobp_cellular_response_to_external_stimulus
gobp_cellular_response_to_extracellular_stimulus	0.29774	-3.43061	others	gobp_cellular_response_to_extracellular_stimulus
gobp_cellular_response_to_fatty_acid	-0.441337	-3.60717	others	gobp_cellular_response_to_fatty_acid
gobp_cellular_response_to_fluid_shear_stress	-1.30079	-5.27959	others	gobp_cellular_response_to_fluid_shear_stress
gobp_cellular_response_to_follicle_stimulating_hormone_stimulus	-2.00142	-6.46819	others	gobp_cellular_response_to_follicle_stimulating_hormone_stimulus
gobp_cellular_response_to_gamma_radiation	1.06249	-0.120642	others	gobp_cellular_response_to_gamma_radiation
gobp_cellular_response_to_glucagon_stimulus	-2.8179	0.224687	others	gobp_cellular_response_to_glucagon_stimulus
gobp_cellular_response_to_glucose_starvation	0.870667	0.0219151	others	gobp_cellular_response_to_glucose_starvation
gobp_cellular_response_to_gonadotropin_stimulus	-0.978185	-6.38784	others	gobp_cellular_response_to_gonadotropin_stimulus
gobp_cellular_response_to_growth_hormone_stimulus	-0.148798	-0.363982	others	gobp_cellular_response_to_growth_hormone_stimulus
gobp_cellular_response_to_heat	-1.61274	-2.23098	others	gobp_cellular_response_to_heat
gobp_cellular_response_to_heparin	-0.0872376	-4.14328	others	gobp_cellular_response_to_heparin
gobp_cellular_response_to_histamine	0.519626	-3.32819	others	gobp_cellular_response_to_histamine
gobp_cellular_response_to_hormone_stimulus	-3.60913	-5.26115	others	gobp_cellular_response_to_hormone_stimulus
gobp_cellular_response_to_hydrogen_peroxide	0.241925	-1.20855	others	gobp_cellular_response_to_hydrogen_peroxide
gobp_cellular_response_to_hydroperoxide	1.28964	1.70726	others	gobp_cellular_response_to_hydroperoxide
gobp_cellular_response_to_hyperoxia	0.250832	0.00675914	others	gobp_cellular_response_to_hyperoxia
gobp_cellular_response_to_increased_oxygen_levels	2.13482	0.803965	others	gobp_cellular_response_to_increased_oxygen_levels
gobp_cellular_response_to_indole_3_methanol	-1.36484	-1.90804	others	gobp_cellular_response_to_indole_3_methanol
gobp_cellular_response_to_inorganic_substance	-3.46355	-3.38606	others	gobp_cellular_response_to_inorganic_substance
gobp_cellular_response_to_insulin_like_growth_factor_stimulus	-4.48783	-2.23136	others	gobp_cellular_response_to_insulin_like_growth_factor_stimulus
gobp_cellular_response_to_insulin_stimulus	-3.14665	-1.74816	others	gobp_cellular_response_to_insulin_stimulus
gobp_cellular_response_to_interferon_alpha	0.44147	2.63511	others	gobp_cellular_response_to_interferon_alpha
gobp_cellular_response_to_interferon_beta	-1.12457	6.27792	others	gobp_cellular_response_to_interferon_beta
gobp_cellular_response_to_interferon_gamma	1.72406	4.30872	others	gobp_cellular_response_to_interferon_gamma
gobp_cellular_response_to_interleukin_1	1.14336	-1.02522	others	gobp_cellular_response_to_interleukin_1
gobp_cellular_response_to_ionizing_radiation	1.25617	1.30971	others	gobp_cellular_response_to_ionizing_radiation
gobp_cellular_response_to_iron_ion	-0.506978	-1.85758	others	gobp_cellular_response_to_iron_ion
gobp_cellular_response_to_ketone	-4.45787	-5.79655	others	gobp_cellular_response_to_ketone
gobp_cellular_response_to_laminar_fluid_shear_stress	-2.21605	-4.92184	others	gobp_cellular_response_to_laminar_fluid_shear_stress
gobp_cellular_response_to_leptin_stimulus	-1.14667	1.22381	others	gobp_cellular_response_to_leptin_stimulus
gobp_cellular_response_to_leucine	1.19751	-1.6461	others	gobp_cellular_response_to_leucine
gobp_cellular_response_to_leucine_starvation	1.36594	-1.84765	others	gobp_cellular_response_to_leucine_starvation
gobp_cellular_response_to_light_intensity	0.32847	-1.89237	others	gobp_cellular_response_to_light_intensity
gobp_cellular_response_to_light_stimulus	-0.895564	-1.84998	others	gobp_cellular_response_to_light_stimulus
gobp_cellular_response_to_lipid	-1.41829	-1.93501	others	gobp_cellular_response_to_lipid
gobp_cellular_response_to_lipoprotein_particle_stimulus	-1.14432	-1.02345	others	gobp_cellular_response_to_lipoprotein_particle_stimulus
gobp_cellular_response_to_lithium_ion	-1.77732	-0.907592	others	gobp_cellular_response_to_lithium_ion
gobp_cellular_response_to_low_density_lipoprotein_particle_stimulus	-1.65847	-4.60916	others	gobp_cellular_response_to_low_density_lipoprotein_particle_stimulus
gobp_cellular_response_to_magnesium_ion	-1.43415	-0.796076	others	gobp_cellular_response_to_magnesium_ion
gobp_cellular_response_to_manganese_ion	-0.425413	-3.17695	others	gobp_cellular_response_to_manganese_ion
gobp_cellular_response_to_mechanical_stimulus	-3.0371	0.528698	others	gobp_cellular_response_to_mechanical_stimulus
gobp_cellular_response_to_mineralocorticoid_stimulus	-3.97145	-2.10414	others	gobp_cellular_response_to_mineralocorticoid_stimulus
gobp_cellular_response_to_molecule_of_bacterial_origin	1.50727	2.99383	others	gobp_cellular_response_to_molecule_of_bacterial_origin
gobp_cellular_response_to_muramyl_dipeptide	0.488065	4.98091	others	gobp_cellular_response_to_muramyl_dipeptide
gobp_cellular_response_to_nicotine	1.48312	0.648372	others	gobp_cellular_response_to_nicotine
gobp_cellular_response_to_nitrogen_compound	-3.74021	-4.18556	others	gobp_cellular_response_to_nitrogen_compound
gobp_cellular_response_to_nitrogen_starvation	-0.123263	0.380933	others	gobp_cellular_response_to_nitrogen_starvation
gobp_cellular_response_to_nitrosative_stress	-2.43252	1.83778	others	gobp_cellular_response_to_nitrosative_stress
gobp_cellular_response_to_nutrient	-6.59763	-4.51975	others	gobp_cellular_response_to_nutrient
gobp_cellular_response_to_organic_cyclic_compound	-4.84745	-5.25757	others	gobp_cellular_response_to_organic_cyclic_compound
gobp_cellular_response_to_osmotic_stress	-2.39679	-2.68697	others	gobp_cellular_response_to_osmotic_stress
gobp_cellular_response_to_oxidised_low_density_lipoprotein_particle_stimulus	-1.507	2.90551	others	gobp_cellular_response_to_oxidised_low_density_lipoprotein_particle_stimulus
gobp_cellular_response_to_oxygen_containing_compound	-3.0807	-2.67921	others	gobp_cellular_response_to_oxygen_containing_compound
gobp_cellular_response_to_oxygen_glucose_deprivation	0.907676	-0.479133	others	gobp_cellular_response_to_oxygen_glucose_deprivation
gobp_cellular_response_to_oxygen_levels	-2.49775	-4.19739	others	gobp_cellular_response_to_oxygen_levels
gobp_cellular_response_to_oxygen_radical	-3.80255	-3.1545	others	gobp_cellular_response_to_oxygen_radical
gobp_cellular_response_to_parathyroid_hormone_stimulus	-1.32667	-1.893	others	gobp_cellular_response_to_parathyroid_hormone_stimulus
gobp_cellular_response_to_peptide	-3.30221	-3.36587	others	gobp_cellular_response_to_peptide
gobp_cellular_response_to_peptide_hormone_stimulus	-3.29542	-3.19264	others	gobp_cellular_response_to_peptide_hormone_stimulus
gobp_cellular_response_to_peptidoglycan	0.786322	4.92415	others	gobp_cellular_response_to_peptidoglycan
gobp_cellular_response_to_ph	-1.54014	-2.33822	others	gobp_cellular_response_to_ph
gobp_cellular_response_to_potassium_ion	-1.38508	-7.48301	others	gobp_cellular_response_to_potassium_ion
gobp_cellular_response_to_progesterone_stimulus	-0.607439	-1.88353	others	gobp_cellular_response_to_progesterone_stimulus
gobp_cellular_response_to_prostaglandin_e_stimulus	-0.0274836	-4.15655	others	gobp_cellular_response_to_prostaglandin_e_stimulus
gobp_cellular_response_to_prostaglandin_stimulus	-0.352623	-1.28259	others	gobp_cellular_response_to_prostaglandin_stimulus
gobp_cellular_response_to_purine_containing_compound	-0.436585	0.390722	others	gobp_cellular_response_to_purine_containing_compound
gobp_cellular_response_to_radiation	0.210294	-0.169569	others	gobp_cellular_response_to_radiation
gobp_cellular_response_to_reactive_nitrogen_species	-1.84219	-1.54708	others	gobp_cellular_response_to_reactive_nitrogen_species
gobp_cellular_response_to_reactive_oxygen_species	-1.68391	-3.62553	others	gobp_cellular_response_to_reactive_oxygen_species
gobp_cellular_response_to_retinoic_acid	-2.82967	-6.50301	others	gobp_cellular_response_to_retinoic_acid
gobp_cellular_response_to_salt	1.68698	0.75148	others	gobp_cellular_response_to_salt
gobp_cellular_response_to_salt_stress	-3.0308	-2.65949	others	gobp_cellular_response_to_salt_stress
gobp_cellular_response_to_sodium_arsenite	1.68698	0.527845	others	gobp_cellular_response_to_sodium_arsenite
gobp_cellular_response_to_starvation	1.74396	-1.62067	others	gobp_cellular_response_to_starvation
gobp_cellular_response_to_steroid_hormone_stimulus	-3.70265	-6.21152	others	gobp_cellular_response_to_steroid_hormone_stimulus
gobp_cellular_response_to_sterol	-0.0492826	-3.81704	others	gobp_cellular_response_to_sterol
gobp_cellular_response_to_sterol_depletion	3.63158	-0.540196	others	gobp_cellular_response_to_sterol_depletion
gobp_cellular_response_to_stress	1.7409	1.14831	others	gobp_cellular_response_to_stress
gobp_cellular_response_to_testosterone_stimulus	0.99182	-0.633507	others	gobp_cellular_response_to_testosterone_stimulus
gobp_cellular_response_to_thyroid_hormone_stimulus	-0.148827	-2.46814	others	gobp_cellular_response_to_thyroid_hormone_stimulus
gobp_cellular_response_to_topologically_incorrect_protein	3.69655	0.770611	others	gobp_cellular_response_to_topologically_incorrect_protein
gobp_cellular_response_to_toxic_substance	-2.62187	-0.0742868	others	gobp_cellular_response_to_toxic_substance
gobp_cellular_response_to_unfolded_protein	3.27752	1.25365	others	gobp_cellular_response_to_unfolded_protein
gobp_cellular_response_to_uv	-1.363	-1.26618	others	gobp_cellular_response_to_uv
gobp_cellular_response_to_uv_a	-1.19299	-1.60612	others	gobp_cellular_response_to_uv_a
gobp_cellular_response_to_uv_b	-2.20965	-5.79537	others	gobp_cellular_response_to_uv_b
gobp_cellular_response_to_uv_c	-0.169769	0.808924	others	gobp_cellular_response_to_uv_c
gobp_cellular_response_to_vascular_endothelial_growth_factor_stimulus	-2.30038	-7.98279	others	gobp_cellular_response_to_vascular_endothelial_growth_factor_stimulus
gobp_cellular_response_to_virus	4.98912	6.55987	others	gobp_cellular_response_to_virus
gobp_cellular_response_to_vitamin	-6.03898	-4.14942	others	gobp_cellular_response_to_vitamin
gobp_cellular_response_to_vitamin_d	-5.13922	-3.67437	others	gobp_cellular_response_to_vitamin_d
gobp_cellular_response_to_water_stimulus	-2.05673	-4.26874	others	gobp_cellular_response_to_water_stimulus
gobp_cellular_response_to_x_ray	-0.514599	-1.11969	others	gobp_cellular_response_to_x_ray
gobp_cellular_response_to_xenobiotic_stimulus	-0.669342	-0.00763218	others	gobp_cellular_response_to_xenobiotic_stimulus
gobp_cellular_response_to_zinc_ion	-1.45733	0.686294	others	gobp_cellular_response_to_zinc_ion
gobp_cellular_senescence	0.0180107	-3.50135	others	gobp_cellular_senescence
gobp_cellular_sodium_ion_homeostasis	-3.93109	-1.52227	others	gobp_cellular_sodium_ion_homeostasis
gobp_cellular_sphingolipid_homeostasis	0.165392	2.80933	others	gobp_cellular_sphingolipid_homeostasis
gobp_cellular_transition_metal_ion_homeostasis	0.0755451	1.6994	others	gobp_cellular_transition_metal_ion_homeostasis
gobp_cellular_triglyceride_homeostasis	0.60938	1.12678	others	gobp_cellular_triglyceride_homeostasis
gobp_cellular_trivalent_inorganic_anion_homeostasis	-1.3462	3.33267	others	gobp_cellular_trivalent_inorganic_anion_homeostasis
gobp_cellular_water_homeostasis	-2.14992	-2.60162	others	gobp_cellular_water_homeostasis
gobp_cenp_a_containing_chromatin_organization	-1.65997	1.87531	others	gobp_cenp_a_containing_chromatin_organization
gobp_central_nervous_system_development	-2.48581	-6.43146	others	gobp_central_nervous_system_development
gobp_central_nervous_system_maturation	2.93626	2.24499	others	gobp_central_nervous_system_maturation
gobp_central_nervous_system_myelin_formation	1.02177	1.66534	others	gobp_central_nervous_system_myelin_formation
gobp_central_nervous_system_myelin_maintenance	-1.76644	-1.49807	others	gobp_central_nervous_system_myelin_maintenance
gobp_central_nervous_system_neuron_axonogenesis	-1.75545	-5.15271	others	gobp_central_nervous_system_neuron_axonogenesis
gobp_central_nervous_system_neuron_development	-2.68149	-6.81252	others	gobp_central_nervous_system_neuron_development
gobp_central_nervous_system_neuron_differentiation	-1.64623	-6.77677	others	gobp_central_nervous_system_neuron_differentiation
gobp_central_nervous_system_projection_neuron_axonogenesis	-2.27115	-4.88335	others	gobp_central_nervous_system_projection_neuron_axonogenesis
gobp_centriole_assembly	2.54631	3.04825	others	gobp_centriole_assembly
gobp_centriole_centriole_cohesion	-0.625956	-1.44899	others	gobp_centriole_centriole_cohesion
gobp_centriole_elongation	2.80268	3.30576	others	gobp_centriole_elongation
gobp_centromere_complex_assembly	-0.679516	3.44929	others	gobp_centromere_complex_assembly
gobp_centromeric_sister_chromatid_cohesion	-0.163079	2.39668	others	gobp_centromeric_sister_chromatid_cohesion
gobp_centrosome_duplication	1.89373	3.05964	others	gobp_centrosome_duplication
gobp_centrosome_separation	1.56431	5.37809	others	gobp_centrosome_separation
gobp_ceramide_1_phosphate_transport	1.74631	0.0306223	others	gobp_ceramide_1_phosphate_transport
gobp_ceramide_biosynthetic_process	2.5914	2.57039	others	gobp_ceramide_biosynthetic_process
gobp_ceramide_catabolic_process	1.63973	3.38325	others	gobp_ceramide_catabolic_process
gobp_ceramide_metabolic_process	2.26543	2.99127	others	gobp_ceramide_metabolic_process
gobp_ceramide_transport	2.98795	2.06396	others	gobp_ceramide_transport
gobp_cerebellar_cortex_development	1.13091	0.0397975	others	gobp_cerebellar_cortex_development
gobp_cerebellar_cortex_formation	0.462478	-2.35383	others	gobp_cerebellar_cortex_formation
gobp_cerebellar_cortex_morphogenesis	0.579404	-1.29075	others	gobp_cerebellar_cortex_morphogenesis
gobp_cerebellar_granular_layer_development	-1.74966	-0.0670918	others	gobp_cerebellar_granular_layer_development
gobp_cerebellar_granular_layer_formation	-2.35206	-2.44781	others	gobp_cerebellar_granular_layer_formation
gobp_cerebellar_granular_layer_morphogenesis	-1.74966	-1.23444	others	gobp_cerebellar_granular_layer_morphogenesis
gobp_cerebellar_purkinje_cell_layer_development	1.38234	1.26402	others	gobp_cerebellar_purkinje_cell_layer_development
gobp_cerebellar_purkinje_cell_layer_formation	0.454286	1.07826	others	gobp_cerebellar_purkinje_cell_layer_formation
gobp_cerebellar_purkinje_cell_layer_morphogenesis	0.711368	0.987222	others	gobp_cerebellar_purkinje_cell_layer_morphogenesis
gobp_cerebral_cortex_cell_migration	-0.0454988	-4.88692	others	gobp_cerebral_cortex_cell_migration
gobp_cerebral_cortex_development	0.158107	-0.812602	others	gobp_cerebral_cortex_development
gobp_cerebral_cortex_gabaergic_interneuron_development	0.0786796	-2.51316	others	gobp_cerebral_cortex_gabaergic_interneuron_development
gobp_cerebral_cortex_gabaergic_interneuron_differentiation	0.0786796	-2.49221	others	gobp_cerebral_cortex_gabaergic_interneuron_differentiation
gobp_cerebral_cortex_neuron_differentiation	-1.2751	0.943035	others	gobp_cerebral_cortex_neuron_differentiation
gobp_cerebral_cortex_radially_oriented_cell_migration	-0.0933031	-3.45905	others	gobp_cerebral_cortex_radially_oriented_cell_migration
gobp_cerebral_cortex_regionalization	1.55276	3.19643	others	gobp_cerebral_cortex_regionalization
gobp_cerebral_cortex_tangential_migration	-0.488743	-4.50811	others	gobp_cerebral_cortex_tangential_migration
gobp_cerebrospinal_fluid_circulation	1.78996	3.9146	others	gobp_cerebrospinal_fluid_circulation
gobp_cgmp_biosynthetic_process	-4.80746	-6.84155	others	gobp_cgmp_biosynthetic_process
gobp_cgmp_mediated_signaling	-4.21796	-5.58901	others	gobp_cgmp_mediated_signaling
gobp_cgmp_metabolic_process	-3.53645	-7.81165	others	gobp_cgmp_metabolic_process
gobp_changes_to_dna_methylation_involved_in_embryo_development	-0.582068	1.00742	others	gobp_changes_to_dna_methylation_involved_in_embryo_development
gobp_chaperone_cofactor_dependent_protein_refolding	3.13422	0.187493	others	gobp_chaperone_cofactor_dependent_protein_refolding
gobp_chaperone_mediated_autophagy	-2.19703	-3.18269	others	gobp_chaperone_mediated_autophagy
gobp_chaperone_mediated_protein_complex_assembly	2.40511	1.83883	others	gobp_chaperone_mediated_protein_complex_assembly
gobp_chaperone_mediated_protein_folding	2.91338	0.751669	others	gobp_chaperone_mediated_protein_folding
gobp_chemical_homeostasis	-1.78296	-0.682895	others	gobp_chemical_homeostasis
gobp_chemical_homeostasis_within_a_tissue	-1.37171	-0.296873	others	gobp_chemical_homeostasis_within_a_tissue
gobp_chemical_synaptic_transmission_postsynaptic	-1.26094	-2.9372	others	gobp_chemical_synaptic_transmission_postsynaptic
gobp_chemokine_c_c_motif_ligand_5_production	1.49614	0.22982	others	gobp_chemokine_c_c_motif_ligand_5_production
gobp_chemokine_c_x_c_motif_ligand_1_production	-2.36089	1.65012	others	gobp_chemokine_c_x_c_motif_ligand_1_production
gobp_chemokine_c_x_c_motif_ligand_12_signaling_pathway	-0.552723	0.356486	others	gobp_chemokine_c_x_c_motif_ligand_12_signaling_pathway
gobp_chemokine_c_x_c_motif_ligand_2_production	3.01528	0.869919	others	gobp_chemokine_c_x_c_motif_ligand_2_production
gobp_chemokine_production	0.847908	2.57709	others	gobp_chemokine_production
gobp_chemorepulsion_of_axon	0.207263	-2.49115	others	gobp_chemorepulsion_of_axon
gobp_chemosensory_behavior	-2.40116	-4.45647	others	gobp_chemosensory_behavior
gobp_chitin_metabolic_process	0.814741	3.93069	others	gobp_chitin_metabolic_process
gobp_chloride_transmembrane_transport	-3.61245	-5.57741	others	gobp_chloride_transmembrane_transport
gobp_chloride_transport	-1.95641	-4.99734	others	gobp_chloride_transport
gobp_cholesterol_catabolic_process	-1.20463	-1.69284	others	gobp_cholesterol_catabolic_process
gobp_cholesterol_efflux	-1.26423	1.14838	others	gobp_cholesterol_efflux
gobp_cholesterol_storage	0.835994	1.37857	others	gobp_cholesterol_storage
gobp_choline_metabolic_process	-0.448451	-0.0282502	others	gobp_choline_metabolic_process
gobp_choline_transport	-2.0212	-1.6455	others	gobp_choline_transport
gobp_chondroblast_differentiation	-0.588134	-2.02426	others	gobp_chondroblast_differentiation
gobp_chondrocyte_development	-1.52762	-3.0456	others	gobp_chondrocyte_development
gobp_chondrocyte_development_involved_in_endochondral_bone_morphogenesis	-1.18786	-2.66923	others	gobp_chondrocyte_development_involved_in_endochondral_bone_morphogenesis
gobp_chondrocyte_differentiation	-1.35376	-4.52277	others	gobp_chondrocyte_differentiation
gobp_chondrocyte_differentiation_involved_in_endochondral_bone_morphogenesis	-1.1049	-4.45655	others	gobp_chondrocyte_differentiation_involved_in_endochondral_bone_morphogenesis
gobp_chondrocyte_hypertrophy	-0.756614	-5.06339	others	gobp_chondrocyte_hypertrophy
gobp_chondrocyte_proliferation	-0.256428	-4.69651	others	gobp_chondrocyte_proliferation
gobp_chondroitin_sulfate_biosynthetic_process	0.293454	-2.61804	others	gobp_chondroitin_sulfate_biosynthetic_process
gobp_chondroitin_sulfate_proteoglycan_biosynthetic_process	1.45916	-2.06584	others	gobp_chondroitin_sulfate_proteoglycan_biosynthetic_process
gobp_chondroitin_sulfate_proteoglycan_metabolic_process	-0.0473449	-3.46453	others	gobp_chondroitin_sulfate_proteoglycan_metabolic_process
gobp_chorio_allantoic_fusion	-0.479902	-2.45331	others	gobp_chorio_allantoic_fusion
gobp_chorion_development	-0.95249	-0.52788	others	gobp_chorion_development
gobp_chorionic_trophoblast_cell_differentiation	-1.68156	-0.921357	others	gobp_chorionic_trophoblast_cell_differentiation
gobp_chorionic_trophoblast_cell_proliferation	-0.628138	-1.61728	others	gobp_chorionic_trophoblast_cell_proliferation
gobp_chromatin_assembly_or_disassembly	-0.0956797	-1.26935	others	gobp_chromatin_assembly_or_disassembly
gobp_chromatin_disassembly	0.661714	-0.570094	others	gobp_chromatin_disassembly
gobp_chromatin_organization	0.000541724	-0.304308	others	gobp_chromatin_organization
gobp_chromatin_remodeling	0.496654	0.183852	others	gobp_chromatin_remodeling
gobp_chromatin_remodeling_at_centromere	-3.1609	1.31617	others	gobp_chromatin_remodeling_at_centromere
gobp_chromosome_attachment_to_the_nuclear_envelope	-1.31846	-3.45735	others	gobp_chromosome_attachment_to_the_nuclear_envelope
gobp_chromosome_condensation	-1.31608	3.43349	others	gobp_chromosome_condensation
gobp_chromosome_localization	1.66206	3.39994	others	gobp_chromosome_localization
gobp_chromosome_localization_to_nuclear_envelope_involved_in_homologous_chromosome_segregation	-2.16847	1.4515	others	gobp_chromosome_localization_to_nuclear_envelope_involved_in_homologous_chromosome_segregation
gobp_chromosome_movement_towards_spindle_pole	2.78363	5.19945	others	gobp_chromosome_movement_towards_spindle_pole
gobp_chromosome_organization	0.989707	2.24862	others	gobp_chromosome_organization
gobp_chromosome_organization_involved_in_meiotic_cell_cycle	-1.32309	4.7129	others	gobp_chromosome_organization_involved_in_meiotic_cell_cycle
gobp_chromosome_segregation	2.16708	4.58935	others	gobp_chromosome_segregation
gobp_chromosome_separation	1.6914	5.55798	others	gobp_chromosome_separation
gobp_chronic_inflammatory_response	1.66589	6.65724	others	gobp_chronic_inflammatory_response
gobp_ciliary_basal_body_organization	1.28043	-1.01933	others	gobp_ciliary_basal_body_organization
gobp_cilium_movement	2.25107	3.70807	others	gobp_cilium_movement
gobp_cilium_or_flagellum_dependent_cell_motility	1.62778	3.41235	others	gobp_cilium_or_flagellum_dependent_cell_motility
gobp_cilium_organization	1.12727	1.47258	others	gobp_cilium_organization
gobp_circadian_regulation_of_gene_expression	0.953706	-4.74739	others	gobp_circadian_regulation_of_gene_expression
gobp_circadian_rhythm	-0.709866	-4.54934	others	gobp_circadian_rhythm
gobp_circadian_sleep_wake_cycle	-0.0286875	2.03406	others	gobp_circadian_sleep_wake_cycle
gobp_circadian_sleep_wake_cycle_sleep	-0.90099	2.13864	others	gobp_circadian_sleep_wake_cycle_sleep
gobp_circulatory_system_development	-3.3804	-7.75103	others	gobp_circulatory_system_development
gobp_circulatory_system_process	-4.94538	-7.77891	others	gobp_circulatory_system_process
gobp_citrate_metabolic_process	-0.627397	1.12731	others	gobp_citrate_metabolic_process
gobp_citrulline_biosynthetic_process	0.990811	1.29409	others	gobp_citrulline_biosynthetic_process
gobp_citrulline_metabolic_process	-0.73706	-1.67915	others	gobp_citrulline_metabolic_process
gobp_clathrin_coat_assembly	-2.22972	-4.47784	others	gobp_clathrin_coat_assembly
gobp_clathrin_dependent_endocytosis	0.482619	-1.54138	others	gobp_clathrin_dependent_endocytosis
gobp_cleavage_furrow_formation	-2.39895	-2.38008	others	gobp_cleavage_furrow_formation
gobp_cleavage_involved_in_rrna_processing	1.92827	1.52748	others	gobp_cleavage_involved_in_rrna_processing
gobp_clustering_of_voltage_gated_sodium_channels	-1.79549	1.7158	others	gobp_clustering_of_voltage_gated_sodium_channels
gobp_cobalamin_metabolic_process	-0.380045	0.831351	others	gobp_cobalamin_metabolic_process
gobp_cobalamin_transport	-1.0364	-1.25151	others	gobp_cobalamin_transport
gobp_cobalt_ion_transport	1.05722	0.868886	others	gobp_cobalt_ion_transport
gobp_cochlea_development	-3.09785	-9.40887	others	gobp_cochlea_development
gobp_cochlea_morphogenesis	-2.46852	-4.81555	others	gobp_cochlea_morphogenesis
gobp_coenzyme_a_biosynthetic_process	0.222029	1.42308	others	gobp_coenzyme_a_biosynthetic_process
gobp_coenzyme_a_metabolic_process	0.821281	1.66027	others	gobp_coenzyme_a_metabolic_process
gobp_cognition	-1.99709	-5.79421	others	gobp_cognition
gobp_cohesin_loading	0.724989	1.87837	others	gobp_cohesin_loading
gobp_collagen_activated_signaling_pathway	-2.15043	-4.63286	others	gobp_collagen_activated_signaling_pathway
gobp_collagen_activated_tyrosine_kinase_receptor_signaling_pathway	-0.88926	-3.56555	others	gobp_collagen_activated_tyrosine_kinase_receptor_signaling_pathway
gobp_collagen_biosynthetic_process	-4.30452	-5.71846	others	gobp_collagen_biosynthetic_process
gobp_collagen_catabolic_process	-0.261389	-2.42485	others	gobp_collagen_catabolic_process
gobp_collagen_fibril_organization	-3.41095	-5.51563	others	gobp_collagen_fibril_organization
gobp_collagen_metabolic_process	-3.13938	-4.35281	others	gobp_collagen_metabolic_process
gobp_collateral_sprouting	1.58377	-1.52934	others	gobp_collateral_sprouting
gobp_collateral_sprouting_in_absence_of_injury	-1.45887	0.587501	others	gobp_collateral_sprouting_in_absence_of_injury
gobp_collecting_duct_development	-0.628151	-2.97625	others	gobp_collecting_duct_development
gobp_columnar_cuboidal_epithelial_cell_development	1.61925	-4.69428	others	gobp_columnar_cuboidal_epithelial_cell_development
gobp_columnar_cuboidal_epithelial_cell_differentiation	1.33764	-5.20132	others	gobp_columnar_cuboidal_epithelial_cell_differentiation
gobp_comma_shaped_body_morphogenesis	-2.7997	-7.16693	others	gobp_comma_shaped_body_morphogenesis
gobp_commissural_neuron_axon_guidance	-3.69269	-1.70564	others	gobp_commissural_neuron_axon_guidance
gobp_common_myeloid_progenitor_cell_proliferation	0.171932	-2.18814	others	gobp_common_myeloid_progenitor_cell_proliferation
gobp_common_partner_smad_protein_phosphorylation	-2.11499	-2.76787	others	gobp_common_partner_smad_protein_phosphorylation
gobp_compartment_pattern_specification	-1.13494	-4.92755	others	gobp_compartment_pattern_specification
gobp_complement_activation	-1.75008	1.63803	others	gobp_complement_activation
gobp_complement_activation_alternative_pathway	-2.1559	0.334435	others	gobp_complement_activation_alternative_pathway
gobp_complement_activation_lectin_pathway	-0.459142	-4.11142	others	gobp_complement_activation_lectin_pathway
gobp_complement_dependent_cytotoxicity	-1.40309	0.717707	others	gobp_complement_dependent_cytotoxicity
gobp_complement_receptor_mediated_signaling_pathway	0.790744	1.74489	others	gobp_complement_receptor_mediated_signaling_pathway
gobp_connective_tissue_development	-3.29939	-7.77552	others	gobp_connective_tissue_development
gobp_connective_tissue_replacement	-1.88336	-2.99899	others	gobp_connective_tissue_replacement
gobp_connective_tissue_replacement_involved_in_inflammatory_response_wound_healing	-1.30624	-3.16248	others	gobp_connective_tissue_replacement_involved_in_inflammatory_response_wound_healing
gobp_constitutive_heterochromatin_assembly	-1.79102	0.570008	others	gobp_constitutive_heterochromatin_assembly
gobp_constitutive_secretory_pathway	2.63267	2.21746	others	gobp_constitutive_secretory_pathway
gobp_convergent_extension	-1.68962	-4.14515	others	gobp_convergent_extension
gobp_convergent_extension_involved_in_axis_elongation	-1.31818	-2.9059	others	gobp_convergent_extension_involved_in_axis_elongation
gobp_convergent_extension_involved_in_gastrulation	0.630152	-2.51993	others	gobp_convergent_extension_involved_in_gastrulation
gobp_convergent_extension_involved_in_organogenesis	-1.53793	-4.48387	others	gobp_convergent_extension_involved_in_organogenesis
gobp_cop9_signalosome_assembly	-1.78103	3.94476	others	gobp_cop9_signalosome_assembly
gobp_copi_coated_vesicle_budding	2.10208	1.00369	others	gobp_copi_coated_vesicle_budding
gobp_copii_coated_vesicle_budding	2.70959	1.53061	others	gobp_copii_coated_vesicle_budding
gobp_copii_coated_vesicle_cargo_loading	2.45102	0.59499	others	gobp_copii_coated_vesicle_cargo_loading
gobp_copper_ion_homeostasis	0.444752	2.95839	others	gobp_copper_ion_homeostasis
gobp_copper_ion_import	-2.05929	-1.44688	others	gobp_copper_ion_import
gobp_copper_ion_transmembrane_transport	1.83341	1.14195	others	gobp_copper_ion_transmembrane_transport
gobp_copper_ion_transport	-0.0838222	-0.403779	others	gobp_copper_ion_transport
gobp_copulation	0.738502	-4.18393	others	gobp_copulation
gobp_cornea_development_in_camera_type_eye	1.64121	0.0463095	others	gobp_cornea_development_in_camera_type_eye
gobp_coronary_artery_morphogenesis	-1.16924	-2.00904	others	gobp_coronary_artery_morphogenesis
gobp_coronary_vasculature_development	-2.44933	-7.69795	others	gobp_coronary_vasculature_development
gobp_coronary_vasculature_morphogenesis	-3.62799	-6.82023	others	gobp_coronary_vasculature_morphogenesis
gobp_corpus_callosum_development	1.43629	0.950543	others	gobp_corpus_callosum_development
gobp_corpus_callosum_morphogenesis	-0.520144	-0.333524	others	gobp_corpus_callosum_morphogenesis
gobp_cortical_actin_cytoskeleton_organization	-1.11241	3.69443	others	gobp_cortical_actin_cytoskeleton_organization
gobp_cortical_cytoskeleton_organization	-0.188268	3.37332	others	gobp_cortical_cytoskeleton_organization
gobp_corticospinal_tract_morphogenesis	-2.57277	-5.59222	others	gobp_corticospinal_tract_morphogenesis
gobp_corticosteroid_hormone_secretion	-0.294789	-4.24096	others	gobp_corticosteroid_hormone_secretion
gobp_corticosteroid_receptor_signaling_pathway	-0.536825	-4.08603	others	gobp_corticosteroid_receptor_signaling_pathway
gobp_corticotropin_secretion	-0.724419	0.409504	others	gobp_corticotropin_secretion
gobp_cortisol_biosynthetic_process	2.88717	-7.05426	others	gobp_cortisol_biosynthetic_process
gobp_cortisol_metabolic_process	0.258608	-8.36572	others	gobp_cortisol_metabolic_process
gobp_cortisol_secretion	0.128459	-0.559083	others	gobp_cortisol_secretion
gobp_cotranslational_protein_targeting_to_membrane	3.91077	1.18706	others	gobp_cotranslational_protein_targeting_to_membrane
gobp_cranial_ganglion_development	-2.1061	-4.2076	others	gobp_cranial_ganglion_development
gobp_cranial_nerve_development	3.41811	-3.99714	others	gobp_cranial_nerve_development
gobp_cranial_nerve_formation	1.34451	-1.44864	others	gobp_cranial_nerve_formation
gobp_cranial_nerve_morphogenesis	-0.337925	-4.21807	others	gobp_cranial_nerve_morphogenesis
gobp_cranial_nerve_structural_organization	1.34451	-3.14657	others	gobp_cranial_nerve_structural_organization
gobp_cranial_skeletal_system_development	1.28954	-5.76028	others	gobp_cranial_skeletal_system_development
gobp_craniofacial_suture_morphogenesis	-0.849954	-7.36287	others	gobp_craniofacial_suture_morphogenesis
gobp_crd_mediated_mrna_stabilization	1.34173	1.92118	others	gobp_crd_mediated_mrna_stabilization
gobp_cristae_formation	1.05952	1.35497	others	gobp_cristae_formation
gobp_cyclic_gmp_amp_transmembrane_import_across_plasma_membrane	-1.95492	-0.879342	others	gobp_cyclic_gmp_amp_transmembrane_import_across_plasma_membrane
gobp_cyclic_nucleotide_biosynthetic_process	-4.59983	-7.38139	others	gobp_cyclic_nucleotide_biosynthetic_process
gobp_cyclic_nucleotide_catabolic_process	-0.1952	-6.04105	others	gobp_cyclic_nucleotide_catabolic_process
gobp_cyclic_nucleotide_mediated_signaling	-5.60751	-6.58479	others	gobp_cyclic_nucleotide_mediated_signaling
gobp_cyclic_nucleotide_metabolic_process	-3.71279	-8.06803	others	gobp_cyclic_nucleotide_metabolic_process
gobp_cyclooxygenase_pathway	-0.70324	0.137615	others	gobp_cyclooxygenase_pathway
gobp_cysteine_catabolic_process	-0.514785	-1.97531	others	gobp_cysteine_catabolic_process
gobp_cysteine_metabolic_process	-0.631077	0.885298	others	gobp_cysteine_metabolic_process
gobp_cytochrome_complex_assembly	2.04598	3.28688	others	gobp_cytochrome_complex_assembly
gobp_cytokine_mediated_signaling_pathway	2.27611	3.97579	others	gobp_cytokine_mediated_signaling_pathway
gobp_cytokine_production	2.07259	2.91224	others	gobp_cytokine_production
gobp_cytokine_production_involved_in_immune_response	1.33166	3.3559	others	gobp_cytokine_production_involved_in_immune_response
gobp_cytokine_production_involved_in_inflammatory_response	1.7165	4.90467	others	gobp_cytokine_production_involved_in_inflammatory_response
gobp_cytokinesis	-0.578296	1.93346	others	gobp_cytokinesis
gobp_cytokinetic_process	1.79155	2.09469	others	gobp_cytokinetic_process
gobp_cytolysis	-1.60821	3.63801	others	gobp_cytolysis
gobp_cytolysis_by_host_of_symbiont_cells	-2.38032	3.11026	others	gobp_cytolysis_by_host_of_symbiont_cells
gobp_cytoplasm_organization	1.38464	1.5992	others	gobp_cytoplasm_organization
gobp_cytoplasmic_microtubule_organization	-0.74809	-0.464283	others	gobp_cytoplasmic_microtubule_organization
gobp_cytoplasmic_pattern_recognition_receptor_signaling_pathway	4.11337	6.86793	others	gobp_cytoplasmic_pattern_recognition_receptor_signaling_pathway
gobp_cytoplasmic_pattern_recognition_receptor_signaling_pathway_in_response_to_virus	4.24162	5.36853	others	gobp_cytoplasmic_pattern_recognition_receptor_signaling_pathway_in_response_to_virus
gobp_cytoplasmic_sequestering_of_nf_kappab	-0.631803	0.381701	others	gobp_cytoplasmic_sequestering_of_nf_kappab
gobp_cytoplasmic_sequestering_of_protein	0.607176	-1.64497	others	gobp_cytoplasmic_sequestering_of_protein
gobp_cytoplasmic_sequestering_of_transcription_factor	0.713268	-0.597509	others	gobp_cytoplasmic_sequestering_of_transcription_factor
gobp_cytoplasmic_translation	1.89841	0.423032	others	gobp_cytoplasmic_translation
gobp_cytoplasmic_translational_elongation	0.956111	0.865629	others	gobp_cytoplasmic_translational_elongation
gobp_cytoplasmic_translational_initiation	2.6823	2.06503	others	gobp_cytoplasmic_translational_initiation
gobp_cytoskeleton_dependent_cytokinesis	0.325006	3.56545	others	gobp_cytoskeleton_dependent_cytokinesis
gobp_cytoskeleton_dependent_intracellular_transport	-0.530143	-0.546547	others	gobp_cytoskeleton_dependent_intracellular_transport
gobp_cytoskeleton_organization	-3.41918	-3.08927	others	gobp_cytoskeleton_organization
gobp_cytosolic_calcium_ion_transport	-1.95762	-0.586944	others	gobp_cytosolic_calcium_ion_transport
gobp_cytosolic_transport	0.262059	-1.47859	others	gobp_cytosolic_transport
gobp_d_amino_acid_transport	2.54826	5.00664	others	gobp_d_amino_acid_transport
gobp_damp_metabolic_process	0.0919838	0.508145	others	gobp_damp_metabolic_process
gobp_dcmp_catabolic_process	-1.27453	1.88993	others	gobp_dcmp_catabolic_process
gobp_de_novo_amp_biosynthetic_process	-1.5883	2.32041	others	gobp_de_novo_amp_biosynthetic_process
gobp_de_novo_nad_biosynthetic_process	0.944123	3.82249	others	gobp_de_novo_nad_biosynthetic_process
gobp_de_novo_protein_folding	3.07641	0.98961	others	gobp_de_novo_protein_folding
gobp_deadenylation_dependent_decapping_of_nuclear_transcribed_mrna	0.794896	3.58371	others	gobp_deadenylation_dependent_decapping_of_nuclear_transcribed_mrna
gobp_decidualization	0.482932	-3.17683	others	gobp_decidualization
gobp_dedifferentiation	1.67121	-3.36318	others	gobp_dedifferentiation
gobp_defense_response	0.977509	3.85967	others	gobp_defense_response
gobp_defense_response_to_bacterium	0.846384	3.70301	others	gobp_defense_response_to_bacterium
gobp_defense_response_to_fungus	-0.53068	3.84499	others	gobp_defense_response_to_fungus
gobp_defense_response_to_gram_negative_bacterium	-0.268673	3.30953	others	gobp_defense_response_to_gram_negative_bacterium
gobp_defense_response_to_gram_positive_bacterium	0.946619	5.1335	others	gobp_defense_response_to_gram_positive_bacterium
gobp_defense_response_to_other_organism	1.55767	5.8069	others	gobp_defense_response_to_other_organism
gobp_defense_response_to_symbiont	3.30459	6.47506	others	gobp_defense_response_to_symbiont
gobp_defense_response_to_tumor_cell	-0.450826	1.13775	others	gobp_defense_response_to_tumor_cell
gobp_definitive_erythrocyte_differentiation	-1.50022	-5.04037	others	gobp_definitive_erythrocyte_differentiation
gobp_definitive_hemopoiesis	-1.12258	-6.47777	others	gobp_definitive_hemopoiesis
gobp_dehydroascorbic_acid_transport	-1.19994	-0.131032	others	gobp_dehydroascorbic_acid_transport
gobp_delamination	0.823282	3.21367	others	gobp_delamination
gobp_demethylation	0.957171	3.46994	others	gobp_demethylation
gobp_dendrite_arborization	-0.0761683	0.102159	others	gobp_dendrite_arborization
gobp_dendrite_development	-2.66853	-6.67411	others	gobp_dendrite_development
gobp_dendrite_extension	0.488228	-4.57559	others	gobp_dendrite_extension
gobp_dendrite_morphogenesis	-1.74139	-7.56102	others	gobp_dendrite_morphogenesis
gobp_dendrite_self_avoidance	-1.73885	-5.12466	others	gobp_dendrite_self_avoidance
gobp_dendritic_cell_antigen_processing_and_presentation	1.30433	2.4594	others	gobp_dendritic_cell_antigen_processing_and_presentation
gobp_dendritic_cell_apoptotic_process	0.47653	-0.598333	others	gobp_dendritic_cell_apoptotic_process
gobp_dendritic_cell_chemotaxis	-0.38145	4.20417	others	gobp_dendritic_cell_chemotaxis
gobp_dendritic_cell_cytokine_production	1.43995	4.04975	others	gobp_dendritic_cell_cytokine_production
gobp_dendritic_cell_differentiation	4.39693	3.5146	others	gobp_dendritic_cell_differentiation
gobp_dendritic_cell_migration	1.88191	4.42518	others	gobp_dendritic_cell_migration
gobp_dendritic_spine_development	0.448708	-3.22168	others	gobp_dendritic_spine_development
gobp_dendritic_spine_maintenance	-0.841421	1.73941	others	gobp_dendritic_spine_maintenance
gobp_dendritic_spine_morphogenesis	0.486958	-2.86849	others	gobp_dendritic_spine_morphogenesis
gobp_dendritic_transport	-0.0894424	-2.14499	others	gobp_dendritic_transport
gobp_dense_core_granule_exocytosis	-1.06036	-5.36574	others	gobp_dense_core_granule_exocytosis
gobp_dense_core_granule_transport	-2.31621	-3.7266	others	gobp_dense_core_granule_transport
gobp_dentate_gyrus_development	1.86595	0.0797363	others	gobp_dentate_gyrus_development
gobp_dentinogenesis	0.395231	0.161232	others	gobp_dentinogenesis
gobp_deoxyribonucleotide_biosynthetic_process	1.83071	2.99784	others	gobp_deoxyribonucleotide_biosynthetic_process
gobp_deoxyribose_phosphate_catabolic_process	1.57023	3.70619	others	gobp_deoxyribose_phosphate_catabolic_process
gobp_deoxyribose_phosphate_metabolic_process	2.14836	4.70515	others	gobp_deoxyribose_phosphate_metabolic_process
gobp_dephosphorylation	-1.17886	-0.547536	others	gobp_dephosphorylation
gobp_dephosphorylation_of_rna_polymerase_ii_c_terminal_domain	0.586094	2.00502	others	gobp_dephosphorylation_of_rna_polymerase_ii_c_terminal_domain
gobp_depyrimidination	0.146495	2.67331	others	gobp_depyrimidination
gobp_dermatan_sulfate_biosynthetic_process	2.34724	-0.122882	others	gobp_dermatan_sulfate_biosynthetic_process
gobp_dermatan_sulfate_metabolic_process	2.42695	0.037155	others	gobp_dermatan_sulfate_metabolic_process
gobp_dermatan_sulfate_proteoglycan_metabolic_process	2.42554	-0.973194	others	gobp_dermatan_sulfate_proteoglycan_metabolic_process
gobp_desmosome_organization	1.29356	-0.43956	others	gobp_desmosome_organization
gobp_detection_of_abiotic_stimulus	-2.3913	-5.96738	others	gobp_detection_of_abiotic_stimulus
gobp_detection_of_bacterial_lipoprotein	-0.286737	3.88703	others	gobp_detection_of_bacterial_lipoprotein
gobp_detection_of_biotic_stimulus	0.591582	3.82981	others	gobp_detection_of_biotic_stimulus
gobp_detection_of_calcium_ion	-2.32064	-1.62095	others	gobp_detection_of_calcium_ion
gobp_detection_of_cell_density	2.54811	-2.20476	others	gobp_detection_of_cell_density
gobp_detection_of_chemical_stimulus_involved_in_sensory_perception_of_taste	-0.935436	4.02081	others	gobp_detection_of_chemical_stimulus_involved_in_sensory_perception_of_taste
gobp_detection_of_external_biotic_stimulus	-0.898822	4.59128	others	gobp_detection_of_external_biotic_stimulus
gobp_detection_of_light_stimulus	-1.17111	2.37065	others	gobp_detection_of_light_stimulus
gobp_detection_of_light_stimulus_involved_in_sensory_perception	-1.61305	1.74338	others	gobp_detection_of_light_stimulus_involved_in_sensory_perception
gobp_detection_of_mechanical_stimulus	-3.06381	-7.70606	others	gobp_detection_of_mechanical_stimulus
gobp_detection_of_mechanical_stimulus_involved_in_sensory_perception	-1.53701	-6.5274	others	gobp_detection_of_mechanical_stimulus_involved_in_sensory_perception
gobp_detection_of_mechanical_stimulus_involved_in_sensory_perception_of_pain	-1.86396	-5.5792	others	gobp_detection_of_mechanical_stimulus_involved_in_sensory_perception_of_pain
gobp_detection_of_molecule_of_bacterial_origin	-1.60053	5.21771	others	gobp_detection_of_molecule_of_bacterial_origin
gobp_detection_of_muscle_stretch	-2.09051	0.883716	others	gobp_detection_of_muscle_stretch
gobp_detection_of_other_organism	-0.181819	3.95502	others	gobp_detection_of_other_organism
gobp_detection_of_stimulus	-1.43631	1.69535	others	gobp_detection_of_stimulus
gobp_detection_of_stimulus_involved_in_sensory_perception	-1.06836	1.96196	others	gobp_detection_of_stimulus_involved_in_sensory_perception
gobp_detection_of_stimulus_involved_in_sensory_perception_of_pain	-1.05419	-4.86568	others	gobp_detection_of_stimulus_involved_in_sensory_perception_of_pain
gobp_detection_of_temperature_stimulus	-1.00769	-5.196	others	gobp_detection_of_temperature_stimulus
gobp_detection_of_temperature_stimulus_involved_in_sensory_perception	0.343982	-2.39387	others	gobp_detection_of_temperature_stimulus_involved_in_sensory_perception
gobp_detection_of_temperature_stimulus_involved_in_sensory_perception_of_pain	0.343982	-2.53266	others	gobp_detection_of_temperature_stimulus_involved_in_sensory_perception_of_pain
gobp_detection_of_virus	1.34524	1.3746	others	gobp_detection_of_virus
gobp_detection_of_visible_light	-1.5006	0.999002	others	gobp_detection_of_visible_light
gobp_determination_of_adult_lifespan	0.899657	3.86684	others	gobp_determination_of_adult_lifespan
gobp_determination_of_digestive_tract_left_right_asymmetry	0.0335085	1.00322	others	gobp_determination_of_digestive_tract_left_right_asymmetry
gobp_determination_of_dorsal_ventral_asymmetry	0.50554	-2.16256	others	gobp_determination_of_dorsal_ventral_asymmetry
gobp_determination_of_left_right_asymmetry_in_lateral_mesoderm	-0.668782	0.469325	others	gobp_determination_of_left_right_asymmetry_in_lateral_mesoderm
gobp_determination_of_liver_left_right_asymmetry	-0.12707	1.47523	others	gobp_determination_of_liver_left_right_asymmetry
gobp_determination_of_pancreatic_left_right_asymmetry	0.183413	1.91248	others	gobp_determination_of_pancreatic_left_right_asymmetry
gobp_detoxification	-2.32313	0.781722	others	gobp_detoxification
gobp_detoxification_of_copper_ion	-1.91232	0.850193	others	gobp_detoxification_of_copper_ion
gobp_detoxification_of_nitrogen_compound	-3.38295	-2.49176	others	gobp_detoxification_of_nitrogen_compound
gobp_development_of_primary_female_sexual_characteristics	-3.03348	-5.489	others	gobp_development_of_primary_female_sexual_characteristics
gobp_development_of_primary_sexual_characteristics	-1.44403	-4.14071	others	gobp_development_of_primary_sexual_characteristics
gobp_development_of_secondary_female_sexual_characteristics	-3.50713	-1.66264	others	gobp_development_of_secondary_female_sexual_characteristics
gobp_development_of_secondary_sexual_characteristics	-2.73522	-1.2191	others	gobp_development_of_secondary_sexual_characteristics
gobp_developmental_cell_growth	-0.31233	-6.16724	others	gobp_developmental_cell_growth
gobp_developmental_growth	-2.11357	-6.85435	others	gobp_developmental_growth
gobp_developmental_growth_involved_in_morphogenesis	-0.980006	-6.93949	others	gobp_developmental_growth_involved_in_morphogenesis
gobp_developmental_induction	-1.72413	-4.37654	others	gobp_developmental_induction
gobp_developmental_maturation	-0.467262	-5.39228	others	gobp_developmental_maturation
gobp_developmental_pigmentation	2.48786	-2.24247	others	gobp_developmental_pigmentation
gobp_developmental_process_involved_in_reproduction	-0.480503	-3.69882	others	gobp_developmental_process_involved_in_reproduction
gobp_diacylglycerol_biosynthetic_process	1.33583	1.88962	others	gobp_diacylglycerol_biosynthetic_process
gobp_diacylglycerol_metabolic_process	0.387007	-1.34257	others	gobp_diacylglycerol_metabolic_process
gobp_diadenosine_polyphosphate_catabolic_process	-2.72508	-3.99099	others	gobp_diadenosine_polyphosphate_catabolic_process
gobp_diadenosine_polyphosphate_metabolic_process	-1.56625	-3.99099	others	gobp_diadenosine_polyphosphate_metabolic_process
gobp_diapedesis	-1.84678	-0.832807	others	gobp_diapedesis
gobp_diaphragm_development	-1.0476	-1.50578	others	gobp_diaphragm_development
gobp_dicarboxylic_acid_biosynthetic_process	1.35908	2.50856	others	gobp_dicarboxylic_acid_biosynthetic_process
gobp_dicarboxylic_acid_catabolic_process	1.70804	-0.307834	others	gobp_dicarboxylic_acid_catabolic_process
gobp_dicarboxylic_acid_metabolic_process	0.257742	1.82788	others	gobp_dicarboxylic_acid_metabolic_process
gobp_dicarboxylic_acid_transport	-1.34091	-0.791025	others	gobp_dicarboxylic_acid_transport
gobp_dichotomous_subdivision_of_an_epithelial_terminal_unit	0.895829	1.06896	others	gobp_dichotomous_subdivision_of_an_epithelial_terminal_unit
gobp_dichotomous_subdivision_of_terminal_units_involved_in_salivary_gland_branching	-0.46977	0.29482	others	gobp_dichotomous_subdivision_of_terminal_units_involved_in_salivary_gland_branching
gobp_diencephalon_development	1.00167	-4.6595	others	gobp_diencephalon_development
gobp_diet_induced_thermogenesis	0.452147	0.386648	others	gobp_diet_induced_thermogenesis
gobp_digestion	-1.58029	0.754662	others	gobp_digestion
gobp_digestive_system_development	-1.1864	-10.4666	others	gobp_digestive_system_development
gobp_digestive_system_process	-1.49429	0.417352	others	gobp_digestive_system_process
gobp_digestive_tract_morphogenesis	-1.71147	-8.90052	others	gobp_digestive_tract_morphogenesis
gobp_diol_biosynthetic_process	0.9036	2.5685	others	gobp_diol_biosynthetic_process
gobp_diol_metabolic_process	-0.118882	2.07368	others	gobp_diol_metabolic_process
gobp_dipeptide_transmembrane_transport	2.66319	3.04532	others	gobp_dipeptide_transmembrane_transport
gobp_diphosphoinositol_polyphosphate_metabolic_process	-2.36275	-5.02859	others	gobp_diphosphoinositol_polyphosphate_metabolic_process
gobp_direct_ossification	-4.39992	-5.36906	others	gobp_direct_ossification
gobp_disaccharide_metabolic_process	0.154637	-0.368912	others	gobp_disaccharide_metabolic_process
gobp_distal_tubule_development	-1.42359	-2.77024	others	gobp_distal_tubule_development
gobp_diterpenoid_biosynthetic_process	-1.72851	2.52186	others	gobp_diterpenoid_biosynthetic_process
gobp_divalent_inorganic_cation_homeostasis	-2.45446	-1.58899	others	gobp_divalent_inorganic_cation_homeostasis
gobp_dna_biosynthetic_process	1.02293	1.09189	others	gobp_dna_biosynthetic_process
gobp_dna_catabolic_process	-0.115227	0.266129	others	gobp_dna_catabolic_process
gobp_dna_catabolic_process_endonucleolytic	1.14264	-1.10157	others	gobp_dna_catabolic_process_endonucleolytic
gobp_dna_catabolic_process_exonucleolytic	1.76859	3.80793	others	gobp_dna_catabolic_process_exonucleolytic
gobp_dna_conformation_change	0.285105	1.78101	others	gobp_dna_conformation_change
gobp_dna_cytosine_deamination	4.31562	8.41092	others	gobp_dna_cytosine_deamination
gobp_dna_damage_induced_protein_phosphorylation	-1.64762	-5.37165	others	gobp_dna_damage_induced_protein_phosphorylation
gobp_dna_damage_response_signal_transduction_by_p53_class_mediator	-0.250346	-0.576406	others	gobp_dna_damage_response_signal_transduction_by_p53_class_mediator
gobp_dna_damage_response_signal_transduction_by_p53_class_mediator_resulting_in_cell_cycle_arrest	-0.275884	1.2398	others	gobp_dna_damage_response_signal_transduction_by_p53_class_mediator_resulting_in_cell_cycle_arrest
gobp_dna_damage_response_signal_transduction_resulting_in_transcription	0.524923	5.59484	others	gobp_dna_damage_response_signal_transduction_resulting_in_transcription
gobp_dna_dealkylation	1.78121	5.82733	others	gobp_dna_dealkylation
gobp_dna_dealkylation_involved_in_dna_repair	-0.860336	-1.44383	others	gobp_dna_dealkylation_involved_in_dna_repair
gobp_dna_deamination	2.88974	7.66161	others	gobp_dna_deamination
gobp_dna_dependent_dna_replication	1.04001	3.91598	others	gobp_dna_dependent_dna_replication
gobp_dna_dependent_dna_replication_maintenance_of_fidelity	0.318593	3.27766	others	gobp_dna_dependent_dna_replication_maintenance_of_fidelity
gobp_dna_double_strand_break_processing	-1.11001	3.03726	others	gobp_dna_double_strand_break_processing
gobp_dna_endoreduplication	0.828932	3.10267	others	gobp_dna_endoreduplication
gobp_dna_geometric_change	1.86604	3.58012	others	gobp_dna_geometric_change
gobp_dna_integration	-0.646531	-3.85552	others	gobp_dna_integration
gobp_dna_integrity_checkpoint_signaling	0.30641	3.3497	others	gobp_dna_integrity_checkpoint_signaling
gobp_dna_ligation	-0.72113	4.5711	others	gobp_dna_ligation
gobp_dna_ligation_involved_in_dna_repair	-2.11855	2.70568	others	gobp_dna_ligation_involved_in_dna_repair
gobp_dna_metabolic_process	1.02841	3.81977	others	gobp_dna_metabolic_process
gobp_dna_methylation	-1.60302	2.21618	others	gobp_dna_methylation
gobp_dna_methylation_dependent_heterochromatin_assembly	0.0389632	0.0306845	others	gobp_dna_methylation_dependent_heterochromatin_assembly
gobp_dna_methylation_on_cytosine	0.513387	1.03475	others	gobp_dna_methylation_on_cytosine
gobp_dna_methylation_or_demethylation	0.0594438	4.5295	others	gobp_dna_methylation_or_demethylation
gobp_dna_modification	0.273067	4.62961	others	gobp_dna_modification
gobp_dna_packaging	-0.53861	0.543701	others	gobp_dna_packaging
gobp_dna_protection	2.01554	-1.04953	others	gobp_dna_protection
gobp_dna_recombination	0.093017	4.71962	others	gobp_dna_recombination
gobp_dna_repair	1.31737	3.69439	others	gobp_dna_repair
gobp_dna_replication	1.28535	2.97222	others	gobp_dna_replication
gobp_dna_replication_checkpoint_signaling	-0.632469	3.65623	others	gobp_dna_replication_checkpoint_signaling
gobp_dna_replication_dependent_chromatin_organization	0.73247	2.03508	others	gobp_dna_replication_dependent_chromatin_organization
gobp_dna_replication_independent_chromatin_organization	0.40751	0.780103	others	gobp_dna_replication_independent_chromatin_organization
gobp_dna_replication_initiation	-0.904549	2.5461	others	gobp_dna_replication_initiation
gobp_dna_strand_elongation	0.967716	3.53779	others	gobp_dna_strand_elongation
gobp_dna_strand_elongation_involved_in_dna_replication	-0.0040365	2.38479	others	gobp_dna_strand_elongation_involved_in_dna_replication
gobp_dna_synthesis_involved_in_dna_repair	1.55202	1.25572	others	gobp_dna_synthesis_involved_in_dna_repair
gobp_dna_templated_transcription_elongation	-0.465617	0.538526	others	gobp_dna_templated_transcription_elongation
gobp_dna_templated_transcription_initiation	1.46033	-1.95349	others	gobp_dna_templated_transcription_initiation
gobp_dna_templated_transcription_termination	-0.394012	-0.0393818	others	gobp_dna_templated_transcription_termination
gobp_dna_topological_change	-0.577691	3.26116	others	gobp_dna_topological_change
gobp_dna_unwinding_involved_in_dna_replication	0.819142	3.27245	others	gobp_dna_unwinding_involved_in_dna_replication
gobp_dolichol_metabolic_process	0.35761	0.388777	others	gobp_dolichol_metabolic_process
gobp_dolichyl_diphosphate_biosynthetic_process	0.976838	-0.663783	others	gobp_dolichyl_diphosphate_biosynthetic_process
gobp_dopamine_biosynthetic_process	-1.97003	0.513582	others	gobp_dopamine_biosynthetic_process
gobp_dopamine_metabolic_process	0.159879	0.589687	others	gobp_dopamine_metabolic_process
gobp_dopamine_receptor_signaling_pathway	-2.14893	-4.56661	others	gobp_dopamine_receptor_signaling_pathway
gobp_dopamine_secretion	-1.61316	-3.86235	others	gobp_dopamine_secretion
gobp_dopamine_transport	-0.936986	-3.94985	others	gobp_dopamine_transport
gobp_dopaminergic_neuron_differentiation	-2.50575	-3.13924	others	gobp_dopaminergic_neuron_differentiation
gobp_dorsal_aorta_development	-3.13078	-8.40311	others	gobp_dorsal_aorta_development
gobp_dorsal_aorta_morphogenesis	-2.53964	-8.34312	others	gobp_dorsal_aorta_morphogenesis
gobp_dorsal_root_ganglion_development	1.0197	-5.74575	others	gobp_dorsal_root_ganglion_development
gobp_dorsal_spinal_cord_development	-1.3366	-5.33633	others	gobp_dorsal_spinal_cord_development
gobp_dorsal_ventral_axis_specification	-1.62223	-5.91224	others	gobp_dorsal_ventral_axis_specification
gobp_dorsal_ventral_neural_tube_patterning	0.018394	-3.74026	others	gobp_dorsal_ventral_neural_tube_patterning
gobp_dorsal_ventral_pattern_formation	0.132705	-7.39764	others	gobp_dorsal_ventral_pattern_formation
gobp_dosage_compensation	-0.861893	-1.01623	others	gobp_dosage_compensation
gobp_double_strand_break_repair	1.37554	4.58026	others	gobp_double_strand_break_repair
gobp_double_strand_break_repair_via_break_induced_replication	-0.558177	1.70095	others	gobp_double_strand_break_repair_via_break_induced_replication
gobp_double_strand_break_repair_via_classical_nonhomologous_end_joining	0.803675	0.453953	others	gobp_double_strand_break_repair_via_classical_nonhomologous_end_joining
gobp_double_strand_break_repair_via_nonhomologous_end_joining	1.53438	4.61487	others	gobp_double_strand_break_repair_via_nonhomologous_end_joining
gobp_drinking_behavior	2.40736	-0.508228	others	gobp_drinking_behavior
gobp_dsrna_processing	0.103888	-2.48837	others	gobp_dsrna_processing
gobp_dtmp_metabolic_process	0.00850344	2.62333	others	gobp_dtmp_metabolic_process
gobp_dttp_metabolic_process	3.04976	1.9554	others	gobp_dttp_metabolic_process
gobp_ductus_arteriosus_closure	-2.77952	-5.37206	others	gobp_ductus_arteriosus_closure
gobp_dump_catabolic_process	-1.27453	1.75095	others	gobp_dump_catabolic_process
gobp_dump_metabolic_process	-1.74039	1.61164	others	gobp_dump_metabolic_process
gobp_ear_development	-1.8152	-9.49989	others	gobp_ear_development
gobp_ear_morphogenesis	-1.85147	-6.86551	others	gobp_ear_morphogenesis
gobp_early_endosome_to_golgi_transport	0.384188	-2.02923	others	gobp_early_endosome_to_golgi_transport
gobp_eating_behavior	0.417466	-2.13487	others	gobp_eating_behavior
gobp_ectoderm_development	-2.58005	-3.36405	others	gobp_ectoderm_development
gobp_ectodermal_cell_differentiation	-1.00372	-1.61317	others	gobp_ectodermal_cell_differentiation
gobp_ectodermal_placode_development	-1.2265	-7.85339	others	gobp_ectodermal_placode_development
gobp_ectopic_germ_cell_programmed_cell_death	1.52065	-3.64781	others	gobp_ectopic_germ_cell_programmed_cell_death
gobp_egg_activation	-3.38412	-5.58958	others	gobp_egg_activation
gobp_elastic_fiber_assembly	-2.61883	-5.79436	others	gobp_elastic_fiber_assembly
gobp_elastin_catabolic_process	0.934845	2.47085	others	gobp_elastin_catabolic_process
gobp_elastin_metabolic_process	0.934845	-1.84778	others	gobp_elastin_metabolic_process
gobp_electron_transport_chain	1.62833	3.05957	others	gobp_electron_transport_chain
gobp_embryo_development	-3.83997	-7.67865	others	gobp_embryo_development
gobp_embryo_development_ending_in_birth_or_egg_hatching	-1.49184	-7.08044	others	gobp_embryo_development_ending_in_birth_or_egg_hatching
gobp_embryo_implantation	-2.2626	-4.98728	others	gobp_embryo_implantation
gobp_embryonic_appendage_morphogenesis	-1.45041	-8.16959	others	gobp_embryonic_appendage_morphogenesis
gobp_embryonic_axis_specification	-2.25645	-6.06357	others	gobp_embryonic_axis_specification
gobp_embryonic_body_morphogenesis	-1.49232	-4.08699	others	gobp_embryonic_body_morphogenesis
gobp_embryonic_brain_development	0.629397	2.56247	others	gobp_embryonic_brain_development
gobp_embryonic_camera_type_eye_development	-1.25104	-6.44189	others	gobp_embryonic_camera_type_eye_development
gobp_embryonic_camera_type_eye_formation	-1.65113	-2.66092	others	gobp_embryonic_camera_type_eye_formation
gobp_embryonic_camera_type_eye_morphogenesis	-1.65113	-5.42045	others	gobp_embryonic_camera_type_eye_morphogenesis
gobp_embryonic_cleavage	0.711936	4.21902	others	gobp_embryonic_cleavage
gobp_embryonic_cranial_skeleton_morphogenesis	2.46057	-4.2446	others	gobp_embryonic_cranial_skeleton_morphogenesis
gobp_embryonic_digestive_tract_development	-0.947392	-7.94159	others	gobp_embryonic_digestive_tract_development
gobp_embryonic_digestive_tract_morphogenesis	-0.774335	-8.29384	others	gobp_embryonic_digestive_tract_morphogenesis
gobp_embryonic_digit_morphogenesis	-1.55096	-7.4076	others	gobp_embryonic_digit_morphogenesis
gobp_embryonic_eye_morphogenesis	-3.08449	-6.20944	others	gobp_embryonic_eye_morphogenesis
gobp_embryonic_forelimb_morphogenesis	0.525595	-5.59673	others	gobp_embryonic_forelimb_morphogenesis
gobp_embryonic_heart_tube_development	-1.0756	-10.669	others	gobp_embryonic_heart_tube_development
gobp_embryonic_heart_tube_left_right_pattern_formation	-0.44534	-0.142801	others	gobp_embryonic_heart_tube_left_right_pattern_formation
gobp_embryonic_heart_tube_morphogenesis	-0.691399	-9.86039	others	gobp_embryonic_heart_tube_morphogenesis
gobp_embryonic_hemopoiesis	-2.98441	-5.35312	others	gobp_embryonic_hemopoiesis
gobp_embryonic_hindlimb_morphogenesis	-2.49553	-6.06988	others	gobp_embryonic_hindlimb_morphogenesis
gobp_embryonic_morphogenesis	-4.19795	-8.6154	others	gobp_embryonic_morphogenesis
gobp_embryonic_neurocranium_morphogenesis	2.75586	-4.56484	others	gobp_embryonic_neurocranium_morphogenesis
gobp_embryonic_organ_development	-2.54357	-8.20222	others	gobp_embryonic_organ_development
gobp_embryonic_organ_morphogenesis	-2.74876	-8.31915	others	gobp_embryonic_organ_morphogenesis
gobp_embryonic_pattern_specification	-2.02547	-8.23789	others	gobp_embryonic_pattern_specification
gobp_embryonic_placenta_development	-0.575029	-4.22131	others	gobp_embryonic_placenta_development
gobp_embryonic_placenta_morphogenesis	0.234073	-2.58612	others	gobp_embryonic_placenta_morphogenesis
gobp_embryonic_process_involved_in_female_pregnancy	0.710676	-1.62826	others	gobp_embryonic_process_involved_in_female_pregnancy
gobp_embryonic_retina_morphogenesis_in_camera_type_eye	-2.09289	-0.0453464	others	gobp_embryonic_retina_morphogenesis_in_camera_type_eye
gobp_embryonic_skeletal_joint_development	-0.409976	-5.47626	others	gobp_embryonic_skeletal_joint_development
gobp_embryonic_skeletal_joint_morphogenesis	-2.1061	-5.47461	others	gobp_embryonic_skeletal_joint_morphogenesis
gobp_embryonic_skeletal_system_development	1.20015	-7.33073	others	gobp_embryonic_skeletal_system_development
gobp_embryonic_skeletal_system_morphogenesis	1.99997	-6.44737	others	gobp_embryonic_skeletal_system_morphogenesis
gobp_embryonic_viscerocranium_morphogenesis	2.36686	-0.671512	others	gobp_embryonic_viscerocranium_morphogenesis
gobp_enamel_mineralization	2.4179	-0.111569	others	gobp_enamel_mineralization
gobp_endocannabinoid_signaling_pathway	0.224349	1.35389	others	gobp_endocannabinoid_signaling_pathway
gobp_endocardial_cell_differentiation	-1.66426	-6.51563	others	gobp_endocardial_cell_differentiation
gobp_endocardial_cushion_development	-1.85581	-10.9773	others	gobp_endocardial_cushion_development
gobp_endocardial_cushion_formation	-2.86482	-11.1039	others	gobp_endocardial_cushion_formation
gobp_endocardial_cushion_morphogenesis	-3.19686	-11.174	others	gobp_endocardial_cushion_morphogenesis
gobp_endocardial_cushion_to_mesenchymal_transition	-4.0091	-7.35739	others	gobp_endocardial_cushion_to_mesenchymal_transition
gobp_endocardium_development	-0.709563	-5.94423	others	gobp_endocardium_development
gobp_endocardium_morphogenesis	0.131904	-6.98757	others	gobp_endocardium_morphogenesis
gobp_endochondral_bone_morphogenesis	-2.1091	-8.66623	others	gobp_endochondral_bone_morphogenesis
gobp_endocrine_hormone_secretion	-1.3305	-5.3308	others	gobp_endocrine_hormone_secretion
gobp_endocrine_pancreas_development	1.92123	-3.54197	others	gobp_endocrine_pancreas_development
gobp_endocrine_process	-2.45749	-5.84031	others	gobp_endocrine_process
gobp_endocrine_system_development	0.488501	-7.98773	others	gobp_endocrine_system_development
gobp_endocytic_recycling	-0.696718	-0.152301	others	gobp_endocytic_recycling
gobp_endocytosis	-1.30838	-1.85328	others	gobp_endocytosis
gobp_endocytosis_involved_in_viral_entry_into_host_cell	-2.69171	1.97845	others	gobp_endocytosis_involved_in_viral_entry_into_host_cell
gobp_endoderm_development	-3.12228	-4.58004	others	gobp_endoderm_development
gobp_endoderm_formation	-3.23125	-3.27107	others	gobp_endoderm_formation
gobp_endodermal_cell_differentiation	-3.25554	-2.93773	others	gobp_endodermal_cell_differentiation
gobp_endodermal_cell_fate_commitment	-1.06321	3.01341	others	gobp_endodermal_cell_fate_commitment
gobp_endodermal_cell_fate_specification	-0.0670559	4.6513	others	gobp_endodermal_cell_fate_specification
gobp_endomembrane_system_organization	1.89274	0.672593	others	gobp_endomembrane_system_organization
gobp_endonucleolytic_cleavage_in_5_ets_of_tricistronic_rrna_transcript_ssu_rrna_5_8s_rrna_lsu_rrna	-0.683132	-1.70051	others	gobp_endonucleolytic_cleavage_in_5_ets_of_tricistronic_rrna_transcript_ssu_rrna_5_8s_rrna_lsu_rrna
gobp_endonucleolytic_cleavage_in_its1_to_separate_ssu_rrna_from_5_8s_rrna_and_lsu_rrna_from_tricistronic_rrna_transcript_ssu_rrna_5_8s_rrna_lsu_rrna	-0.251655	-1.34917	others	gobp_endonucleolytic_cleavage_in_its1_to_separate_ssu_rrna_from_5_8s_rrna_and_lsu_rrna_from_tricistronic_rrna_transcript_ssu_rrna_5_8s_rrna_lsu_rrna
gobp_endonucleolytic_cleavage_involved_in_rrna_processing	0.593739	-0.0808197	others	gobp_endonucleolytic_cleavage_involved_in_rrna_processing
gobp_endoplasmic_reticulum_calcium_ion_homeostasis	0.217214	0.619423	others	gobp_endoplasmic_reticulum_calcium_ion_homeostasis
gobp_endoplasmic_reticulum_localization	1.15745	0.873935	others	gobp_endoplasmic_reticulum_localization
gobp_endoplasmic_reticulum_mannose_trimming	3.02705	0.552403	others	gobp_endoplasmic_reticulum_mannose_trimming
gobp_endoplasmic_reticulum_membrane_organization	1.88943	2.46421	others	gobp_endoplasmic_reticulum_membrane_organization
gobp_endoplasmic_reticulum_organization	3.15521	2.39803	others	gobp_endoplasmic_reticulum_organization
gobp_endoplasmic_reticulum_plasma_membrane_tethering	0.86342	0.465064	others	gobp_endoplasmic_reticulum_plasma_membrane_tethering
gobp_endoplasmic_reticulum_to_cytosol_transport	3.38564	3.39662	others	gobp_endoplasmic_reticulum_to_cytosol_transport
gobp_endoplasmic_reticulum_to_golgi_vesicle_mediated_transport	4.55365	1.94724	others	gobp_endoplasmic_reticulum_to_golgi_vesicle_mediated_transport
gobp_endoplasmic_reticulum_tubular_network_organization	0.630232	0.560835	others	gobp_endoplasmic_reticulum_tubular_network_organization
gobp_endoplasmic_reticulum_unfolded_protein_response	2.25501	0.954736	others	gobp_endoplasmic_reticulum_unfolded_protein_response
gobp_endosomal_lumen_acidification	2.12061	4.27636	others	gobp_endosomal_lumen_acidification
gobp_endosomal_transport	0.949392	0.137083	others	gobp_endosomal_transport
gobp_endosomal_vesicle_fusion	-1.85356	2.8563	others	gobp_endosomal_vesicle_fusion
gobp_endosome_organization	1.43771	2.58242	others	gobp_endosome_organization
gobp_endosome_to_lysosome_transport	-0.299822	0.888641	others	gobp_endosome_to_lysosome_transport
gobp_endosome_to_lysosome_transport_via_multivesicular_body_sorting_pathway	-0.619134	-0.265707	others	gobp_endosome_to_lysosome_transport_via_multivesicular_body_sorting_pathway
gobp_endosome_to_plasma_membrane_protein_transport	1.43501	1.43393	others	gobp_endosome_to_plasma_membrane_protein_transport
gobp_endosome_transport_via_multivesicular_body_sorting_pathway	0.457774	0.160492	others	gobp_endosome_transport_via_multivesicular_body_sorting_pathway
gobp_endothelial_cell_activation	-1.1304	-1.08239	others	gobp_endothelial_cell_activation
gobp_endothelial_cell_apoptotic_process	-1.47549	-2.93357	others	gobp_endothelial_cell_apoptotic_process
gobp_endothelial_cell_chemotaxis	-3.13963	-6.67938	others	gobp_endothelial_cell_chemotaxis
gobp_endothelial_cell_development	-4.78372	-6.50626	others	gobp_endothelial_cell_development
gobp_endothelial_cell_fate_commitment	-1.78189	-5.76966	others	gobp_endothelial_cell_fate_commitment
gobp_endothelial_cell_matrix_adhesion	1.26303	-4.14263	others	gobp_endothelial_cell_matrix_adhesion
gobp_endothelial_cell_migration	-3.81565	-7.67728	others	gobp_endothelial_cell_migration
gobp_endothelial_cell_morphogenesis	-1.18973	-3.68607	others	gobp_endothelial_cell_morphogenesis
gobp_endothelial_cell_proliferation	-3.64413	-7.89374	others	gobp_endothelial_cell_proliferation
gobp_endothelin_receptor_signaling_pathway	-2.79733	-6.87497	others	gobp_endothelin_receptor_signaling_pathway
gobp_endothelium_development	-4.56151	-8.08096	others	gobp_endothelium_development
gobp_energy_derivation_by_oxidation_of_organic_compounds	0.896509	1.78745	others	gobp_energy_derivation_by_oxidation_of_organic_compounds
gobp_energy_homeostasis	0.857045	-3.69634	others	gobp_energy_homeostasis
gobp_energy_reserve_metabolic_process	-0.465315	-1.1086	others	gobp_energy_reserve_metabolic_process
gobp_engulfment_of_apoptotic_cell	0.465798	5.45749	others	gobp_engulfment_of_apoptotic_cell
gobp_ensheathment_of_neurons	0.851111	-3.33188	others	gobp_ensheathment_of_neurons
gobp_enteric_nervous_system_development	0.567151	-7.86629	others	gobp_enteric_nervous_system_development
gobp_enteroendocrine_cell_differentiation	1.70934	-5.03653	others	gobp_enteroendocrine_cell_differentiation
gobp_entrainment_of_circadian_clock	-0.825182	-3.99206	others	gobp_entrainment_of_circadian_clock
gobp_entry_into_host	-0.361865	0.0846381	others	gobp_entry_into_host
gobp_entry_of_bacterium_into_host_cell	-1.29956	0.378356	others	gobp_entry_of_bacterium_into_host_cell
gobp_enucleate_erythrocyte_differentiation	-1.87762	1.9294	others	gobp_enucleate_erythrocyte_differentiation
gobp_enzyme_directed_rrna_pseudouridine_synthesis	1.61423	1.30584	others	gobp_enzyme_directed_rrna_pseudouridine_synthesis
gobp_enzyme_linked_receptor_protein_signaling_pathway	-3.56667	-7.2747	others	gobp_enzyme_linked_receptor_protein_signaling_pathway
gobp_eosinophil_activation	2.3464	4.95868	others	gobp_eosinophil_activation
gobp_eosinophil_chemotaxis	0.915571	0.252703	others	gobp_eosinophil_chemotaxis
gobp_eosinophil_mediated_immunity	1.85354	4.06885	others	gobp_eosinophil_mediated_immunity
gobp_eosinophil_migration	0.626236	1.40978	others	gobp_eosinophil_migration
gobp_ephrin_receptor_signaling_pathway	-2.98192	-5.17159	others	gobp_ephrin_receptor_signaling_pathway
gobp_epiboly	-2.70992	-4.85498	others	gobp_epiboly
gobp_epidermal_cell_differentiation	0.9245	-3.28389	others	gobp_epidermal_cell_differentiation
gobp_epidermis_development	-0.0154931	-4.2658	others	gobp_epidermis_development
gobp_epidermis_morphogenesis	-2.83192	-6.43435	others	gobp_epidermis_morphogenesis
gobp_epigenetic_maintenance_of_chromatin_in_transcription_competent_conformation	0.0619627	1.36568	others	gobp_epigenetic_maintenance_of_chromatin_in_transcription_competent_conformation
gobp_epithelial_cell_apoptotic_process	-0.856917	-3.23596	others	gobp_epithelial_cell_apoptotic_process
gobp_epithelial_cell_cell_adhesion	-2.79544	-5.52249	others	gobp_epithelial_cell_cell_adhesion
gobp_epithelial_cell_development	-3.68663	-7.27621	others	gobp_epithelial_cell_development
gobp_epithelial_cell_differentiation	-1.90747	-6.93143	others	gobp_epithelial_cell_differentiation
gobp_epithelial_cell_differentiation_involved_in_kidney_development	-2.5647	-6.59996	others	gobp_epithelial_cell_differentiation_involved_in_kidney_development
gobp_epithelial_cell_differentiation_involved_in_prostate_gland_development	-0.732749	-1.29032	others	gobp_epithelial_cell_differentiation_involved_in_prostate_gland_development
gobp_epithelial_cell_fate_commitment	-1.78189	-6.4376	others	gobp_epithelial_cell_fate_commitment
gobp_epithelial_cell_maturation	0.140605	-2.61997	others	gobp_epithelial_cell_maturation
gobp_epithelial_cell_morphogenesis	0.721531	-3.50524	others	gobp_epithelial_cell_morphogenesis
gobp_epithelial_cell_proliferation	-4.08406	-7.96809	others	gobp_epithelial_cell_proliferation
gobp_epithelial_cell_proliferation_involved_in_lung_morphogenesis	-2.49013	-2.08347	others	gobp_epithelial_cell_proliferation_involved_in_lung_morphogenesis
gobp_epithelial_cell_proliferation_involved_in_prostate_gland_development	-3.5669	-2.66254	others	gobp_epithelial_cell_proliferation_involved_in_prostate_gland_development
gobp_epithelial_cilium_movement_involved_in_determination_of_left_right_asymmetry	1.15054	1.93002	others	gobp_epithelial_cilium_movement_involved_in_determination_of_left_right_asymmetry
gobp_epithelial_fluid_transport	-3.42996	-4.1693	others	gobp_epithelial_fluid_transport
gobp_epithelial_structure_maintenance	-0.537836	1.09699	others	gobp_epithelial_structure_maintenance
gobp_epithelial_to_mesenchymal_transition	-3.69827	-8.318	others	gobp_epithelial_to_mesenchymal_transition
gobp_epithelial_to_mesenchymal_transition_involved_in_endocardial_cushion_formation	-2.86482	-8.89213	others	gobp_epithelial_to_mesenchymal_transition_involved_in_endocardial_cushion_formation
gobp_epithelial_tube_branching_involved_in_lung_morphogenesis	0.504615	-3.13984	others	gobp_epithelial_tube_branching_involved_in_lung_morphogenesis
gobp_epithelial_tube_formation	-1.33412	-5.88248	others	gobp_epithelial_tube_formation
gobp_epithelial_tube_morphogenesis	-2.1255	-8.16364	others	gobp_epithelial_tube_morphogenesis
gobp_epithelium_development	-3.21257	-8.5696	others	gobp_epithelium_development
gobp_epoxide_metabolic_process	1.47692	3.0022	others	gobp_epoxide_metabolic_process
gobp_epoxygenase_p450_pathway	-0.605535	0.273857	others	gobp_epoxygenase_p450_pathway
gobp_equilibrioception	2.23306	-0.294927	others	gobp_equilibrioception
gobp_er_associated_misfolded_protein_catabolic_process	2.40601	0.14447	others	gobp_er_associated_misfolded_protein_catabolic_process
gobp_er_nucleus_signaling_pathway	3.04251	-0.142835	others	gobp_er_nucleus_signaling_pathway
gobp_er_overload_response	2.73377	0.544791	others	gobp_er_overload_response
gobp_erad_pathway	2.80115	1.26038	others	gobp_erad_pathway
gobp_erbb_signaling_pathway	-2.65523	-3.60003	others	gobp_erbb_signaling_pathway
gobp_erbb2_signaling_pathway	-1.07345	-0.608323	others	gobp_erbb2_signaling_pathway
gobp_erk1_and_erk2_cascade	-0.596311	-2.60038	others	gobp_erk1_and_erk2_cascade
gobp_error_free_translesion_synthesis	2.16967	0.213749	others	gobp_error_free_translesion_synthesis
gobp_error_prone_translesion_synthesis	0.463301	0.1715	others	gobp_error_prone_translesion_synthesis
gobp_erythrocyte_development	-2.73227	-4.01661	others	gobp_erythrocyte_development
gobp_erythrocyte_homeostasis	-0.77586	-1.87522	others	gobp_erythrocyte_homeostasis
gobp_erythrocyte_maturation	-2.00583	-4.97461	others	gobp_erythrocyte_maturation
gobp_escrt_complex_disassembly	1.97387	0.717598	others	gobp_escrt_complex_disassembly
gobp_establishment_of_blood_brain_barrier	-1.35249	-1.96323	others	gobp_establishment_of_blood_brain_barrier
gobp_establishment_of_cell_polarity	-1.42458	-3.75607	others	gobp_establishment_of_cell_polarity
gobp_establishment_of_centrosome_localization	0.9031	-1.82721	others	gobp_establishment_of_centrosome_localization
gobp_establishment_of_endothelial_barrier	-4.7196	-6.21242	others	gobp_establishment_of_endothelial_barrier
gobp_establishment_of_endothelial_intestinal_barrier	-2.04576	1.44729	others	gobp_establishment_of_endothelial_intestinal_barrier
gobp_establishment_of_epithelial_cell_apical_basal_polarity	0.790772	-3.91347	others	gobp_establishment_of_epithelial_cell_apical_basal_polarity
gobp_establishment_of_epithelial_cell_polarity	0.807438	-5.40775	others	gobp_establishment_of_epithelial_cell_polarity
gobp_establishment_of_golgi_localization	0.864293	-1.1037	others	gobp_establishment_of_golgi_localization
gobp_establishment_of_lymphocyte_polarity	1.57845	1.24928	others	gobp_establishment_of_lymphocyte_polarity
gobp_establishment_of_meiotic_spindle_localization	-3.71152	-0.503161	others	gobp_establishment_of_meiotic_spindle_localization
gobp_establishment_of_mitochondrion_localization	1.10494	-2.78107	others	gobp_establishment_of_mitochondrion_localization
gobp_establishment_of_mitotic_spindle_localization	-1.40999	2.20968	others	gobp_establishment_of_mitotic_spindle_localization
gobp_establishment_of_organelle_localization	2.39109	3.33935	others	gobp_establishment_of_organelle_localization
gobp_establishment_of_pigment_granule_localization	1.69516	1.80761	others	gobp_establishment_of_pigment_granule_localization
gobp_establishment_of_planar_polarity_involved_in_neural_tube_closure	-0.474469	-2.91712	others	gobp_establishment_of_planar_polarity_involved_in_neural_tube_closure
gobp_establishment_of_planar_polarity_of_embryonic_epithelium	-0.569754	-3.30827	others	gobp_establishment_of_planar_polarity_of_embryonic_epithelium
gobp_establishment_of_protein_localization	3.10644	2.04251	others	gobp_establishment_of_protein_localization
gobp_establishment_of_protein_localization_to_chromatin	1.05007	2.2349	others	gobp_establishment_of_protein_localization_to_chromatin
gobp_establishment_of_protein_localization_to_chromosome	1.99424	3.47162	others	gobp_establishment_of_protein_localization_to_chromosome
gobp_establishment_of_protein_localization_to_endoplasmic_reticulum	3.5298	2.26862	others	gobp_establishment_of_protein_localization_to_endoplasmic_reticulum
gobp_establishment_of_protein_localization_to_membrane	3.60977	1.434	others	gobp_establishment_of_protein_localization_to_membrane
gobp_establishment_of_protein_localization_to_mitochondrial_membrane	1.0274	2.32961	others	gobp_establishment_of_protein_localization_to_mitochondrial_membrane
gobp_establishment_of_protein_localization_to_organelle	2.52631	1.84313	others	gobp_establishment_of_protein_localization_to_organelle
gobp_establishment_of_protein_localization_to_plasma_membrane	0.214501	-0.206073	others	gobp_establishment_of_protein_localization_to_plasma_membrane
gobp_establishment_of_protein_localization_to_telomere	1.90029	3.20861	others	gobp_establishment_of_protein_localization_to_telomere
gobp_establishment_of_protein_localization_to_vacuole	-0.653653	2.0567	others	gobp_establishment_of_protein_localization_to_vacuole
gobp_establishment_of_rna_localization	1.00762	1.73068	others	gobp_establishment_of_rna_localization
gobp_establishment_of_sister_chromatid_cohesion	1.41316	2.52934	others	gobp_establishment_of_sister_chromatid_cohesion
gobp_establishment_of_spindle_orientation	-1.8816	0.152484	others	gobp_establishment_of_spindle_orientation
gobp_establishment_of_tissue_polarity	-1.83901	-5.01415	others	gobp_establishment_of_tissue_polarity
gobp_establishment_or_maintenance_of_bipolar_cell_polarity	0.274726	-4.24149	others	gobp_establishment_or_maintenance_of_bipolar_cell_polarity
gobp_establishment_or_maintenance_of_cell_polarity	-1.50621	-2.34011	others	gobp_establishment_or_maintenance_of_cell_polarity
gobp_establishment_or_maintenance_of_cytoskeleton_polarity	-3.83794	-2.92094	others	gobp_establishment_or_maintenance_of_cytoskeleton_polarity
gobp_establishment_or_maintenance_of_monopolar_cell_polarity	0.0168419	-3.96024	others	gobp_establishment_or_maintenance_of_monopolar_cell_polarity
gobp_establishment_or_maintenance_of_transmembrane_electrochemical_gradient	0.03957	1.22088	others	gobp_establishment_or_maintenance_of_transmembrane_electrochemical_gradient
gobp_estrogen_biosynthetic_process	-0.640128	0.966384	others	gobp_estrogen_biosynthetic_process
gobp_estrogen_metabolic_process	0.638926	1.68581	others	gobp_estrogen_metabolic_process
gobp_estrous_cycle	1.59846	0.338582	others	gobp_estrous_cycle
gobp_ethanol_catabolic_process	-0.145523	0.521913	others	gobp_ethanol_catabolic_process
gobp_ethanol_metabolic_process	-1.77458	-1.19604	others	gobp_ethanol_metabolic_process
gobp_ethanol_oxidation	-2.45119	-2.1287	others	gobp_ethanol_oxidation
gobp_ethanolamine_containing_compound_metabolic_process	-0.128781	0.383202	others	gobp_ethanolamine_containing_compound_metabolic_process
gobp_ether_biosynthetic_process	3.73808	4.03282	others	gobp_ether_biosynthetic_process
gobp_ether_metabolic_process	3.53135	4.11097	others	gobp_ether_metabolic_process
gobp_excitatory_chemical_synaptic_transmission	-0.876707	-0.754659	others	gobp_excitatory_chemical_synaptic_transmission
gobp_excitatory_synapse_assembly	-3.7238	-4.6405	others	gobp_excitatory_synapse_assembly
gobp_excretion	-1.94624	-2.5298	others	gobp_excretion
gobp_execution_phase_of_apoptosis	0.866375	0.707015	others	gobp_execution_phase_of_apoptosis
gobp_exit_from_mitosis	-0.754844	-0.367838	others	gobp_exit_from_mitosis
gobp_exocrine_pancreas_development	-3.66162	-6.42426	others	gobp_exocrine_pancreas_development
gobp_exocrine_system_development	-4.19065	-6.63128	others	gobp_exocrine_system_development
gobp_exocyst_localization	-1.00441	-3.25711	others	gobp_exocyst_localization
gobp_exocytic_process	0.330715	2.35964	others	gobp_exocytic_process
gobp_exocytosis	2.08779	2.57265	others	gobp_exocytosis
gobp_exonucleolytic_catabolism_of_deadenylated_mrna	0.920888	0.969262	others	gobp_exonucleolytic_catabolism_of_deadenylated_mrna
gobp_exploration_behavior	1.40841	-2.98978	others	gobp_exploration_behavior
gobp_export_across_plasma_membrane	-0.757459	-1.41437	others	gobp_export_across_plasma_membrane
gobp_export_from_cell	1.16522	-0.722741	others	gobp_export_from_cell
gobp_external_encapsulating_structure_organization	-4.04862	-6.36795	others	gobp_external_encapsulating_structure_organization
gobp_extracellular_exosome_assembly	-0.681492	2.06814	others	gobp_extracellular_exosome_assembly
gobp_extracellular_matrix_assembly	-4.27953	-6.5034	others	gobp_extracellular_matrix_assembly
gobp_extracellular_matrix_cell_signaling	-0.119806	-4.09643	others	gobp_extracellular_matrix_cell_signaling
gobp_extracellular_matrix_constituent_secretion	-1.66788	-4.25794	others	gobp_extracellular_matrix_constituent_secretion
gobp_extracellular_matrix_disassembly	-2.77018	-3.64792	others	gobp_extracellular_matrix_disassembly
gobp_extracellular_regulation_of_signal_transduction	-1.5458	-2.87465	others	gobp_extracellular_regulation_of_signal_transduction
gobp_extracellular_transport	2.51164	3.99069	others	gobp_extracellular_transport
gobp_extracellular_vesicle_biogenesis	1.36279	2.21805	others	gobp_extracellular_vesicle_biogenesis
gobp_extraembryonic_membrane_development	-0.95249	-1.78631	others	gobp_extraembryonic_membrane_development
gobp_extrinsic_apoptotic_signaling_pathway	-0.238145	-0.520655	others	gobp_extrinsic_apoptotic_signaling_pathway
gobp_extrinsic_apoptotic_signaling_pathway_via_death_domain_receptors	-1.30094	0.642056	others	gobp_extrinsic_apoptotic_signaling_pathway_via_death_domain_receptors
gobp_eye_morphogenesis	-3.36395	-5.33783	others	gobp_eye_morphogenesis
gobp_eye_photoreceptor_cell_development	-0.672017	1.07205	others	gobp_eye_photoreceptor_cell_development
gobp_eye_photoreceptor_cell_differentiation	-0.426332	0.484961	others	gobp_eye_photoreceptor_cell_differentiation
gobp_eye_pigmentation	2.6587	0.944125	others	gobp_eye_pigmentation
gobp_eyelid_development_in_camera_type_eye	-0.790283	-5.75529	others	gobp_eyelid_development_in_camera_type_eye
gobp_face_development	-0.141758	-6.60679	others	gobp_face_development
gobp_facial_nerve_morphogenesis	-1.53792	-5.04248	others	gobp_facial_nerve_morphogenesis
gobp_facultative_heterochromatin_assembly	-0.0962687	-1.36702	others	gobp_facultative_heterochromatin_assembly
gobp_farnesyl_diphosphate_metabolic_process	-0.200215	-0.804683	others	gobp_farnesyl_diphosphate_metabolic_process
gobp_fas_signaling_pathway	-0.388426	3.62149	others	gobp_fas_signaling_pathway
gobp_fat_cell_differentiation	-5.04591	-6.19265	others	gobp_fat_cell_differentiation
gobp_fat_cell_proliferation	0.339115	-1.90363	others	gobp_fat_cell_proliferation
gobp_fat_pad_development	-2.481	0.147082	others	gobp_fat_pad_development
gobp_fat_soluble_vitamin_biosynthetic_process	-0.327276	-0.0383357	others	gobp_fat_soluble_vitamin_biosynthetic_process
gobp_fat_soluble_vitamin_catabolic_process	-2.00918	2.7092	others	gobp_fat_soluble_vitamin_catabolic_process
gobp_fat_soluble_vitamin_metabolic_process	-1.5863	1.71225	others	gobp_fat_soluble_vitamin_metabolic_process
gobp_fatty_acid_alpha_oxidation	-0.588338	-0.222858	others	gobp_fatty_acid_alpha_oxidation
gobp_fatty_acid_beta_oxidation	1.03171	0.895262	others	gobp_fatty_acid_beta_oxidation
gobp_fatty_acid_beta_oxidation_using_acyl_coa_dehydrogenase	0.539816	0.273602	others	gobp_fatty_acid_beta_oxidation_using_acyl_coa_dehydrogenase
gobp_fatty_acid_beta_oxidation_using_acyl_coa_oxidase	2.21506	1.36666	others	gobp_fatty_acid_beta_oxidation_using_acyl_coa_oxidase
gobp_fatty_acid_biosynthetic_process	0.60364	2.21915	others	gobp_fatty_acid_biosynthetic_process
gobp_fatty_acid_catabolic_process	0.508594	0.946604	others	gobp_fatty_acid_catabolic_process
gobp_fatty_acid_derivative_biosynthetic_process	1.78733	0.85557	others	gobp_fatty_acid_derivative_biosynthetic_process
gobp_fatty_acid_derivative_catabolic_process	-0.317858	2.24319	others	gobp_fatty_acid_derivative_catabolic_process
gobp_fatty_acid_derivative_metabolic_process	1.03911	1.83573	others	gobp_fatty_acid_derivative_metabolic_process
gobp_fatty_acid_elongation	0.801604	2.88174	others	gobp_fatty_acid_elongation
gobp_fatty_acid_elongation_saturated_fatty_acid	0.655127	1.89231	others	gobp_fatty_acid_elongation_saturated_fatty_acid
gobp_fatty_acid_homeostasis	1.30525	2.70155	others	gobp_fatty_acid_homeostasis
gobp_fatty_acid_metabolic_process	-0.239698	1.21397	others	gobp_fatty_acid_metabolic_process
gobp_fatty_acid_omega_oxidation	-2.5377	2.49668	others	gobp_fatty_acid_omega_oxidation
gobp_fatty_acid_transmembrane_transport	1.3019	0.110692	others	gobp_fatty_acid_transmembrane_transport
gobp_fatty_acid_transport	-0.960598	-0.774993	others	gobp_fatty_acid_transport
gobp_fatty_acyl_coa_biosynthetic_process	3.04106	2.19368	others	gobp_fatty_acyl_coa_biosynthetic_process
gobp_fatty_acyl_coa_catabolic_process	1.39482	2.87702	others	gobp_fatty_acyl_coa_catabolic_process
gobp_fatty_acyl_coa_metabolic_process	2.97373	2.86285	others	gobp_fatty_acyl_coa_metabolic_process
gobp_fc_epsilon_receptor_signaling_pathway	1.3808	1.6004	others	gobp_fc_epsilon_receptor_signaling_pathway
gobp_fc_gamma_receptor_signaling_pathway	1.70055	4.2542	others	gobp_fc_gamma_receptor_signaling_pathway
gobp_fc_receptor_mediated_inhibitory_signaling_pathway	1.57152	5.84197	others	gobp_fc_receptor_mediated_inhibitory_signaling_pathway
gobp_fc_receptor_mediated_stimulatory_signaling_pathway	1.66654	3.47462	others	gobp_fc_receptor_mediated_stimulatory_signaling_pathway
gobp_fc_receptor_signaling_pathway	1.41639	3.1112	others	gobp_fc_receptor_signaling_pathway
gobp_fear_response	-0.148661	-1.08796	others	gobp_fear_response
gobp_feeding_behavior	1.43654	-5.39265	others	gobp_feeding_behavior
gobp_female_gamete_generation	-2.11152	-2.53208	others	gobp_female_gamete_generation
gobp_female_genitalia_development	0.750173	-0.0735373	others	gobp_female_genitalia_development
gobp_female_meiosis_i	1.15707	3.68134	others	gobp_female_meiosis_i
gobp_female_meiotic_nuclear_division	-0.900946	4.57632	others	gobp_female_meiotic_nuclear_division
gobp_female_sex_differentiation	-2.81795	-4.66366	others	gobp_female_sex_differentiation
gobp_fermentation	-1.21839	-1.74703	others	gobp_fermentation
gobp_fertilization	-3.48791	-0.537007	others	gobp_fertilization
gobp_fever_generation	0.99523	-2.64721	others	gobp_fever_generation
gobp_fibrinolysis	-2.89421	-0.071248	others	gobp_fibrinolysis
gobp_fibroblast_activation	-4.48604	-3.84503	others	gobp_fibroblast_activation
gobp_fibroblast_apoptotic_process	0.04762	-0.485085	others	gobp_fibroblast_apoptotic_process
gobp_fibroblast_growth_factor_production	-1.14821	-4.18179	others	gobp_fibroblast_growth_factor_production
gobp_fibroblast_growth_factor_receptor_signaling_pathway	-0.642988	-8.24826	others	gobp_fibroblast_growth_factor_receptor_signaling_pathway
gobp_fibroblast_migration	-2.96015	-4.0598	others	gobp_fibroblast_migration
gobp_fibroblast_proliferation	-1.67805	-4.72665	others	gobp_fibroblast_proliferation
gobp_filopodium_assembly	0.0299319	-3.4783	others	gobp_filopodium_assembly
gobp_flavin_containing_compound_metabolic_process	-1.07851	2.23729	others	gobp_flavin_containing_compound_metabolic_process
gobp_flavone_metabolic_process	-0.477634	0.690644	others	gobp_flavone_metabolic_process
gobp_flavonoid_glucuronidation	0.154223	0.768499	others	gobp_flavonoid_glucuronidation
gobp_flavonoid_metabolic_process	0.640518	0.184955	others	gobp_flavonoid_metabolic_process
gobp_floor_plate_development	-0.322449	-1.67593	others	gobp_floor_plate_development
gobp_fluid_transport	-3.46697	-5.70745	others	gobp_fluid_transport
gobp_foam_cell_differentiation	-0.445855	1.52344	others	gobp_foam_cell_differentiation
gobp_focal_adhesion_assembly	-5.10398	-9.8537	others	gobp_focal_adhesion_assembly
gobp_folate_import_across_plasma_membrane	-0.6729	0.0573397	others	gobp_folate_import_across_plasma_membrane
gobp_folate_transmembrane_transport	-0.6729	0.769799	others	gobp_folate_transmembrane_transport
gobp_folic_acid_containing_compound_biosynthetic_process	1.98378	4.4639	others	gobp_folic_acid_containing_compound_biosynthetic_process
gobp_folic_acid_containing_compound_catabolic_process	-0.39018	-1.3623	others	gobp_folic_acid_containing_compound_catabolic_process
gobp_folic_acid_containing_compound_metabolic_process	0.42597	3.1089	others	gobp_folic_acid_containing_compound_metabolic_process
gobp_folic_acid_metabolic_process	0.538665	3.2577	others	gobp_folic_acid_metabolic_process
gobp_folic_acid_transport	-0.6729	1.09755	others	gobp_folic_acid_transport
gobp_follicle_stimulating_hormone_secretion	-1.61721	-8.76872	others	gobp_follicle_stimulating_hormone_secretion
gobp_forebrain_cell_migration	0.292373	-6.3353	others	gobp_forebrain_cell_migration
gobp_forebrain_development	-1.82928	-5.06834	others	gobp_forebrain_development
gobp_forebrain_dorsal_ventral_pattern_formation	0.82724	-3.08404	others	gobp_forebrain_dorsal_ventral_pattern_formation
gobp_forebrain_generation_of_neurons	-0.403108	-4.79683	others	gobp_forebrain_generation_of_neurons
gobp_forebrain_morphogenesis	-0.052876	-0.466275	others	gobp_forebrain_morphogenesis
gobp_forebrain_neuroblast_division	-0.872771	3.92371	others	gobp_forebrain_neuroblast_division
gobp_forebrain_neuron_development	-0.182981	-2.73926	others	gobp_forebrain_neuron_development
gobp_forebrain_neuron_differentiation	-0.019658	-5.29848	others	gobp_forebrain_neuron_differentiation
gobp_forebrain_radial_glial_cell_differentiation	-0.824404	-7.18996	others	gobp_forebrain_radial_glial_cell_differentiation
gobp_forebrain_regionalization	1.97932	-0.395216	others	gobp_forebrain_regionalization
gobp_foregut_morphogenesis	-2.38867	-6.15515	others	gobp_foregut_morphogenesis
gobp_forelimb_morphogenesis	-0.0874264	-4.23286	others	gobp_forelimb_morphogenesis
gobp_formate_metabolic_process	0.89991	1.50059	others	gobp_formate_metabolic_process
gobp_formation_of_anatomical_boundary	-1.61721	-1.40854	others	gobp_formation_of_anatomical_boundary
gobp_formation_of_extrachromosomal_circular_dna	-0.792647	4.55939	others	gobp_formation_of_extrachromosomal_circular_dna
gobp_formation_of_primary_germ_layer	-3.79834	-5.43991	others	gobp_formation_of_primary_germ_layer
gobp_formation_of_translation_preinitiation_complex	1.45464	3.25471	others	gobp_formation_of_translation_preinitiation_complex
gobp_free_ubiquitin_chain_polymerization	-1.08904	-0.933633	others	gobp_free_ubiquitin_chain_polymerization
gobp_fructose_1_6_bisphosphate_metabolic_process	-0.626643	0.779741	others	gobp_fructose_1_6_bisphosphate_metabolic_process
gobp_fructose_2_6_bisphosphate_metabolic_process	-0.451248	3.71972	others	gobp_fructose_2_6_bisphosphate_metabolic_process
gobp_fructose_6_phosphate_metabolic_process	1.09278	2.50723	others	gobp_fructose_6_phosphate_metabolic_process
gobp_fructose_metabolic_process	-0.109418	1.56886	others	gobp_fructose_metabolic_process
gobp_fructose_transmembrane_transport	-0.188919	0.82418	others	gobp_fructose_transmembrane_transport
gobp_fucose_catabolic_process	0.551386	1.11784	others	gobp_fucose_catabolic_process
gobp_fucose_metabolic_process	-0.336894	1.16241	others	gobp_fucose_metabolic_process
gobp_fucosylation	0.0582571	1.03393	others	gobp_fucosylation
gobp_fungiform_papilla_development	-1.2265	-3.63086	others	gobp_fungiform_papilla_development
gobp_fungiform_papilla_morphogenesis	-1.2265	-3.90936	others	gobp_fungiform_papilla_morphogenesis
gobp_fusion_of_sperm_to_egg_plasma_membrane_involved_in_single_fertilization	-3.75943	-2.93032	others	gobp_fusion_of_sperm_to_egg_plasma_membrane_involved_in_single_fertilization
gobp_g_protein_coupled_acetylcholine_receptor_signaling_pathway	-2.835	-3.37569	others	gobp_g_protein_coupled_acetylcholine_receptor_signaling_pathway
gobp_g_protein_coupled_glutamate_receptor_signaling_pathway	0.0982819	-3.36369	others	gobp_g_protein_coupled_glutamate_receptor_signaling_pathway
gobp_g_protein_coupled_opioid_receptor_signaling_pathway	0.61842	-0.739624	others	gobp_g_protein_coupled_opioid_receptor_signaling_pathway
gobp_g_protein_coupled_purinergic_receptor_signaling_pathway	-1.16905	-1.88124	others	gobp_g_protein_coupled_purinergic_receptor_signaling_pathway
gobp_g_protein_coupled_receptor_internalization	0.896335	-3.09478	others	gobp_g_protein_coupled_receptor_internalization
gobp_g_protein_coupled_receptor_signaling_pathway	-1.83625	-2.92435	others	gobp_g_protein_coupled_receptor_signaling_pathway
gobp_g_protein_coupled_receptor_signaling_pathway_coupled_to_cyclic_nucleotide_second_messenger	-3.34863	-5.40895	others	gobp_g_protein_coupled_receptor_signaling_pathway_coupled_to_cyclic_nucleotide_second_messenger
gobp_g_protein_coupled_receptor_signaling_pathway_involved_in_heart_process	-0.373936	-5.82822	others	gobp_g_protein_coupled_receptor_signaling_pathway_involved_in_heart_process
gobp_g_quadruplex_dna_unwinding	1.83075	2.3201	others	gobp_g_quadruplex_dna_unwinding
gobp_g0_to_g1_transition	1.41416	0.313138	others	gobp_g0_to_g1_transition
gobp_g1_to_g0_transition	-0.491048	-0.0713858	others	gobp_g1_to_g0_transition
gobp_gabaergic_neuron_differentiation	0.0786796	-6.41388	others	gobp_gabaergic_neuron_differentiation
gobp_galactolipid_biosynthetic_process	3.03708	2.46867	others	gobp_galactolipid_biosynthetic_process
gobp_galactolipid_metabolic_process	2.09064	2.04818	others	gobp_galactolipid_metabolic_process
gobp_galactose_catabolic_process	1.31254	4.38266	others	gobp_galactose_catabolic_process
gobp_galactose_metabolic_process	-0.191422	2.09246	others	gobp_galactose_metabolic_process
gobp_gamete_generation	0.266779	0.088318	others	gobp_gamete_generation
gobp_gamma_aminobutyric_acid_metabolic_process	-1.05223	2.64507	others	gobp_gamma_aminobutyric_acid_metabolic_process
gobp_gamma_aminobutyric_acid_secretion	1.05156	-5.22478	others	gobp_gamma_aminobutyric_acid_secretion
gobp_gamma_aminobutyric_acid_signaling_pathway	-0.215582	-6.79757	others	gobp_gamma_aminobutyric_acid_signaling_pathway
gobp_gamma_aminobutyric_acid_transport	1.07178	-2.38056	others	gobp_gamma_aminobutyric_acid_transport
gobp_gamma_delta_t_cell_activation	2.03684	3.04995	others	gobp_gamma_delta_t_cell_activation
gobp_gamma_delta_t_cell_differentiation	1.52841	-0.448297	others	gobp_gamma_delta_t_cell_differentiation
gobp_ganglion_development	0.852021	-5.03862	others	gobp_ganglion_development
gobp_ganglioside_biosynthetic_process	2.18954	-3.1053	others	gobp_ganglioside_biosynthetic_process
gobp_ganglioside_biosynthetic_process_via_lactosylceramide	2.18954	-3.18527	others	gobp_ganglioside_biosynthetic_process_via_lactosylceramide
gobp_ganglioside_catabolic_process	1.40692	3.47729	others	gobp_ganglioside_catabolic_process
gobp_ganglioside_metabolic_process	3.3918	-0.565687	others	gobp_ganglioside_metabolic_process
gobp_gap_junction_assembly	-0.822353	-3.77796	others	gobp_gap_junction_assembly
gobp_gas_homeostasis	0.169238	0.24078	others	gobp_gas_homeostasis
gobp_gas_transport	-3.52588	-4.21722	others	gobp_gas_transport
gobp_gastric_acid_secretion	-1.47827	-2.02336	others	gobp_gastric_acid_secretion
gobp_gastric_motility	3.95804	5.26439	others	gobp_gastric_motility
gobp_gastro_intestinal_system_smooth_muscle_contraction	-1.21108	-3.51165	others	gobp_gastro_intestinal_system_smooth_muscle_contraction
gobp_gastrulation	-4.01273	-6.52921	others	gobp_gastrulation
gobp_gastrulation_with_mouth_forming_second	-3.27855	-6.06711	others	gobp_gastrulation_with_mouth_forming_second
gobp_gdp_mannose_metabolic_process	1.78762	2.05305	others	gobp_gdp_mannose_metabolic_process
gobp_gdp_metabolic_process	-1.17493	2.10692	others	gobp_gdp_metabolic_process
gobp_gene_silencing_by_rna	0.938555	-0.258912	others	gobp_gene_silencing_by_rna
gobp_generation_of_precursor_metabolites_and_energy	0.696802	2.0714	others	gobp_generation_of_precursor_metabolites_and_energy
gobp_genitalia_development	1.27275	-1.64401	others	gobp_genitalia_development
gobp_genitalia_morphogenesis	-0.609762	-0.530708	others	gobp_genitalia_morphogenesis
gobp_genomic_imprinting	-2.27924	-2.52702	others	gobp_genomic_imprinting
gobp_germ_cell_development	-0.0552671	-0.815354	others	gobp_germ_cell_development
gobp_germ_cell_migration	0.361035	-2.75717	others	gobp_germ_cell_migration
gobp_germ_cell_proliferation	3.37071	3.3825	others	gobp_germ_cell_proliferation
gobp_germinal_center_b_cell_differentiation	1.24884	3.60609	others	gobp_germinal_center_b_cell_differentiation
gobp_germinal_center_formation	1.17581	3.28005	others	gobp_germinal_center_formation
gobp_gland_development	-3.93259	-7.31541	others	gobp_gland_development
gobp_gland_morphogenesis	-3.2471	-6.72516	others	gobp_gland_morphogenesis
gobp_glandular_epithelial_cell_development	1.40427	-5.19682	others	gobp_glandular_epithelial_cell_development
gobp_glandular_epithelial_cell_differentiation	1.1332	-5.36165	others	gobp_glandular_epithelial_cell_differentiation
gobp_glial_cell_apoptotic_process	3.24022	-0.476329	others	gobp_glial_cell_apoptotic_process
gobp_glial_cell_derived_neurotrophic_factor_receptor_signaling_pathway	-1.24598	-2.30727	others	gobp_glial_cell_derived_neurotrophic_factor_receptor_signaling_pathway
gobp_glial_cell_development	-0.734606	-3.92078	others	gobp_glial_cell_development
gobp_glial_cell_differentiation	0.155213	-4.33084	others	gobp_glial_cell_differentiation
gobp_glial_cell_fate_commitment	-2.1061	-3.43546	others	gobp_glial_cell_fate_commitment
gobp_glial_cell_migration	-0.0199493	-3.59092	others	gobp_glial_cell_migration
gobp_glial_cell_proliferation	3.5177	-0.461057	others	gobp_glial_cell_proliferation
gobp_gliogenesis	0.642075	-3.72158	others	gobp_gliogenesis
gobp_glomerular_basement_membrane_development	-2.45487	-4.24701	others	gobp_glomerular_basement_membrane_development
gobp_glomerular_epithelial_cell_development	-3.14665	-4.9536	others	gobp_glomerular_epithelial_cell_development
gobp_glomerular_epithelial_cell_differentiation	-2.51421	-4.45053	others	gobp_glomerular_epithelial_cell_differentiation
gobp_glomerular_epithelium_development	-3.32069	-4.98936	others	gobp_glomerular_epithelium_development
gobp_glomerular_mesangial_cell_development	-2.17985	-8.59289	others	gobp_glomerular_mesangial_cell_development
gobp_glomerular_mesangial_cell_proliferation	-3.51414	-7.52569	others	gobp_glomerular_mesangial_cell_proliferation
gobp_glomerular_mesangium_development	-4.3315	-8.92477	others	gobp_glomerular_mesangium_development
gobp_glomerular_visceral_epithelial_cell_migration	-4.69792	-5.84537	others	gobp_glomerular_visceral_epithelial_cell_migration
gobp_glomerulus_development	-3.49692	-8.85565	others	gobp_glomerulus_development
gobp_glomerulus_morphogenesis	-3.48173	-7.47486	others	gobp_glomerulus_morphogenesis
gobp_glomerulus_vasculature_morphogenesis	-3.7746	-6.60128	others	gobp_glomerulus_vasculature_morphogenesis
gobp_glucan_biosynthetic_process	-1.61316	-1.38907	others	gobp_glucan_biosynthetic_process
gobp_glucocorticoid_biosynthetic_process	2.8004	-6.46102	others	gobp_glucocorticoid_biosynthetic_process
gobp_glucocorticoid_metabolic_process	-1.1224	-7.08098	others	gobp_glucocorticoid_metabolic_process
gobp_glucocorticoid_secretion	0.256601	-5.34339	others	gobp_glucocorticoid_secretion
gobp_glucosamine_containing_compound_catabolic_process	-0.144649	4.76534	others	gobp_glucosamine_containing_compound_catabolic_process
gobp_glucosamine_containing_compound_metabolic_process	1.51508	-1.04068	others	gobp_glucosamine_containing_compound_metabolic_process
gobp_glucose_6_phosphate_metabolic_process	1.48191	3.80365	others	gobp_glucose_6_phosphate_metabolic_process
gobp_glucose_catabolic_process	0.632786	0.370104	others	gobp_glucose_catabolic_process
gobp_glucose_import	-3.49981	-3.10198	others	gobp_glucose_import
gobp_glucose_import_across_plasma_membrane	-0.757205	-3.58535	others	gobp_glucose_import_across_plasma_membrane
gobp_glucose_import_in_response_to_insulin_stimulus	-2.71577	-2.45719	others	gobp_glucose_import_in_response_to_insulin_stimulus
gobp_glucose_metabolic_process	-0.353981	-0.454958	others	gobp_glucose_metabolic_process
gobp_glucosylceramide_metabolic_process	3.54391	2.00888	others	gobp_glucosylceramide_metabolic_process
gobp_glutamate_biosynthetic_process	0.776228	-1.23796	others	gobp_glutamate_biosynthetic_process
gobp_glutamate_catabolic_process	1.75102	0.451035	others	gobp_glutamate_catabolic_process
gobp_glutamate_homeostasis	0.0214774	1.02959	others	gobp_glutamate_homeostasis
gobp_glutamate_metabolic_process	0.798348	1.65461	others	gobp_glutamate_metabolic_process
gobp_glutamate_receptor_signaling_pathway	-1.71118	-3.01075	others	gobp_glutamate_receptor_signaling_pathway
gobp_glutamate_reuptake	-0.949882	-1.87915	others	gobp_glutamate_reuptake
gobp_glutamate_secretion	0.213657	-4.88567	others	gobp_glutamate_secretion
gobp_glutamate_secretion_neurotransmission	0.364235	-0.65285	others	gobp_glutamate_secretion_neurotransmission
gobp_glutamine_family_amino_acid_biosynthetic_process	0.735858	0.154231	others	gobp_glutamine_family_amino_acid_biosynthetic_process
gobp_glutamine_family_amino_acid_catabolic_process	-0.733377	-1.51137	others	gobp_glutamine_family_amino_acid_catabolic_process
gobp_glutamine_family_amino_acid_metabolic_process	-0.124087	-0.0672125	others	gobp_glutamine_family_amino_acid_metabolic_process
gobp_glutamine_metabolic_process	1.01629	1.22166	others	gobp_glutamine_metabolic_process
gobp_glutamine_transport	1.59862	0.191183	others	gobp_glutamine_transport
gobp_glutathione_catabolic_process	-2.2591	-4.27622	others	gobp_glutathione_catabolic_process
gobp_glutathione_metabolic_process	-1.83787	0.328331	others	gobp_glutathione_metabolic_process
gobp_glycerol_3_phosphate_metabolic_process	-0.461063	-0.146175	others	gobp_glycerol_3_phosphate_metabolic_process
gobp_glycerol_ether_metabolic_process	2.79686	3.30533	others	gobp_glycerol_ether_metabolic_process
gobp_glycerol_transport	-2.7579	-1.25911	others	gobp_glycerol_transport
gobp_glycerolipid_biosynthetic_process	0.406735	-0.891076	others	gobp_glycerolipid_biosynthetic_process
gobp_glycerolipid_catabolic_process	0.160886	1.15086	others	gobp_glycerolipid_catabolic_process
gobp_glycerolipid_metabolic_process	0.456657	-0.393823	others	gobp_glycerolipid_metabolic_process
gobp_glycerophospholipid_biosynthetic_process	0.586674	-1.41829	others	gobp_glycerophospholipid_biosynthetic_process
gobp_glycerophospholipid_catabolic_process	0.468598	1.53019	others	gobp_glycerophospholipid_catabolic_process
gobp_glycerophospholipid_metabolic_process	0.336327	-0.78131	others	gobp_glycerophospholipid_metabolic_process
gobp_glycine_biosynthetic_process	-0.462046	1.63548	others	gobp_glycine_biosynthetic_process
gobp_glycine_metabolic_process	0.235423	2.32975	others	gobp_glycine_metabolic_process
gobp_glycine_transport	-0.599466	-0.666202	others	gobp_glycine_transport
gobp_glycolipid_biosynthetic_process	3.77137	-0.230405	others	gobp_glycolipid_biosynthetic_process
gobp_glycolipid_catabolic_process	1.25039	2.71711	others	gobp_glycolipid_catabolic_process
gobp_glycolipid_transport	2.95674	0.589473	others	gobp_glycolipid_transport
gobp_glycolytic_fermentation	0.615084	-0.434068	others	gobp_glycolytic_fermentation
gobp_glycolytic_process_through_fructose_6_phosphate	0.70288	1.85806	others	gobp_glycolytic_process_through_fructose_6_phosphate
gobp_glycoprotein_biosynthetic_process	3.8541	-2.27638	others	gobp_glycoprotein_biosynthetic_process
gobp_glycoprotein_catabolic_process	0.736595	1.72917	others	gobp_glycoprotein_catabolic_process
gobp_glycoprotein_metabolic_process	3.4743	-2.24534	others	gobp_glycoprotein_metabolic_process
gobp_glycosaminoglycan_catabolic_process	-0.510081	-1.0592	others	gobp_glycosaminoglycan_catabolic_process
gobp_glycoside_catabolic_process	0.193818	1.50152	others	gobp_glycoside_catabolic_process
gobp_glycoside_metabolic_process	1.25192	1.71587	others	gobp_glycoside_metabolic_process
gobp_glycoside_transport	-0.204795	-0.644468	others	gobp_glycoside_transport
gobp_glycosphingolipid_biosynthetic_process	3.78054	-1.42865	others	gobp_glycosphingolipid_biosynthetic_process
gobp_glycosphingolipid_metabolic_process	3.64119	0.174966	others	gobp_glycosphingolipid_metabolic_process
gobp_glycosyl_compound_biosynthetic_process	-1.83941	-0.153183	others	gobp_glycosyl_compound_biosynthetic_process
gobp_glycosyl_compound_catabolic_process	2.27911	5.97322	others	gobp_glycosyl_compound_catabolic_process
gobp_glycosyl_compound_metabolic_process	2.57031	5.56681	others	gobp_glycosyl_compound_metabolic_process
gobp_glycosylation	3.45536	-1.2557	others	gobp_glycosylation
gobp_glycosylceramide_biosynthetic_process	3.05391	2.20123	others	gobp_glycosylceramide_biosynthetic_process
gobp_glycosylceramide_catabolic_process	1.07328	2.02502	others	gobp_glycosylceramide_catabolic_process
gobp_glycosylceramide_metabolic_process	2.26275	0.588102	others	gobp_glycosylceramide_metabolic_process
gobp_glyoxylate_metabolic_process	-1.51565	1.93081	others	gobp_glyoxylate_metabolic_process
gobp_gmp_biosynthetic_process	0.60347	1.3452	others	gobp_gmp_biosynthetic_process
gobp_gmp_metabolic_process	-0.50275	2.66333	others	gobp_gmp_metabolic_process
gobp_gmp_salvage	-0.214421	1.3122	others	gobp_gmp_salvage
gobp_golgi_disassembly	-0.00931813	-1.46962	others	gobp_golgi_disassembly
gobp_golgi_localization	0.645071	-2.29144	others	gobp_golgi_localization
gobp_golgi_organization	1.09578	0.443394	others	gobp_golgi_organization
gobp_golgi_ribbon_formation	0.801816	0.854516	others	gobp_golgi_ribbon_formation
gobp_golgi_to_endosome_transport	-0.0540517	0.399327	others	gobp_golgi_to_endosome_transport
gobp_golgi_to_lysosome_transport	0.00125636	-2.29447	others	gobp_golgi_to_lysosome_transport
gobp_golgi_to_plasma_membrane_protein_transport	-0.392643	0.348184	others	gobp_golgi_to_plasma_membrane_protein_transport
gobp_golgi_to_plasma_membrane_transport	-1.5945	-0.486434	others	gobp_golgi_to_plasma_membrane_transport
gobp_golgi_to_vacuole_transport	0.831727	-1.83539	others	gobp_golgi_to_vacuole_transport
gobp_golgi_vesicle_budding	0.723846	1.70413	others	gobp_golgi_vesicle_budding
gobp_golgi_vesicle_transport	3.28202	1.01818	others	gobp_golgi_vesicle_transport
gobp_gonadotropin_secretion	-1.41038	-7.57605	others	gobp_gonadotropin_secretion
gobp_gpi_anchor_metabolic_process	3.3391	0.702162	others	gobp_gpi_anchor_metabolic_process
gobp_granulocyte_activation	4.00387	6.55255	others	gobp_granulocyte_activation
gobp_granulocyte_chemotaxis	0.0476846	2.98893	others	gobp_granulocyte_chemotaxis
gobp_granulocyte_colony_stimulating_factor_production	-1.7589	-0.622625	others	gobp_granulocyte_colony_stimulating_factor_production
gobp_granulocyte_differentiation	1.10082	-0.463255	others	gobp_granulocyte_differentiation
gobp_granulocyte_macrophage_colony_stimulating_factor_production	3.70075	7.5897	others	gobp_granulocyte_macrophage_colony_stimulating_factor_production
gobp_granulocyte_migration	-0.0138551	3.07865	others	gobp_granulocyte_migration
gobp_granzyme_mediated_programmed_cell_death_signaling_pathway	2.07098	5.3002	others	gobp_granzyme_mediated_programmed_cell_death_signaling_pathway
gobp_grooming_behavior	-0.184453	-1.77209	others	gobp_grooming_behavior
gobp_growth	-2.16584	-5.59788	others	gobp_growth
gobp_growth_hormone_receptor_signaling_pathway_via_jak_stat	1.67127	4.11692	others	gobp_growth_hormone_receptor_signaling_pathway_via_jak_stat
gobp_growth_hormone_secretion	1.53781	-0.155449	others	gobp_growth_hormone_secretion
gobp_growth_involved_in_heart_morphogenesis	-1.13494	-6.12049	others	gobp_growth_involved_in_heart_morphogenesis
gobp_growth_plate_cartilage_chondrocyte_development	-1.77973	-2.10572	others	gobp_growth_plate_cartilage_chondrocyte_development
gobp_growth_plate_cartilage_chondrocyte_differentiation	-0.522273	-1.66741	others	gobp_growth_plate_cartilage_chondrocyte_differentiation
gobp_growth_plate_cartilage_development	-1.22778	-5.05027	others	gobp_growth_plate_cartilage_development
gobp_gtp_biosynthetic_process	2.45454	1.62489	others	gobp_gtp_biosynthetic_process
gobp_gtp_metabolic_process	1.13899	2.32804	others	gobp_gtp_metabolic_process
gobp_guanine_metabolic_process	-1.06146	1.34018	others	gobp_guanine_metabolic_process
gobp_guanine_nucleotide_transmembrane_transport	-1.46654	0.312937	others	gobp_guanine_nucleotide_transmembrane_transport
gobp_guanine_nucleotide_transport	-1.46654	0.944227	others	gobp_guanine_nucleotide_transport
gobp_hair_cell_differentiation	0.307919	-4.23282	others	gobp_hair_cell_differentiation
gobp_hair_cycle_phase	-0.794206	-2.01418	others	gobp_hair_cycle_phase
gobp_hair_follicle_maturation	0.116103	-0.748238	others	gobp_hair_follicle_maturation
gobp_hair_follicle_placode_formation	-1.2265	-4.51108	others	gobp_hair_follicle_placode_formation
gobp_hard_palate_development	0.409208	-1.45238	others	gobp_hard_palate_development
gobp_head_development	-2.7503	-6.4961	others	gobp_head_development
gobp_head_morphogenesis	0.776506	-6.06886	others	gobp_head_morphogenesis
gobp_heart_development	-2.77084	-8.97914	others	gobp_heart_development
gobp_heart_field_specification	1.59703	-6.64401	others	gobp_heart_field_specification
gobp_heart_formation	-4.07607e-05	-8.17443	others	gobp_heart_formation
gobp_heart_growth	0.475891	-6.40544	others	gobp_heart_growth
gobp_heart_morphogenesis	-2.77691	-9.93887	others	gobp_heart_morphogenesis
gobp_heart_process	-1.92086	-8.51449	others	gobp_heart_process
gobp_heart_trabecula_formation	-2.52647	-6.2848	others	gobp_heart_trabecula_formation
gobp_heart_trabecula_morphogenesis	-2.87703	-7.51505	others	gobp_heart_trabecula_morphogenesis
gobp_heart_valve_development	-3.58625	-9.63744	others	gobp_heart_valve_development
gobp_heart_valve_formation	-1.66426	-7.8069	others	gobp_heart_valve_formation
gobp_heart_valve_morphogenesis	-3.75176	-10.3394	others	gobp_heart_valve_morphogenesis
gobp_heat_acclimation	-0.294992	1.08017	others	gobp_heat_acclimation
gobp_heat_generation	-0.200585	-2.60302	others	gobp_heat_generation
gobp_hematopoietic_progenitor_cell_differentiation	0.615303	-4.36881	others	gobp_hematopoietic_progenitor_cell_differentiation
gobp_hematopoietic_stem_cell_differentiation	-0.389154	-4.98744	others	gobp_hematopoietic_stem_cell_differentiation
gobp_hematopoietic_stem_cell_homeostasis	2.61407	-4.8913	others	gobp_hematopoietic_stem_cell_homeostasis
gobp_hematopoietic_stem_cell_migration	-0.489035	-3.78873	others	gobp_hematopoietic_stem_cell_migration
gobp_hematopoietic_stem_cell_migration_to_bone_marrow	-2.06506	-8.21781	others	gobp_hematopoietic_stem_cell_migration_to_bone_marrow
gobp_hematopoietic_stem_cell_proliferation	-1.41696	-1.52816	others	gobp_hematopoietic_stem_cell_proliferation
gobp_heme_transport	0.928439	2.30511	others	gobp_heme_transport
gobp_hemidesmosome_assembly	-1.97443	0.5634	others	gobp_hemidesmosome_assembly
gobp_hemoglobin_biosynthetic_process	0.298307	-3.49868	others	gobp_hemoglobin_biosynthetic_process
gobp_hemoglobin_metabolic_process	-2.21312	-3.49276	others	gobp_hemoglobin_metabolic_process
gobp_hemostasis	-1.76673	-1.31712	others	gobp_hemostasis
gobp_heparan_sulfate_proteoglycan_biosynthetic_process	2.78314	-5.23959	others	gobp_heparan_sulfate_proteoglycan_biosynthetic_process
gobp_heparan_sulfate_proteoglycan_biosynthetic_process_enzymatic_modification	2.15936	-3.85575	others	gobp_heparan_sulfate_proteoglycan_biosynthetic_process_enzymatic_modification
gobp_heparan_sulfate_proteoglycan_biosynthetic_process_polysaccharide_chain_biosynthetic_process	2.48401	-4.03249	others	gobp_heparan_sulfate_proteoglycan_biosynthetic_process_polysaccharide_chain_biosynthetic_process
gobp_heparan_sulfate_proteoglycan_metabolic_process	1.86869	-4.45624	others	gobp_heparan_sulfate_proteoglycan_metabolic_process
gobp_heparin_biosynthetic_process	1.74026	-7.88968	others	gobp_heparin_biosynthetic_process
gobp_heparin_metabolic_process	1.999	-7.92369	others	gobp_heparin_metabolic_process
gobp_hepatic_stellate_cell_activation	-3.94849	-4.19761	others	gobp_hepatic_stellate_cell_activation
gobp_hepaticobiliary_system_development	-1.81999	-1.78123	others	gobp_hepaticobiliary_system_development
gobp_hepatocyte_apoptotic_process	0.533853	4.81718	others	gobp_hepatocyte_apoptotic_process
gobp_hepatocyte_differentiation	-3.22277	-2.2892	others	gobp_hepatocyte_differentiation
gobp_hepatocyte_growth_factor_receptor_signaling_pathway	-0.738862	-1.98343	others	gobp_hepatocyte_growth_factor_receptor_signaling_pathway
gobp_hepoxilin_metabolic_process	-0.735056	2.48403	others	gobp_hepoxilin_metabolic_process
gobp_heterochromatin_organization	-1.52468	-3.93346	others	gobp_heterochromatin_organization
gobp_heterophilic_cell_cell_adhesion_via_plasma_membrane_cell_adhesion_molecules	2.02058	-0.614844	others	gobp_heterophilic_cell_cell_adhesion_via_plasma_membrane_cell_adhesion_molecules
gobp_heterotypic_cell_cell_adhesion	0.137681	2.53827	others	gobp_heterotypic_cell_cell_adhesion
gobp_hexose_phosphate_transport	1.20984	3.21268	others	gobp_hexose_phosphate_transport
gobp_high_density_lipoprotein_particle_assembly	-1.37295	1.54937	others	gobp_high_density_lipoprotein_particle_assembly
gobp_high_density_lipoprotein_particle_clearance	-1.54099	0.249195	others	gobp_high_density_lipoprotein_particle_clearance
gobp_high_density_lipoprotein_particle_remodeling	-0.477736	2.49834	others	gobp_high_density_lipoprotein_particle_remodeling
gobp_hindbrain_development	-1.04554	-4.06609	others	gobp_hindbrain_development
gobp_hindbrain_maturation	4.11297	1.41239	others	gobp_hindbrain_maturation
gobp_hindbrain_morphogenesis	0.724426	-3.88005	others	gobp_hindbrain_morphogenesis
gobp_hindbrain_radial_glia_guided_cell_migration	-3.62509	-4.03591	others	gobp_hindbrain_radial_glia_guided_cell_migration
gobp_hindgut_development	-0.989002	-4.60672	others	gobp_hindgut_development
gobp_hindlimb_morphogenesis	-2.49553	-6.98692	others	gobp_hindlimb_morphogenesis
gobp_hippo_signaling	-0.0845465	-8.74156	others	gobp_hippo_signaling
gobp_hippocampal_neuron_apoptotic_process	1.74621	3.76658	others	gobp_hippocampal_neuron_apoptotic_process
gobp_hippocampus_development	1.32579	0.271505	others	gobp_hippocampus_development
gobp_his_purkinje_system_development	-1.39094	-3.37329	others	gobp_his_purkinje_system_development
gobp_histamine_metabolic_process	0.378778	-1.14462	others	gobp_histamine_metabolic_process
gobp_histamine_production_involved_in_inflammatory_response	0.856096	2.46458	others	gobp_histamine_production_involved_in_inflammatory_response
gobp_histamine_secretion	0.856096	1.17715	others	gobp_histamine_secretion
gobp_histamine_transport	1.0905	0.676534	others	gobp_histamine_transport
gobp_histidine_catabolic_process	0.0200062	0.815521	others	gobp_histidine_catabolic_process
gobp_histidine_metabolic_process	0.287509	1.16988	others	gobp_histidine_metabolic_process
gobp_histone_arginine_methylation	-0.460944	-0.605739	others	gobp_histone_arginine_methylation
gobp_histone_citrullination	0.409967	1.53674	others	gobp_histone_citrullination
gobp_histone_deacetylation	0.439693	-5.14109	others	gobp_histone_deacetylation
gobp_histone_dephosphorylation	-1.0699	-1.8365	others	gobp_histone_dephosphorylation
gobp_histone_deubiquitination	1.86353	2.9559	others	gobp_histone_deubiquitination
gobp_histone_exchange	-0.391514	4.19636	others	gobp_histone_exchange
gobp_histone_h2a_acetylation	1.17224	2.49374	others	gobp_histone_h2a_acetylation
gobp_histone_h2a_k119_monoubiquitination	-2.55431	-3.04936	others	gobp_histone_h2a_k119_monoubiquitination
gobp_histone_h2a_k63_linked_ubiquitination	-0.52851	0.00433071	others	gobp_histone_h2a_k63_linked_ubiquitination
gobp_histone_h2a_monoubiquitination	-2.13674	-2.94151	others	gobp_histone_h2a_monoubiquitination
gobp_histone_h2a_phosphorylation	-0.559681	2.23608	others	gobp_histone_h2a_phosphorylation
gobp_histone_h2a_ubiquitination	-0.8606	-1.2608	others	gobp_histone_h2a_ubiquitination
gobp_histone_h2b_ubiquitination	-0.0477355	1.51897	others	gobp_histone_h2b_ubiquitination
gobp_histone_h3_acetylation	1.12926	0.100865	others	gobp_histone_h3_acetylation
gobp_histone_h3_deacetylation	-0.654907	-4.0107	others	gobp_histone_h3_deacetylation
gobp_histone_h3_k14_acetylation	0.71012	-1.48906	others	gobp_histone_h3_k14_acetylation
gobp_histone_h3_k27_demethylation	-1.71202	-0.584121	others	gobp_histone_h3_k27_demethylation
gobp_histone_h3_k27_methylation	-1.80238	-0.968267	others	gobp_histone_h3_k27_methylation
gobp_histone_h3_k27_trimethylation	-1.53514	-0.445279	others	gobp_histone_h3_k27_trimethylation
gobp_histone_h3_k36_demethylation	0.941125	1.0767	others	gobp_histone_h3_k36_demethylation
gobp_histone_h3_k36_methylation	-0.164247	-0.584912	others	gobp_histone_h3_k36_methylation
gobp_histone_h3_k36_trimethylation	0.282472	-0.775293	others	gobp_histone_h3_k36_trimethylation
gobp_histone_h3_k4_demethylation	-0.444124	0.770295	others	gobp_histone_h3_k4_demethylation
gobp_histone_h3_k4_demethylation_trimethyl_h3_k4_specific	0.545577	-0.084623	others	gobp_histone_h3_k4_demethylation_trimethyl_h3_k4_specific
gobp_histone_h3_k4_dimethylation	0.249224	0.186055	others	gobp_histone_h3_k4_dimethylation
gobp_histone_h3_k4_methylation	-0.536247	0.391737	others	gobp_histone_h3_k4_methylation
gobp_histone_h3_k4_monomethylation	0.249224	0.163306	others	gobp_histone_h3_k4_monomethylation
gobp_histone_h3_k4_trimethylation	-0.405067	-0.535516	others	gobp_histone_h3_k4_trimethylation
gobp_histone_h3_k9_acetylation	-0.941962	-1.42673	others	gobp_histone_h3_k9_acetylation
gobp_histone_h3_k9_demethylation	0.984569	-1.94019	others	gobp_histone_h3_k9_demethylation
gobp_histone_h3_k9_dimethylation	1.09355	0.842861	others	gobp_histone_h3_k9_dimethylation
gobp_histone_h3_k9_methylation	-0.907083	-2.10215	others	gobp_histone_h3_k9_methylation
gobp_histone_h3_k9_modification	-1.68648	-2.4825	others	gobp_histone_h3_k9_modification
gobp_histone_h3_k9_trimethylation	-0.328771	-2.20632	others	gobp_histone_h3_k9_trimethylation
gobp_histone_h4_acetylation	1.31808	1.29985	others	gobp_histone_h4_acetylation
gobp_histone_h4_deacetylation	-0.994241	-1.82886	others	gobp_histone_h4_deacetylation
gobp_histone_h4_k12_acetylation	0.368868	-1.69822	others	gobp_histone_h4_k12_acetylation
gobp_histone_h4_k16_acetylation	0.445033	0.534871	others	gobp_histone_h4_k16_acetylation
gobp_histone_h4_k20_methylation	2.65215	0.733231	others	gobp_histone_h4_k20_methylation
gobp_histone_h4_k20_trimethylation	2.70023	1.09752	others	gobp_histone_h4_k20_trimethylation
gobp_histone_h4_k5_acetylation	0.628074	-0.379352	others	gobp_histone_h4_k5_acetylation
gobp_histone_h4_r3_methylation	-0.225209	-0.84238	others	gobp_histone_h4_r3_methylation
gobp_histone_lysine_demethylation	-0.261079	-0.304655	others	gobp_histone_lysine_demethylation
gobp_histone_methylation	-1.64272	-0.808344	others	gobp_histone_methylation
gobp_histone_modification	0.0202993	-1.13325	others	gobp_histone_modification
gobp_histone_monoubiquitination	-1.22421	-0.862637	others	gobp_histone_monoubiquitination
gobp_histone_mrna_catabolic_process	-2.35855	3.27064	others	gobp_histone_mrna_catabolic_process
gobp_histone_mrna_metabolic_process	-0.793138	2.76256	others	gobp_histone_mrna_metabolic_process
gobp_histone_phosphorylation	1.9304	4.82218	others	gobp_histone_phosphorylation
gobp_histone_serine_phosphorylation	1.01634	3.70512	others	gobp_histone_serine_phosphorylation
gobp_histone_threonine_phosphorylation	0.958206	3.62087	others	gobp_histone_threonine_phosphorylation
gobp_histone_ubiquitination	-1.31721	-0.878911	others	gobp_histone_ubiquitination
gobp_homeostasis_of_number_of_cells	1.64174	0.345564	others	gobp_homeostasis_of_number_of_cells
gobp_homeostasis_of_number_of_cells_within_a_tissue	3.0238	1.68657	others	gobp_homeostasis_of_number_of_cells_within_a_tissue
gobp_homeostatic_process	-0.765737	-1.38147	others	gobp_homeostatic_process
gobp_homocysteine_metabolic_process	-0.20527	-0.0770574	others	gobp_homocysteine_metabolic_process
gobp_homologous_chromosome_pairing_at_meiosis	0.435685	3.38629	others	gobp_homologous_chromosome_pairing_at_meiosis
gobp_homologous_chromosome_segregation	-0.811351	4.45891	others	gobp_homologous_chromosome_segregation
gobp_homologous_recombination	-0.387532	3.8865	others	gobp_homologous_recombination
gobp_homophilic_cell_adhesion_via_plasma_membrane_adhesion_molecules	-1.92127	-4.91264	others	gobp_homophilic_cell_adhesion_via_plasma_membrane_adhesion_molecules
gobp_homotypic_cell_cell_adhesion	-1.49111	-0.225306	others	gobp_homotypic_cell_cell_adhesion
gobp_hormone_biosynthetic_process	-0.747115	-2.58968	others	gobp_hormone_biosynthetic_process
gobp_hormone_catabolic_process	1.95775	-0.448766	others	gobp_hormone_catabolic_process
gobp_hormone_mediated_signaling_pathway	-1.47738	-5.39064	others	gobp_hormone_mediated_signaling_pathway
gobp_hormone_metabolic_process	-0.301554	-1.52326	others	gobp_hormone_metabolic_process
gobp_hormone_transport	-0.252953	-2.5577	others	gobp_hormone_transport
gobp_humoral_immune_response	-0.455989	3.844	others	gobp_humoral_immune_response
gobp_humoral_immune_response_mediated_by_circulating_immunoglobulin	-1.23028	4.10577	others	gobp_humoral_immune_response_mediated_by_circulating_immunoglobulin
gobp_hyaloid_vascular_plexus_regression	-3.58043	-1.36333	others	gobp_hyaloid_vascular_plexus_regression
gobp_hyaluronan_biosynthetic_process	-1.87425	-3.01243	others	gobp_hyaluronan_biosynthetic_process
gobp_hyaluronan_catabolic_process	-1.05249	-2.96559	others	gobp_hyaluronan_catabolic_process
gobp_hyaluronan_metabolic_process	-1.9524	-1.70545	others	gobp_hyaluronan_metabolic_process
gobp_hydrocarbon_metabolic_process	-1.07847	2.87378	others	gobp_hydrocarbon_metabolic_process
gobp_hydrogen_peroxide_biosynthetic_process	2.54077	3.38864	others	gobp_hydrogen_peroxide_biosynthetic_process
gobp_hydrogen_peroxide_catabolic_process	-1.91841	0.890496	others	gobp_hydrogen_peroxide_catabolic_process
gobp_hydrogen_peroxide_metabolic_process	-0.47834	1.74822	others	gobp_hydrogen_peroxide_metabolic_process
gobp_hydrogen_sulfide_biosynthetic_process	-1.06756	1.01924	others	gobp_hydrogen_sulfide_biosynthetic_process
gobp_hydrogen_sulfide_metabolic_process	0.51156	2.27413	others	gobp_hydrogen_sulfide_metabolic_process
gobp_hyperosmotic_response	-3.79141	-2.6054	others	gobp_hyperosmotic_response
gobp_hyperosmotic_salinity_response	-1.86458	-1.23105	others	gobp_hyperosmotic_salinity_response
gobp_hypersensitivity	2.18041	5.62145	others	gobp_hypersensitivity
gobp_hypothalamus_development	1.77772	1.27142	others	gobp_hypothalamus_development
gobp_hypotonic_response	-1.59867	-1.40152	others	gobp_hypotonic_response
gobp_hypoxia_inducible_factor_1alpha_signaling_pathway	1.29923	4.86541	others	gobp_hypoxia_inducible_factor_1alpha_signaling_pathway
gobp_i_kappab_kinase_nf_kappab_signaling	2.21539	2.96462	others	gobp_i_kappab_kinase_nf_kappab_signaling
gobp_i_kappab_phosphorylation	0.331338	3.61859	others	gobp_i_kappab_phosphorylation
gobp_icosanoid_biosynthetic_process	-0.223057	-0.384034	others	gobp_icosanoid_biosynthetic_process
gobp_icosanoid_catabolic_process	-1.35097	2.27342	others	gobp_icosanoid_catabolic_process
gobp_icosanoid_metabolic_process	-0.803694	1.62227	others	gobp_icosanoid_metabolic_process
gobp_icosanoid_transport	-1.77484	0.478895	others	gobp_icosanoid_transport
gobp_immature_b_cell_differentiation	-2.27257	-2.41153	others	gobp_immature_b_cell_differentiation
gobp_immature_t_cell_proliferation	-0.841603	1.12154	others	gobp_immature_t_cell_proliferation
gobp_immune_complex_clearance	1.09921	2.50124	others	gobp_immune_complex_clearance
gobp_immune_effector_process	1.48469	4.68264	others	gobp_immune_effector_process
gobp_immune_response	2.18095	5.04912	others	gobp_immune_response
gobp_immune_response_inhibiting_cell_surface_receptor_signaling_pathway	2.39255	6.33789	others	gobp_immune_response_inhibiting_cell_surface_receptor_signaling_pathway
gobp_immune_response_inhibiting_signal_transduction	2.39255	6.57678	others	gobp_immune_response_inhibiting_signal_transduction
gobp_immune_response_regulating_cell_surface_receptor_signaling_pathway	2.70213	5.19747	others	gobp_immune_response_regulating_cell_surface_receptor_signaling_pathway
gobp_immune_response_regulating_signaling_pathway	3.61473	5.96479	others	gobp_immune_response_regulating_signaling_pathway
gobp_immune_response_to_tumor_cell	1.47254	3.78212	others	gobp_immune_response_to_tumor_cell
gobp_immune_system_development	0.770267	1.44369	others	gobp_immune_system_development
gobp_immunoglobulin_production	2.80641	5.58252	others	gobp_immunoglobulin_production
gobp_immunoglobulin_production_involved_in_immunoglobulin_mediated_immune_response	2.54831	4.77918	others	gobp_immunoglobulin_production_involved_in_immunoglobulin_mediated_immune_response
gobp_immunoglobulin_v_d_j_recombination	-1.41632	1.30137	others	gobp_immunoglobulin_v_d_j_recombination
gobp_immunological_memory_formation_process	-2.15359	0.602252	others	gobp_immunological_memory_formation_process
gobp_immunological_memory_process	-2.42203	0.385796	others	gobp_immunological_memory_process
gobp_immunological_synapse_formation	1.41734	2.68248	others	gobp_immunological_synapse_formation
gobp_imp_biosynthetic_process	0.0615231	2.78774	others	gobp_imp_biosynthetic_process
gobp_imp_catabolic_process	-1.92419	-0.427385	others	gobp_imp_catabolic_process
gobp_imp_metabolic_process	-1.5827	2.14882	others	gobp_imp_metabolic_process
gobp_imp_salvage	-0.072899	2.22741	others	gobp_imp_salvage
gobp_import_across_plasma_membrane	0.779728	-1.5523	others	gobp_import_across_plasma_membrane
gobp_import_into_cell	0.148539	-1.84571	others	gobp_import_into_cell
gobp_import_into_nucleus	0.944807	-1.20958	others	gobp_import_into_nucleus
gobp_in_utero_embryonic_development	-0.59886	-5.53269	others	gobp_in_utero_embryonic_development
gobp_inclusion_body_assembly	-0.659569	-1.68217	others	gobp_inclusion_body_assembly
gobp_indolalkylamine_metabolic_process	2.00685	4.01374	others	gobp_indolalkylamine_metabolic_process
gobp_indole_containing_compound_biosynthetic_process	-0.498172	1.31781	others	gobp_indole_containing_compound_biosynthetic_process
gobp_indole_containing_compound_metabolic_process	1.52613	2.38371	others	gobp_indole_containing_compound_metabolic_process
gobp_induction_of_bacterial_agglutination	0.192535	1.76021	others	gobp_induction_of_bacterial_agglutination
gobp_induction_of_positive_chemotaxis	-0.851238	-3.3041	others	gobp_induction_of_positive_chemotaxis
gobp_inflammasome_complex_assembly	0.019308	3.45397	others	gobp_inflammasome_complex_assembly
gobp_inflammatory_cell_apoptotic_process	4.77229	3.97121	others	gobp_inflammatory_cell_apoptotic_process
gobp_inflammatory_response	0.618449	2.2229	others	gobp_inflammatory_response
gobp_inflammatory_response_to_antigenic_stimulus	2.93246	3.64247	others	gobp_inflammatory_response_to_antigenic_stimulus
gobp_inflammatory_response_to_wounding	-0.467296	1.75085	others	gobp_inflammatory_response_to_wounding
gobp_inhibitory_postsynaptic_potential	-0.120795	-3.26366	others	gobp_inhibitory_postsynaptic_potential
gobp_inhibitory_synapse_assembly	-0.0195943	-4.57425	others	gobp_inhibitory_synapse_assembly
gobp_innate_immune_response	1.69428	6.17791	others	gobp_innate_immune_response
gobp_innate_immune_response_activating_signal_transduction	1.64177	4.56067	others	gobp_innate_immune_response_activating_signal_transduction
gobp_innate_immune_response_in_mucosa	0.362718	3.16042	others	gobp_innate_immune_response_in_mucosa
gobp_inner_cell_mass_cell_differentiation	0.659833	-2.69643	others	gobp_inner_cell_mass_cell_differentiation
gobp_inner_cell_mass_cell_proliferation	0.980244	2.77125	others	gobp_inner_cell_mass_cell_proliferation
gobp_inner_dynein_arm_assembly	-1.81755	1.43764	others	gobp_inner_dynein_arm_assembly
gobp_inner_ear_auditory_receptor_cell_differentiation	0.861361	-5.72429	others	gobp_inner_ear_auditory_receptor_cell_differentiation
gobp_inner_ear_morphogenesis	-2.49918	-5.10075	others	gobp_inner_ear_morphogenesis
gobp_inner_ear_receptor_cell_development	0.677254	-3.12403	others	gobp_inner_ear_receptor_cell_development
gobp_inner_ear_receptor_cell_fate_commitment	0.391141	-4.74647	others	gobp_inner_ear_receptor_cell_fate_commitment
gobp_inner_ear_receptor_cell_stereocilium_organization	0.940168	0.242982	others	gobp_inner_ear_receptor_cell_stereocilium_organization
gobp_inner_mitochondrial_membrane_organization	0.639915	2.11809	others	gobp_inner_mitochondrial_membrane_organization
gobp_innervation	0.276169	-6.334	others	gobp_innervation
gobp_inorganic_anion_transmembrane_transport	-2.84619	-3.39159	others	gobp_inorganic_anion_transmembrane_transport
gobp_inorganic_anion_transport	-1.30464	-1.51303	others	gobp_inorganic_anion_transport
gobp_inorganic_ion_import_across_plasma_membrane	-1.13356	-4.06925	others	gobp_inorganic_ion_import_across_plasma_membrane
gobp_inorganic_ion_transmembrane_transport	0.30851	-2.45963	others	gobp_inorganic_ion_transmembrane_transport
gobp_inosine_metabolic_process	0.545503	2.07488	others	gobp_inosine_metabolic_process
gobp_inositol_lipid_mediated_signaling	-0.475772	-2.5615	others	gobp_inositol_lipid_mediated_signaling
[truncated: 7,287 more rows]

## Sheet: Table S4
Supplementary Table 4: Abbrevations
[truncated: 73 more rows]

[truncated: 4 more sheets: Table S5, Table S6, Table S7, Table S8]
