# Supplementary material for: Multi-omic profiling of clear cell renal cell carcinoma identifies metabolic reprogramming associated with disease progression
Source: Nat Genet. 2024 Feb 15;56(3):442–57. doi: 10.1038/s41588-024-01662-5 (PMC10937392; doi:10.1038/s41588-024-01662-5)
Supplement: Supplementary file 6 — Statistical source data. [file 41588_2024_1662_MOESM6_ESM.xlsx]

## Sheet: Fig. 2a
	A41_T	C115_T	C24_T	C99_T	D36_T	D65_T	F20_T	F44_T	F69_T	G30_T	G80_T	H11_T	H17_T	H35_T	H46_T	H4_T	H63_T	H78_T	H85_T	H91_T	J106_T	J111_T	J32_T	J38_T	L103_T	L112_T	L113_T	L28_T	L3_T	L50_T	L52_T	L60_T	L61_T	L64_T	L68_T	L6_T	L75_T	L90_T	L95_T	L97_T	L9_T	M104_T	M72_T	N39_T	P1_T	P21_T	P88_T	Q93_T	R114_T
HTR2B	1.34416	-0.264559	-0.504535	-1.15968	0.447309	0.952387	-0.948134	1.34416	0.952387	-0.715603	-0.72495	-1.4815	-1.24476	0.447309	-0.495778	0.952387	1.66425	2.37612	1.93489	-0.63888	-0.6015	-0.264559	-0.634768	-0.726802	-0.859111	0.952387	-0.264559	-1.2447	-0.464824	-0.877758	1.66425	-0.446852	-0.585935	-0.629956	0.447309	-0.483295	0.952387	0.952387	0.952387	0.447309	0.952387	-0.400699	-1.22889	-0.581387	-0.988004	-1.34738	-0.842343	0.447309	-0.264559
CD300LG	0.643072	-0.52657	-0.893072	-0.374236	-0.382879	-0.459093	-0.435324	1.43252	1.71429	-0.460674	1.43252	-1.05476	-0.0319502	-0.0305377	-0.257337	0.0164513	2.65103	-0.373895	1.08767	1.71429	-0.751361	1.08767	0.643072	0.643072	2.34091	-0.632945	-0.796657	-1.05476	0.0164513	1.95252	0.643072	-0.922723	-0.673027	0.643072	-0.944717	0.0164513	-0.908095	1.71429	-0.35373	-0.838981	0.0164513	-0.0303584	-0.996102	0.643072	0.0164513	-1.05476	0.643072	0.643072	-0.375582
COL14A1	0.0217215	-0.597568	0.284468	-0.637462	-0.203893	0.482687	0.302372	0.302372	0.497745	-0.0012465	-0.351748	-1.27368	-0.964522	0.150563	0.40425	0.190457	2.54221	1.95567	1.15932	-0.0980607	0.387892	-2.59604	0.170685	-0.351748	1.19227	-0.320599	-1.50974	0.319998	-0.485653	-0.766303	0.451958	-0.766303	-0.0012465	-0.383775	0.284468	-0.450669	0.664415	0.0442347	-0.231966	-0.351748	0.0663108	-0.351748	-0.861098	-0.861098	-1.01999	-0.637462	-0.383775	0.284468	-0.678808
C7	1.31762	-1.5828	-0.427811	0.384328	0.180283	0.790325	0.164865	1.52528	1.15943	0.47428	-0.839228	-1.03894	-1.68006	0.483483	0.0988471	0.80644	1.7805	1.53778	1.16234	1.04356	0.708729	-1.34214	0.0245566	-0.278644	-1.5828	1.01814	-0.839228	-1.5828	-0.348554	-0.427811	0.435974	-0.427811	-0.348554	0.0988471	0.56842	0.455436	0.251881	1.43326	0.576282	-0.519307	1.4532	1.07472	-0.427811	-0.427811	-0.278644	-1.64737	-0.31257	1.09461	-1.5828
DKK2	-0.275432	-0.539511	-0.710788	-0.258292	-0.138488	2.48963	-1.06787	0.779825	1.28132	-0.768238	-0.874171	-0.869888	-0.759476	-0.515067	-0.62818	-0.596004	2.48963	2.48963	1.67031	-0.495411	0.779825	0.779825	-0.424353	1.67031	-0.680857	0.779825	-0.27699	-0.900183	-0.634541	-1.00607	-0.676184	0.0730075	1.28132	-0.14167	0.779825	-0.264541	-0.355498	-0.617201	0.0273841	0.779825	0.779825	-0.545028	-0.827034	-1.02751	-0.688553	-0.654573	-1.0881	1.28132	-0.710501
COL16A1	0.5698	-0.299817	-0.654108	-0.118714	-0.299817	0.686796	-0.205144	1.02626	0.5698	0.527525	-0.205144	-0.807228	-0.299817	0.48337	0.527525	0.437161	2.41627	2.45424	0.944572	0.0344061	-1.49574	-1.8985	0.102938	-0.404473	-1.8985	-0.654108	-1.8985	-1.8985	-0.205144	-0.654108	0.5698	-0.654108	0.388697	0.284041	1.51254	-0.404473	1.37531	0.686796	0.102938	-0.404473	0.824023	0.437161	-0.654108	-0.988331	-0.118714	-0.205144	-0.404473	-0.0392065	-1.49574
MEST	0.682654	-1.53626	-1.22287	-0.781168	-0.467776	0.21701	-0.120863	1.22962	0.415626	-0.467776	-0.613241	-1.53626	-1.22287	-0.339467	0.21701	0.141851	2.34715	1.43775	0.682654	1.14003	-1.22287	1.17072	-0.781168	0.583552	-0.979784	0.474525	-0.613241	-1.53626	0.972103	-0.781168	-0.120863	-0.339467	0.474525	-0.467776	0.415626	-0.979784	0.729017	1.04241	-0.224691	0.0611205	1.17072	0.21701	-2.10874	-1.22287	-0.613241	-1.22287	0.583552	0.773488	-0.979784
AVPR1A	1.00376	-1.46469	0.0625884	1.06277	-0.816689	-0.0710645	-0.389864	0.735706	1.27468	-0.389864	-0.389864	-1.09975	0.0625884	-0.389864	1.75608	-0.0710645	1.32256	0.489413	1.32256	1.72225	-0.220476	1.36869	-0.585409	1.17315	2.02572	0.183492	-1.09975	-2.68721	1.22493	0.658802	-0.389864	-0.585409	0.658802	-0.816689	-0.0710645	-1.46469	0.489413	0.293869	-0.389864	0.395405	-0.0710645	1.06277	0.0625884	-0.816689	-0.585409	-1.09975	-0.585409	0.395405	-0.0710645
DLL1	0.925487	0.0717909	-0.549676	1.11837	0.38467	1.447	-0.110357	1.58949	0.585449	-0.209638	1.33135	-1.34476	-0.315329	-1.15188	0.0717909	1.16324	1.62326	0.585449	0.925487	-0.315329	-0.979334	2.111	-0.110357	0.647254	0.873494	-0.549676	-1.56344	-0.82325	-0.209638	0.925487	0.764278	-0.979334	0.764278	-1.15188	-0.680757	-0.680757	1.02477	0.585449	0.764278	-0.680757	0.311874	-0.209638	-0.549676	-0.0167517	-0.209638	-1.15188	-0.110357	0.706811	-0.315329
CORO2B	0.754604	0.53656	-0.0369629	0.754604	-0.0369629	0.53656	-0.0369629	1.39393	0.943481	-0.0369629	-0.0369629	-1.66743	-1.13374	-0.443884	0.943481	-0.443884	2.43725	1.517	1.25911	2.09053	-1.01741	0.53656	-0.443884	0.53656	0.27867	-1.27037	-1.22494	-1.56189	-0.443884	-0.443884	0.27867	-1.01741	1.25911	-1.1537	0.943481	-0.443884	1.11008	0.943481	-0.443884	-1.06851	0.754604	0.754604	-1.0689	-0.443884	-1.01741	-1.44684	-1.40421	0.27867	-1.01741
TIMP3	0.69425	0.373319	-0.0131806	1.25181	-0.0370929	0.80916	-0.39006	1.33957	0.841597	0.496973	0.82007	0.310153	0.291917	-0.0697336	0.387545	0.658653	1.50525	1.07533	1.00884	0.741538	0.105112	1.80448	-0.0492297	0.167829	0.942921	0.748893	-1.34931	-1.86456	0.159311	0.824996	0.418264	-0.524084	0.631246	-0.228674	-0.582806	-0.175585	-0.0990388	1.02975	0.219335	0.162726	0.875071	-0.80859	-0.306664	-0.720217	-0.184651	-0.895727	0.930374	0.241892	0.452246
SNED1	0.951672	0.523774	-0.58008	0.82734	0.672517	0.432234	-0.867488	0.863845	1.12965	0.121882	1.33116	-0.298616	-0.453438	-0.717436	1.24784	-0.765929	2.28596	1.66082	0.31004	0.232053	-0.226408	1.7258	0.258467	0.789995	0.82734	-0.920752	-1.75054	-1.50014	0.31004	0.501368	0.672517	-0.494565	0.408519	-0.191473	-0.33596	-0.815915	0.232053	0.917109	0.360026	-0.33596	1.1449	-0.191473	0.00369077	-1.0919	-0.0909618	-0.867488	-0.191473	-0.374183	-0.494565
CHRM3	1.36442	-0.760706	-0.12098	1.30731	0.518746	0.368753	-0.966652	1.32674	1.28746	0.312801	0.421506	0.0472902	0.121164	0.253236	0.647737	0.76089	-0.12098	0.253236	0.980927	0.563776	-1.60638	2.14965	0.647737	1.13511	1.63453	1.2035	-1.70996	0.312801	-0.12098	0.563776	1.06123	-0.326926	-0.0330152	-0.21822	-0.450166	0.253236	-0.760706	1.11113	0.687016	-0.326926	0.687016	0.952527	0.253236	-1.96856	1.13511	-0.966652	-0.0330152	0.368753	-0.760706
SEMA3D	1.31279	1.69719	-1.27881	0.702269	0.633381	-0.254833	-1.58359	0.766403	1.2033	1.65462	1.27771	-1.19309	0.633381	-0.254833	-1.14985	1.49933	1.47072	1.24125	1.2033	0.182068	-0.729681	1.27771	1.12242	0.182068	-1.22233	1.60568	-1.34635	0.389495	-0.0853526	-0.46226	0.558975	-0.254833	-0.0853526	1.24125	-1.68472	-0.46226	-1.46166	1.37922	0.478092	-1.15473	0.478092	0.826396	0.882751	0.182068	1.90399	-0.254833	1.2033	-0.254833	-0.46226
SEMA3G	0.767662	1.05002	-0.858553	0.137952	0.613811	1.18019	-0.655783	0.929743	1.33453	-0.565831	0.580555	-0.97424	-0.0736781	0.0367432	0.185558	0.796224	1.37024	-0.752939	1.33453	1.57975	0.185558	1.18019	-0.195159	1.00333	0.185558	-0.195159	-0.0736781	-2.92777	0.399053	0.580555	1.00333	-0.97424	0.738413	-0.403751	-0.655783	-0.260786	0.231367	0.738413	0.580555	-0.403751	0.646181	-1.81558	-0.752939	0.708441	-0.260786	-1.10213	-0.0172122	0.43759	1.15944
C14orf132	0.722257	-1.60324	-0.409438	-0.0968283	-0.0968283	0.34377	-0.409438	0.656379	0.249219	-0.409438	-0.24193	-1.60324	-2.02161	-0.24193	0.34377	-0.850036	2.27558	1.95786	0.430748	0.951876	-1.60324	-1.60324	0.249219	1.14134	-1.16265	-0.607557	-1.60324	-0.607557	0.430748	-0.607557	0.430748	-0.850036	1.44302	-0.24193	0.0311605	-0.850036	1.14134	0.722257	0.430748	-0.409438	0.14565	-0.0968283	-0.607557	0.656379	-0.850036	0.14565	-0.850036	-0.0968283	-1.60324
RERGL	0.554123	-0.0898855	-0.804031	1.36548	1.01105	-0.720226	-0.82831	1.01105	1.36548	-0.419676	0.554123	0.554123	-0.817885	0.554123	-1.19083	-0.32471	2.756	1.36548	1.8999	1.36548	0.554123	1.65506	0.554123	1.01105	-0.77676	1.65506	-0.189389	-1.0801	-0.979068	0.554123	-0.0898855	-0.377283	-0.982577	-0.674505	-1.07772	-0.932377	-1.19083	1.36548	1.65506	-0.0898855	1.01105	1.01105	-0.762539	-1.09261	-0.82418	-1.03102	1.36548	0.554123	-0.34317
CXCL12	1.17105	-0.599495	1.13992	-0.356269	-0.892678	1.48742	1.04228	1.15557	0.919244	-1.26178	-0.768113	-1.17996	0.543644	-0.892678	0.099628	1.58289	2.43586	1.72562	0.282634	1.34479	0.804655	1.6058	-0.22798	0.0330302	1.23133	0.444874	-1.10255	-1.34857	-0.448662	-0.269479	0.392811	-0.148427	0.444874	-1.34857	-0.22798	0.0667164	-0.0368175	0.824401	0.519583	-0.312216	0.613492	-1.44097	-1.34857	-0.356269	-1.17996	1.2165	0.1318	1.65054	-2.53204
MMP2	-0.0209131	-0.825895	0.272075	1.06044	-0.825895	0.572661	-0.197847	0.551931	0.487601	-0.825895	-0.597236	-1.69521	-0.764704	-0.650612	2.08057	-0.0543591	2.18143	1.61457	0.797888	-0.359898	-0.890224	0.530852	-0.597236	0.593054	0.98876	-1.18669	-0.236439	-2.56452	1.63236	-0.359898	0.16295	-0.958032	1.74222	-0.650612	0.530852	-0.449518	1.57821	-0.0887216	-0.825895	-0.403908	-0.359898	-0.958032	-1.27322	-0.160407	-1.69521	-0.0887216	-0.825895	0.218699	-0.31738
LTBP4	0.835326	0.561263	-0.490094	-0.441455	-0.11066	0.519452	-0.147324	1.31298	0.519452	0.258887	0.497984	-0.490094	-0.490094	-0.0750903	0.14797	-0.0405519	4.05223	2.27798	0.561263	0.715218	-0.0405519	-1.79908	-0.349757	-0.147324	-2.62496	-0.973201	-1.41964	-3.45083	-0.707328	-0.707328	0.335784	-0.349757	0.640725	-0.900968	0.310699	-0.900968	0.65979	1.33464	0.0883834	-0.349757	1.44723	-0.649195	-0.973201	-0.224221	-0.973201	-0.649195	-0.224221	0.384423	-1.41964
LTBP2	0.154729	-0.0610527	0.605912	0.346297	-0.259318	0.991787	-0.101905	1.02688	0.507542	0.0160529	0.962816	-1.95264	-1.06934	0.332772	0.829602	0.72387	3.24063	2.36922	1.04737	0.332772	-1.12455	-1.12455	-0.0412236	-0.235289	-1.45686	-0.874238	-1.83236	-2.43259	0.0525269	-0.188865	0.154729	-0.789091	0.563358	-0.416731	0.616279	-0.537007	0.955442	0.346297	-0.166421	-0.0812744	0.507542	-2.24641	-1.24482	-0.309141	-1.12455	-0.475099	-0.388752	-0.166421	-1.62745
FLRT2	0.557625	-1.78786	0.124801	-0.182292	-0.308023	0.0319187	-0.308023	1.26747	0.363002	0.124801	-0.450564	-1.78786	-0.450564	0.124801	-0.308023	0.0319187	3.95878	2.48012	1.10292	0.615341	-1.35503	-0.80974	-0.0698226	-0.182292	2.67623	-0.0698226	-1.78786	0.431895	-0.80974	0.210245	0.615341	-0.615117	0.124801	-0.182292	0.210245	-0.615117	0.210245	0.49661	0.431895	0.124801	0.557625	-0.615117	-0.80974	-0.308023	-1.04794	-0.308023	-0.182292	0.0319187	-1.78786
PTGER3	1.12617	-0.678502	0.6896	1.16485	1.15219	0.713582	0.340238	0.815954	0.0888512	0.378917	0.788169	0.299347	0.391358	0.647752	0.107434	0.7214	0.415611	0.326865	0.836108	1.25513	-0.21069	1.65654	0.472873	0.536037	0.773861	0.946385	-2.01757	-2.01757	1.28757	0.781051	-0.104512	0.0501721	0.0300189	0.0888512	-0.576129	-2.26647	0.255977	-0.445698	0.525889	0.940685	1.3831	0.829453	0.836108	0.744356	1.00626	-0.866194	0.525889	-0.735763	-0.941568
TMEM88	1.24772	0.549885	-1.18528	0.866827	0.152955	1.00425	-0.378474	1.88812	1.35669	0.549885	1.81106	-0.73091	-0.378474	-0.73091	0.152955	0.716293	0.716293	-0.378474	1.13068	0.866827	0.363857	1.13068	0.363857	0.363857	0.716293	0.152955	-0.73091	-1.82568	-0.378474	1.00425	0.152955	-0.378474	0.363857	-0.378474	-0.73091	-0.73091	-0.73091	1.45862	0.716293	-0.0905125	0.866827	-1.18528	-0.0905125	-0.73091	-0.0905125	-0.73091	0.549885	1.13068	-0.0905125
RAMP3	1.20515	0.060551	-0.677722	0.060551	0.497334	0.796837	-0.0468824	1.20515	0.604767	-0.291595	1.74201	-1.09401	0.420616	-0.43301	-0.977226	0.638749	1.42768	1.24845	0.459523	0.00790892	0.534109	1.16041	-0.291595	0.990895	0.569903	0.339245	0.339245	-2.45179	-1.52144	0.938252	1.04155	0.111206	0.704235	-0.360441	-1.36335	-0.291595	0.296632	1.09036	1.04155	-0.291595	0.569903	-1.52144	-0.360441	-0.360441	-0.360441	-1.09401	0.671891	0.380547	0.638749
COL12A1	0.620856	0.62643	0.128331	0.0162199	0.077821	0.152847	0.485345	1.34485	0.575353	-0.039084	-0.67465	-1.66391	-1.21018	0.305149	2.03556	0.696741	2.01351	2.36555	1.15494	-0.0580704	-1.07477	-1.23423	0.168931	-0.895526	0.659369	-1.05355	-3.4488	0.773284	0.0605252	-0.37128	0.340517	-0.972069	0.88685	-0.643855	0.63198	-0.0580704	1.44178	1.0158	0.381692	-0.555732	1.20516	0.408414	-1.03268	-0.346999	-1.03268	-0.421289	-0.771819	0.395123	-0.37128
MRC1	0.813292	0.0103375	-0.762754	1.23524	-0.0875189	0.884086	-0.0541614	1.28849	0.419853	-0.305576	-0.0875189	-1.61562	-0.345332	-0.229191	0.738866	1.40162	1.59386	1.15151	0.757833	-0.471584	-0.305576	0.489514	-0.0541614	0.51201	0.0720909	0.831317	-3.9509	0.0103375	1.24874	0.242992	1.13707	-0.995409	1.07784	-1.35108	-1.27263	-0.933656	1.13707	0.866708	0.831317	0.269617	0.534163	0.489514	-0.516233	-0.156627	-0.229191	-1.61562	0.0415427	0.346678	1.33986
ITGA11	0.55906	0.55906	-0.262378	0.156608	-0.124394	0.966874	-0.00268331	1.11325	0.591867	0.336775	0.294592	-2.2973	-1.32633	0.294592	0.822452	1.05304	1.84882	2.24849	1.09356	0.336775	-1.13793	-1.85419	0.0531868	-0.338957	-1.32633	-0.61007	-1.85419	-1.85419	-0.262378	-0.718944	0.684467	-0.840655	1.53871	-0.511582	1.22407	-0.511582	1.55155	0.872869	-0.124394	-0.338957	0.872869	0.490144	-0.978639	-0.978639	-0.338957	-1.32633	-0.718944	0.106191	-0.718944
IGF2	0.161813	0.462029	0.35504	0.991961	0.161813	0.7528	-0.0933414	0.35504	0.599721	0.231529	-0.469922	-1.42067	-1.52685	0.161813	2.05614	-0.879211	3.43812	2.24986	1.37498	0.7528	-0.469922	-0.469922	-0.323841	-0.200331	-0.469922	-0.879211	-0.879211	-1.7036	1.65593	0.00102996	-0.200331	-0.469922	0.462029	-0.469922	0.679911	-1.62908	0.35504	0.851033	-0.200331	0.161813	0.410319	-1.22835	0.00102996	0.679911	-0.879211	-1.67884	-1.60041	-0.0933414	-0.469922
ITGBL1	0.670021	0.212117	0.436349	-0.351467	-0.0839807	1.01193	0.897936	0.123498	0.720293	0.0255338	-0.0839807	-1.84998	-1.59364	0.720293	0.29302	0.123498	1.72532	2.19696	1.61995	0.29302	-1.37296	-1.37296	0.616875	-0.208138	-1.37296	-0.208138	-1.37296	-0.995954	0.212117	-1.73215	0.616875	-0.520989	0.0255338	0.123498	0.560507	-0.351467	0.720293	0.212117	-0.0839807	0.212117	0.500499	0.560507	-0.208138	-0.520989	0.123498	0.29302	0.500499	-0.351467	-1.37296
CDKN1C	0.206905	-1.17463	1.75932	0.350609	-0.330873	-0.12954	-0.330873	1.00696	0.714221	-0.838189	1.00696	0.4818	0.0480473	-0.563293	0.206905	-0.563293	2.09576	0.206905	0.0480473	1.64758	-0.330873	1.00696	-0.330873	2.21975	-0.12954	1.17466	-1.17463	0.4818	0.0480473	0.602485	1.17466	-1.17463	-0.838189	-1.17463	-1.17463	-0.838189	-0.330873	0.915554	0.915554	-0.330873	0.350609	-1.17463	0.350609	-0.330873	0.0480473	-0.563293	-0.563293	0.0480473	0.4818
PPP1R14A	0.557334	-0.362864	0.175417	-0.158219	-0.158219	1.09561	-1.28306	1.09561	0.761978	-1.28306	-0.362864	-0.901144	-1.28306	-0.158219	1.01973	0.175417	2.34123	2.64896	1.36202	0.175417	-0.604907	-0.158219	0.31529	0.175417	1.8173	-0.362864	-1.28306	-2.48126	-0.362864	-0.362864	0.175417	-0.604907	0.853571	-0.362864	0.175417	-0.901144	1.72876	0.761978	-0.158219	-0.158219	-0.362864	-0.362864	-1.28306	-0.158219	-0.901144	-1.28306	-0.158219	-0.158219	-0.604907
TACR1	0.346256	1.20249	-0.915014	0.346256	0.346256	2.18772	-1.24965	0.346256	0.346256	-0.353123	0.346256	-1.49521	0.346256	-0.498924	-1.17877	-0.333374	2.18772	1.50809	1.76648	1.20249	1.20249	-0.333374	-1.31094	0.346256	-0.502178	1.20249	0.346256	-0.891953	-0.333374	-0.354692	0.346256	-0.333374	0.828462	-1.34151	-1.31922	-0.951872	-1.49521	1.9903	0.346256	-1.09495	1.20249	-0.333374	0.346256	0.828462	-0.333374	-1.45143	-0.884995	0.828462	1.20249
VIPR1	2.06135	-0.918982	-1.25689	0.638069	0.950426	-0.057474	-1.15746	0.804034	2.00353	0.638069	-0.057474	-0.927244	-0.057474	0.950426	-1.01112	0.638069	1.08138	0.21987	1.19984	1.30798	-0.918982	2.71466	-0.057474	1.87913	1.49958	0.446476	-0.918982	-1.10501	-0.918982	0.21987	1.49958	-0.057474	-0.057474	-0.415032	-0.057474	-0.415032	-1.0524	1.49958	0.950426	-0.415032	0.950426	0.638069	-0.057474	-1.37772	1.49958	-1.34169	-0.415032	0.446476	-0.415032
TMEM119	0.603724	-1.65555	-0.549582	-0.143459	-0.549582	0.99651	0.017714	0.92752	0.402089	-0.143459	-0.549582	-1.16615	-1.69335	0.159879	1.23872	0.287049	2.65289	1.86621	1.5298	-0.32952	0.603724	-1.65555	-0.32952	-0.143459	-0.818918	-0.143459	0.603724	-2.49218	-0.143459	-1.89415	0.603724	-0.549582	1.18257	-0.32952	0.693173	-0.549582	0.159879	1.57216	-0.143459	-0.143459	1.29237	-0.32952	-0.549582	-1.99452	-0.818918	-1.68448	-0.32952	0.603724	-1.16615
TAGLN	0.365463	-0.809119	0.488748	0.42543	-0.324904	0.708163	-0.277483	0.787803	0.42543	-0.739007	0.501023	-1.18741	-1.02596	0.173375	0.88939	0.802169	2.53528	2.533	0.753604	-0.209665	-1.06993	-1.43278	0.265834	0.0468733	0.978993	-0.289165	-1.34534	-1.74097	0.543031	-0.155919	0.418912	-0.864507	0.611813	-0.349331	0.0199035	-0.243099	1.12596	0.86252	0.0557311	-0.124782	0.583628	-1.86404	-0.773555	-0.625317	-2.05042	-0.773555	0.0905276	0.412359	-0.324904
IL33	-0.511301	0.592027	0.0672906	-0.511301	0.477808	1.27637	0.353644	0.888325	0.353644	-0.100784	-0.511301	-2.079	-0.29133	-0.511301	-0.77147	-0.100784	2.19585	2.04551	1.13355	-0.77147	0.796229	-0.511301	-0.29133	0.217638	1.27637	0.974835	0.697778	-1.50041	0.217638	0.697778	0.796229	0.353644	0.796229	-0.77147	-0.511301	-1.50041	-0.77147	0.0672906	-0.100784	-0.511301	0.353644	-0.77147	-2.72612	0.217638	-2.079	-0.77147	-0.100784	0.0672906	0.0672906
NYNRIN	1.00272	0.112815	-0.112815	0.112815	0.0262415	0.79361	-0.264726	1.16614	0.821249	-0.828708	1.14377	-1.82551	-0.43211	-1.25271	1.52419	-0.161909	2.02828	1.67768	1.16614	0.0700981	-0.31865	1.00272	-0.161909	0.848432	0.97799	0.384294	-0.553983	-1.45855	0.901486	0.0262415	0.273385	-1.57201	0.707789	-1.35241	-0.0188169	-0.905211	0.901486	1.16614	-0.31865	-1.25271	0.311191	-0.618482	-0.553983	-0.985448	-0.43211	-1.57201	-0.905211	-0.31865	0.0262415
RGMA	1.7476	-0.212235	0.221705	0.221705	-0.212235	0.221705	-0.212235	0.558294	1.44491	-1.33019	0.833308	-0.823838	-0.212235	-0.212235	0.558294	0.558294	3.72629	2.8602	0.558294	0.558294	-0.212235	0.558294	0.221705	0.221705	0.558294	-1.17671	-1.43554	-1.25237	-0.212235	-0.212235	0.221705	-1.56574	-0.212235	-1.05112	0.221705	-0.823838	0.833308	0.833308	0.558294	-1.24829	0.558294	0.221705	-0.972372	-1.68827	-0.212235	-0.212235	-0.212235	0.558294	-0.212235
INMT	0.87135	0.302852	-0.740556	0.151303	-0.0205092	0.775997	-0.218852	0.960122	0.561051	-0.0205092	0.673007	-1.77558	0.151303	0.151303	-0.740556	-0.0205092	4.0723	2.05032	0.302852	0.438418	0.561051	0.151303	-0.740556	0.302852	0.151303	0.561051	-1.11071	-1.63242	-0.0205092	0.960122	0.561051	-0.740556	-0.218852	-0.218852	-0.0205092	-1.11071	0.151303	1.19471	0.960122	-0.453442	0.87135	-0.740556	-0.740556	-0.740556	-0.740556	-1.66325	0.960122	0.960122	0.561051
GLT8D2	0.5672	-0.0819304	-0.542496	0.275312	-1.38586	0.275312	-0.0819304	1.21633	0.813988	0.275312	0.275312	-0.542496	-0.542496	-0.0819304	0.813988	-0.542496	2.64729	2.4947	0.5672	0.275312	-0.542496	-0.0819304	-0.0819304	-0.542496	1.02777	-0.542496	-0.542496	-1.64645	0.5672	-0.542496	0.5672	-1.19163	-0.0819304	-0.542496	0.275312	-1.19163	0.813988	0.813988	-0.542496	-0.542496	0.813988	-0.0819304	-1.69081	-0.542496	-1.21281	-2.25951	-0.542496	0.5672	-0.542496
F2RL3	0.940969	1.13679	-0.14296	1.71948	0.214711	1.3784	-0.46607	0.88617	0.563061	-0.46607	1.26408	-0.670844	-0.292936	-0.46607	1.57712	0.88617	-0.14296	-0.292936	0.767835	-0.14296	-0.921468	2.31051	-0.14296	1.13679	-0.292936	-0.292936	-1.69997	-1.86808	-0.14296	0.563061	1.13679	-0.670844	1.04314	-0.46607	-0.670844	-0.670844	1.13679	0.563061	0.993218	-0.46607	1.60707	-0.14296	-0.14296	0.635547	-0.14296	-1.94456	0.214711	0.635547	0.635547
CREB3L1	-0.269122	-0.269122	-0.269122	0.48091	-1.2774	0.919651	-0.269122	0.283626	0.0421692	-0.958867	-0.269122	-1.42288	-1.33498	0.283626	2.35787	0.919651	2.06759	2.18575	1.31755	0.792202	-0.887458	-0.269122	0.0421692	-0.269122	-0.269122	-1.09111	-1.03024	-1.4579	0.647712	-0.794288	0.0421692	-0.847321	1.98097	-0.269122	1.23094	-1.04012	1.39774	0.0421692	-0.967053	-0.798603	0.0421692	-0.707863	-1.37725	-0.713987	-0.269122	-1.34903	-1.00376	-0.269122	0.0421692
ISLR	1.03724	-0.916628	0.0368451	0.0368451	0.0368451	0.940711	-0.12139	1.23999	0.832084	-0.12139	0.0368451	-1.49012	-1.45772	0.286521	0.832084	1.03724	2.31686	2.19347	0.772205	0.480185	-0.56473	-1.13741	0.0368451	-1.11915	-1.16021	-0.12139	-1.07496	-1.5182	-0.315054	-1.21975	0.707888	-1.12134	0.562904	-0.12139	0.832084	-0.12139	1.54229	1.03724	0.562904	-1.17825	1.43366	0.0368451	-1.28418	-1.5182	0.170631	-1.29647	-1.20225	0.707888	-0.916628
EGR1	-0.286878	-0.875045	-0.166667	0.151583	-1.33632	1.52287	1.1425	1.10302	0.616188	-0.949214	-0.0306543	0.312835	-0.131765	-0.743863	-0.507275	0.511713	0.622181	0.202305	1.02911	1.45404	-3.29132	-3.8736	0.315707	0.343898	-1.00257	0.304159	-1.78617	-1.23965	0.14809	-0.492138	0.307061	-0.743863	1.0473	-1.75188	0.418146	-0.0570452	0.787852	1.05804	-0.704325	-0.316776	1.02911	-0.0615254	-0.936389	-0.14159	-0.733803	0.192403	-0.386555	0.36579	1.8346
EGR3	-0.0119354	-0.69042	0.0888218	-0.121465	-1.75699	2.13399	1.26146	1.65188	0.268956	-1.75699	0.268956	-0.374067	-0.522332	-0.69042	-0.884464	1.29904	1.29904	0.350197	1.67955	0.350197	-1.75699	-2.26739	0.42651	1.26146	-0.0119354	1.22273	-1.11397	-0.69042	-0.121465	-0.522332	0.56652	-0.69042	1.56503	-1.11397	-0.0119354	-0.522332	0.268956	1.40548	-0.522332	-0.374067	1.29904	-1.39486	-0.69042	-0.374067	-0.522332	-0.24144	-0.121465	2.07543	-0.24144
CLEC3B	1.43089	-0.319013	0.455331	0.455331	0.455331	1.00474	-0.511127	2.07347	1.43089	0.455331	1.43089	-1.46304	-0.501188	-0.599906	-0.627964	-0.384767	2.75464	1.77908	1.00474	1.00474	-0.635983	1.00474	-0.46565	1.43089	0.455331	-0.466025	-0.319013	-0.526413	-0.343467	0.455331	0.455331	-0.716301	-0.319013	-0.716479	-1.31938	-1.06481	-0.454733	0.455331	0.455331	-1.14217	0.455331	-0.661486	-0.768804	-0.937757	-0.650174	-1.31821	0.455331	0.455331	-0.319013
CRHBP	2.75754	-0.479152	-0.892656	-0.777892	0.0325016	0.395525	-1.00775	2.42646	1.2702	0.0325016	0.0325016	-0.691136	-0.668158	0.677108	-0.962462	0.677108	0.395525	0.907178	0.677108	2.48803	-0.688592	-0.479152	0.907178	0.677108	2.60283	-0.479152	-0.804624	-0.778538	-0.479152	1.2702	1.55178	0.0325016	0.0325016	0.395525	-0.768302	1.41883	-0.844053	1.67206	0.0325016	0.395525	-0.479152	0.907178	0.395525	-1.06706	2.70804	-0.753946	-0.654112	0.677108	0.395525
POSTN	-0.00144058	-1.06944	0.285506	-0.153422	0.210128	0.840754	0.285506	0.520237	0.13818	0.127385	-1.39103	-0.945198	-0.397217	0.337942	0.703854	1.66372	0.410973	0.61089	0.921099	0.11645	-1.21507	-1.5326	0.379289	-0.711088	-2.97728	0.200216	-1.26976	-2.63367	-0.216225	-0.0402616	1.15094	-0.0536075	0.950396	-0.216225	1.29947	-0.200082	1.53368	0.105372	0.14884	0.0712421	0.720204	0.863847	-0.357794	-1.21507	-0.771646	-1.21507	0.200216	-1.06944	-0.184242
EMCN	1.08985	0.442905	-0.619625	0.516686	0.464543	0.0458302	-0.473553	1.37785	0.850857	0.442905	0.351375	-0.50112	0.556538	0.13877	-0.131139	0.879606	0.153458	0.420791	0.886667	0.836169	-0.0212703	1.11819	1.00595	0.575888	1.53726	1.13482	-1.38196	0.28963	0.0777736	0.900641	0.93475	-0.150677	0.0294699	-0.111974	-0.996617	0.339326	-0.588665	1.35161	0.948077	-0.0565769	0.613504	0.743229	0.516686	-0.868	1.03672	-0.790566	0.431909	0.575888	0.123864
EMP1	0.355461	-0.0537702	0.0827346	0.432446	-0.36253	1.30765	0.254882	0.831512	0.843768	-0.785996	0.166526	-1.6271	-0.36253	-0.472751	1.01522	0.819142	1.78966	0.660965	1.61038	-0.0537702	-1.51466	-0.153237	-0.0418441	0.861942	0.949266	0.415719	-1.83861	-0.377728	0.762007	0.589069	0.093502	-0.745077	1.37068	-0.940024	-0.806937	-0.540094	0.653948	0.0718794	-0.018308	-0.219408	0.993595	-0.424391	-0.785996	0.513062	-1.16854	-1.16854	0.104183	-0.127664	0.915021
SOCS2	0.226443	0.907852	0.296576	0.99656	0.152887	0.861461	-0.496557	1.78381	0.764164	-0.892096	0.489297	-2.27349	-0.28082	-0.748407	0.764164	0.605323	0.907852	0.605323	1.40857	1.03903	-0.28082	1.27143	0.0755581	1.08034	1.03903	0.296576	-1.22851	-1.22851	0.363592	0.489297	0.0755581	-1.05094	0.296576	0.907852	-1.05094	-0.496557	-0.617229	0.363592	0.363592	-0.748407	1.08034	0.226443	-0.748407	0.907852	-0.0921248	-0.496557	0.66015	0.152887	-0.28082
SOCS3	-0.153832	0.51642	-0.289848	-0.00473502	-1.00746	1.61102	1.05064	1.16091	0.276082	-1.79634	1.13681	-1.07994	-0.555218	-0.81519	0.435886	0.720284	0.00910855	-0.445356	0.683936	1.30363	-1.66033	-3.98595	-0.202865	0.951276	-0.0619433	-0.122331	-0.972961	-1.38014	0.426558	0.398084	0.276082	-1.04309	1.21665	-2.03883	-0.122331	0.198029	0.860916	1.19377	-0.202865	-0.122331	0.854616	-2.35146	-1.04309	0.0757985	-0.677449	-0.555218	0.101369	0.0757985	1.75809
NTRK2	0.84184	1.32823	1.55909	-0.299787	-0.582451	0.638238	1.43741	0.37181	0.252636	-0.349436	0.277815	1.34806	0.349248	0.226706	-0.0868726	-0.458153	1.6708	1.41088	0.904356	1.31862	0.604826	1.05869	0.143919	-0.402095	-0.0144468	-0.810343	-0.582451	-0.518081	-0.810343	1.00666	0.052402	-0.651977	-0.349436	-0.252824	-0.402095	1.40412	0.0196205	0.621692	0.686063	-0.0868726	0.604826	-1.12015	1.48814	0.052402	0.515199	1.35527	0.904356	0.252636	-2.20831
NTRK3	0.69066	1.57068	0.0761131	0.367787	1.10175	0.935169	-0.811504	1.16141	0.487205	0.643494	0.157266	-2.18038	-0.470363	-0.0121057	1.81976	0.367787	2.19492	2.25577	1.52303	0.594027	0.429253	-0.0121057	0.735729	-1.76237	-1.32942	1.03836	-1.74051	0.367787	0.778879	-0.334979	0.487205	-0.811504	-0.0121057	-0.0121057	0.302353	-0.334979	-0.470363	0.860032	0.643494	-0.811504	2.13018	1.00512	-0.811504	-1.84883	-0.470363	0.302353	-0.811504	-0.0121057	-1.74051
NKD1	0.476194	-0.708054	0.476194	0.187795	-0.184016	0.911063	-0.810184	0.911063	0.711833	-0.184016	-0.819381	-0.950561	-1.13885	0.187795	0.476194	-0.708054	4.45365	2.39107	0.911063	2.05785	0.187795	-0.926891	-0.184016	0.711833	-1.07079	-0.184016	-0.708054	-1.20556	-0.981987	-1.33545	0.476194	-0.184016	0.476194	0.187795	-0.184016	-0.847697	0.711833	1.08364	0.476194	-1.1241	0.187795	-0.184016	-1.21777	-1.07102	-1.14894	-0.947663	-0.184016	0.187795	0.187795
SCUBE3	1.4084	0.15587	-0.0985353	0.539482	-0.0985353	1.24525	-0.0985353	1.4084	1.24525	0.539482	1.24525	-1.38342	-1.41135	0.539482	0.539482	0.691721	2.34135	2.34135	0.15587	1.79201	-0.426521	-0.888791	0.15587	-1.48379	-0.888791	0.15587	-0.888791	-1.01261	-0.0985353	-1.06193	0.363735	-0.426521	-0.0985353	-0.0985353	0.826005	-0.975167	0.826005	1.24525	0.363735	-0.0985353	1.15399	-0.0985353	-1.44106	-1.03101	-0.888791	-1.64927	-0.0985353	0.539482	-0.888791
SCUBE1	1.67809	1.10675	-0.331809	-0.66776	0.553126	0.375799	-0.331809	1.41936	0.986242	-1.10088	0.174763	-0.331809	-1.10088	-0.331809	-1.10088	0.553126	2.20713	2.31471	-1.10088	0.553126	-0.0573171	-0.0573171	0.174763	0.986242	0.855243	-1.10088	-1.80564	-0.66776	-0.66776	-0.331809	1.21832	-0.331809	1.67809	-0.66776	-0.331809	-0.331809	0.375799	1.10675	1.21832	-0.331809	1.59669	-0.331809	-0.331809	-0.66776	0.986242	-0.331809	-1.76247	0.375799	0.375799
DNASE1L3	1.03292	-0.302938	0.377529	0.539898	-0.0316059	0.81123	-0.0316059	2.29929	1.03292	0.190089	0.81123	-1.14577	-0.302938	-0.652747	-0.302938	0.190089	1.97309	1.71339	1.87576	1.30426	-0.302938	0.81123	-0.0316059	0.377529	2.26299	0.190089	-1.14577	-0.302938	0.190089	0.81123	0.683116	-0.0316059	0.377529	-0.652747	-1.70922	-0.0316059	-1.34563	1.13025	1.22037	-1.37285	0.190089	-0.652747	-0.0316059	-0.0316059	1.03292	-0.302938	0.377529	-0.0316059	-1.14577
PTGIS	0.305206	-0.802548	-0.0888416	0.250328	-0.0100795	0.788654	-0.377104	0.496481	0.452317	-0.0100795	0.405886	-0.802548	-0.377104	0.356945	0.356945	0.756889	3.16287	2.31748	1.36801	0.129457	-0.377104	-0.802548	0.0623747	0.129457	-1.63197	-0.270487	-1.63197	-2.13731	-0.497976	-0.637512	0.405886	-0.802548	-0.0888416	-0.270487	0.496481	-0.637512	1.33448	0.356945	0.0623747	-0.175116	-0.0100795	-0.637512	-1.78101	-2.1009	-0.637512	-0.175116	-0.0100795	-0.0100795	-1.26494
JAM2	0.176369	0.521981	0.301066	0.800228	0.572271	0.882142	-0.280009	0.882142	0.713346	-0.193128	-0.0337293	-1.46473	0.0397796	-0.953576	-0.111213	-0.111213	2.24228	1.56563	1.46322	-0.577579	0.301066	0.921408	-0.0337293	0.572271	1.35292	1.46322	-0.471374	-0.692289	1.10306	0.84177	0.667847	-0.471374	0.84177	-0.471374	-0.692289	-0.816986	0.109701	1.16972	0.415776	-0.577579	0.921408	-0.471374	-0.692289	-0.193128	-0.577579	-0.692289	0.415776	0.109701	0.84177
MRGPRF	0.564723	-0.969552	-0.127853	-0.610234	-0.620303	0.97908	-0.278539	0.564723	0.97908	-0.962452	0.564723	-1.01764	-0.9834	-0.0316953	-0.106049	-0.276134	4.50114	2.43612	0.97908	1.97744	-0.455682	-1.01764	-0.467817	0.97908	-0.0660991	-0.529423	-0.705075	-1.01764	-0.504639	-0.748806	0.564723	-0.72771	0.564723	-0.406831	-0.489614	-0.747671	0.564723	0.97908	-0.586048	-0.575161	-0.0192819	-0.48468	-0.962972	-1.01764	-0.84183	-0.943364	-0.637632	0.564723	-0.737593
HMCN2	0.144074	-0.597343	-0.936651	0.880236	-0.334155	0.483382	0.0626997	0.220194	0.540928	-0.0247074	1.27106	-1.75419	0.422884	0.359114	1.38622	-0.936651	3.61103	1.99419	1.24042	-0.22174	-0.0247074	0.648225	0.291698	0.595796	-1.75419	-0.334155	-0.0247074	-2.62546	0.359114	0.422884	0.648225	-1.15169	0.792829	-0.754837	0.0626997	-1.75419	-0.22174	0.359114	-0.119114	-0.22174	-1.15169	-1.41488	-0.597343	0.144074	-0.0247074	-0.936651	-0.597343	-0.936651	-0.334155
OPCML	1.18738	-1.01414	-0.484629	1.86201	1.41861	-0.897539	-1.11134	0.126269	1.45187	-0.0344185	0.807711	-0.231084	-1.28013	-1.1133	0.737166	0.379814	0.66048	0.126269	0.483621	-0.231084	-1.37955	1.60161	-0.0344185	1.27138	1.18738	1.09452	-1.35207	1.04414	-0.231084	1.38404	-0.484629	0.126269	0.990712	0.126269	-0.0344185	-1.4273	0.126269	0.483621	-0.231084	0.933832	1.51485	0.990712	-0.484629	-1.27527	-0.0344185	-1.34336	1.18738	-1.24056	-0.0344185
SFRP1	1.04089	-0.395872	-0.931492	0.25062	-0.127554	0.394395	-1.07167	1.37355	1.16543	-0.803652	-0.127554	-0.780246	-0.127554	0.0805702	-0.127554	0.727063	4.00838	2.24664	0.518938	2.22817	-0.774046	2.1504	-0.127554	0.394395	-0.395872	0.0805702	-0.78841	-0.99533	-0.774046	0.815958	0.394395	-1.02075	0.25062	-0.127554	-0.127554	-0.774046	0.394395	1.27529	0.628794	-1.00018	0.25062	0.727063	-0.127554	-1.39126	-0.774046	-1.00835	-0.792584	0.25062	-0.774046
CAVIN2	0.466538	-0.114467	-0.339717	1.42649	0.126455	0.955449	-0.144297	1.17597	0.821882	-0.174846	1.08775	-1.53703	0.220403	-0.853732	1.22815	0.59075	1.27826	0.307866	1.07628	0.672566	0.150603	1.90718	-0.339717	0.538999	0.86345	0.0511226	-0.907686	-1.84275	0.764248	0.903699	-0.375429	-0.450023	0.521268	-0.529281	-1.08486	0.264889	-0.144297	0.764248	0.86345	-0.658313	1.11039	-0.114467	0.220403	1.13263	0.264889	-1.29089	0.466538	0.793393	0.101838
JDP2	0.602775	-0.658939	-0.382834	1.50962	0.0732649	1.30633	-0.25831	1.3592	1.30633	-0.98126	0.954555	0.441895	-0.515952	-0.98126	0.67845	0.67845	2.32384	1.25198	1.01782	0.356128	-0.382834	0.524012	-0.515952	1.25198	-0.25831	0.356128	-0.382834	-2.93309	0.441895	0.67845	-0.382834	-0.382834	0.602775	-0.813377	-0.813377	-0.658939	-0.25831	0.524012	0.0732649	-0.813377	0.26637	-0.382834	0.26637	-0.0310547	-0.658939	-0.98126	-0.0310547	0.954555	-0.515952
ADGRL3	0.493179	0.182941	0.0572057	0.240926	0.621291	0.807028	0.0572057	1.10625	0.736352	0.121821	-0.0842852	-1.57847	-0.0113275	0.348669	-0.0842852	0.121821	2.43258	2.3827	1.77944	-0.246054	-0.945848	0.0572057	0.537516	0.0572057	-0.794897	0.182941	-1.90368	-1.90368	-0.336538	0.580179	0.39892	-0.794897	0.0572057	0.0572057	-0.336538	-0.945848	-0.0113275	0.537516	0.182941	-0.0842852	1.32109	0.537516	-0.336538	-1.32621	-0.4349	-0.794897	0.121821	0.736352	-0.162278
CCDC80	0.583408	-2.23645	-0.0165061	-0.180987	-0.334769	0.428932	0.135726	0.531977	0.505069	-0.14164	-1.15219	-0.984153	-0.887888	0.763118	0.398561	0.865059	3.33528	2.32507	0.796283	0.121653	-1.75211	-2.83637	0.0780051	-0.222209	-0.685696	-0.180987	-0.122618	-1.5346	-0.24358	-0.334769	0.514131	-0.843494	0.75633	-0.122618	0.852954	0.163204	0.828224	0.477296	0.0780051	-0.650365	0.714443	1.12301	-0.801267	-0.685696	-0.843494	-0.761004	-0.0857825	0.486653	-0.122618
CSRNP1	-0.189453	0.357597	-0.189453	1.41123	-0.67578	2.10235	0.97224	1.20722	-0.0745483	-1.67098	1.5532	-0.67578	-0.596249	-1.26418	1.13278	2.11589	0.793137	0.0324253	0.554126	1.68326	-1.5232	1.00018	-0.448471	0.97224	-1.38829	-0.448471	-2.224	-2.46301	0.0324253	0.315115	-0.0201391	-1.67098	1.05459	-1.14927	-0.5206	-0.250265	1.15799	0.398947	-0.448471	-0.759611	1.05459	-1.5232	-1.14927	0.97224	-0.942234	-0.5206	-0.189453	0.439222	1.15799
MYOCD	0.0494402	-0.806479	0.680223	1.09571	0.0494402	0.680223	0.0494402	-0.175696	1.0042	0.0494402	-0.806479	-0.451241	-1.58155	0.797915	0.0494402	-0.451241	2.56464	2.32872	1.86012	0.404679	-0.806479	0.680223	1.0042	0.404679	-0.175696	0.0494402	-1.40459	0.23979	-0.806479	-0.451241	0.0494402	-0.451241	0.0494402	0.0494402	0.0494402	0.23979	0.23979	0.404679	0.404679	-0.451241	0.404679	-0.451241	-1.65998	-1.6803	-1.94337	-0.451241	1.1809	0.0494402	-1.30716
PTPRB	0.781277	0.479471	-0.558066	0.792149	0.629068	0.673772	-0.258004	0.951107	0.873779	0.211888	0.564104	-1.18404	0.154487	-0.252476	0.187562	0.239768	1.12073	0.901686	1.15072	0.227884	0.58608	1.22112	0.435252	0.442142	0.916688	0.921655	-0.858631	-0.531136	0.191644	1.05657	0.850544	-0.320226	0.613859	-0.320226	-1.19449	0.0947489	-0.280326	1.20281	0.863497	-0.35531	0.532128	-0.0613352	0.0370127	-0.678374	-0.171964	-1.07379	0.435252	0.247638	0.476117
AOC3	0.824604	-0.830024	-0.0500063	0.555023	-0.231034	0.77941	-0.231034	1.25835	1.10471	-0.687188	0.285984	-2.56658	-0.440015	-0.183461	1.01118	0.218185	2.55745	2.37907	1.03041	-0.331502	-0.989702	-0.0500063	0.608194	0.218185	1.66937	-0.183461	-1.0772	-2.56658	0.846648	0.18297	-0.0500063	-0.907514	0.555023	-0.830024	-0.0930479	-0.756726	0.608194	1.20905	-0.0930479	-0.280338	0.846648	-0.989702	-0.621043	-0.557976	-1.17073	-1.2712	-0.384673	0.471139	-0.280338
APOD	-0.056374	0.935951	0.341365	1.65949	-0.906918	0.623565	-0.867619	0.341365	0.341365	0.162518	0.162518	-0.736313	-0.056374	-0.744767	1.2402	-0.88134	5.11478	2.2502	0.935951	1.5224	-0.803463	1.0213	0.162518	-0.056374	-0.056374	-0.965792	-0.338574	-0.338574	2.04291	0.623565	-0.953595	-0.056374	0.162518	-0.830834	0.162518	-1.18561	0.162518	0.492578	-0.97128	-0.056374	-0.736313	-0.886293	-1.09543	-0.056374	-0.736313	-0.759821	-0.056374	-0.989651	-0.808292
SDK2	1.79787	-0.0272718	-0.424517	-0.0272718	0.280856	0.280856	-1.73924	1.0925	0.92986	-0.424517	-1.37089	-1.29941	1.23799	0.280856	-1.22903	0.745473	0.745473	0.92986	-0.0272718	0.745473	-1.53014	1.7026	-0.424517	-0.0272718	-0.984403	-0.424517	-0.984403	-1.84527	-0.984403	-0.424517	0.532614	-1.12778	-0.0272718	-1.08143	0.280856	-0.424517	0.532614	1.3696	1.60027	-1.74873	0.280856	0.532614	-0.424517	-1.49406	1.0925	2.50325	-0.424517	1.3696	-0.0272718
FREM1	0.707597	0.187656	1.26227	0.434429	1.37682	-0.160152	-1.08872	0.973648	0.187656	-1.01956	0.914466	1.13004	0.434429	0.625841	-1.22508	1.08101	2.08817	1.13004	0.0312605	2.00641	-0.754732	0.187656	0.434429	0.187656	0.187656	0.319886	-1.22833	0.434429	-0.899547	-0.835244	0.914466	-1.14592	0.0312605	-0.160152	-1.12742	1.22042	-1.2679	0.850896	0.625841	-1.20747	1.47785	0.187656	1.08101	-1.15437	1.02901	-1.30507	0.434429	0.707597	1.64998
SELE	0.0441018	0.597874	0.871943	-0.902577	-0.204907	0.597874	0.871943	2.70177	0.741772	-0.902577	0.437009	-0.902577	0.0441018	-0.902577	-0.50967	0.597874	0.437009	1.1001	0.437009	1.38369	0.254636	-1.45635	0.0441018	0.741772	1.38369	0.871943	-1.45635	-0.204907	0.741772	0.597874	1.6184	-0.50967	-0.50967	-0.902577	-0.902577	-0.902577	-0.902577	1.75509	0.254636	-0.50967	0.871943	-0.902577	-0.902577	-0.204907	-0.204907	-1.50772	0.437009	-0.204907	1.68845
ART4	1.20332	-0.690043	0.886957	0.182503	-0.179636	1.05505	-0.179636	1.92759	0.69291	0.182503	-0.179636	-1.30175	-0.86112	0.886957	0.182503	0.69291	2.07586	2.14392	1.45592	0.69291	-0.179636	-0.690043	-0.179636	-0.179636	-0.690043	0.886957	-0.690043	-1.47484	-0.179636	-1.04131	1.05505	-0.701966	-0.724728	-0.179636	0.4634	-0.690043	0.182503	1.45592	0.4634	-1.0695	1.66621	0.4634	-1.51481	-0.179636	-0.837469	0.4634	0.182503	1.20332	-0.960586
SGCD	0.509249	-0.885345	1.62083	-0.113723	-0.964782	0.509249	-0.926779	1.28087	0.509249	-0.113723	-0.433975	-1.48747	0.134684	0.337647	-0.433975	0.337647	2.1658	2.26863	1.19837	0.509249	-0.885345	-1.0149	-0.113723	-1.48844	-1.05111	-0.113723	-0.885345	-1.50682	-0.433975	-1.49761	0.657899	-1.14792	1.62083	-0.113723	0.789016	-0.885345	0.789016	1.01241	1.01241	-1.01558	0.509249	0.134684	-1.20342	0.789016	0.134684	0.509249	-1.21003	0.509249	-0.985548
GRASP	1.48902	-0.167734	-1.12351	0.0886417	0.0886417	1.1773	-0.167734	1.69102	1.1773	-0.701776	0.797706	-1.29019	-0.167734	-1.12351	0.380781	0.849912	1.59293	0.166378	0.900605	0.380781	-0.831373	1.92851	-0.0780337	1.21944	0.743894	-0.262285	-1.47444	-1.47444	-0.362242	0.240804	0.997783	-0.831373	1.1773	-1.29019	-1.12351	-1.29019	0.240804	0.688373	-0.0780337	-1.12351	0.797706	-0.262285	-0.581123	0.44678	0.00728897	-1.68041	-0.262285	-0.167734	0.510378
ASPN	0.735052	-0.398999	0.248405	0.118676	-0.644775	0.469429	-0.198185	1.57449	0.735052	-0.0283993	-0.961636	-1.9733	-1.62037	0.118676	0.364452	0.882127	2.02108	2.02108	1.67947	-0.198185	-1.40823	-0.961636	-0.0283993	-0.198185	1.28184	-0.398999	-1.49513	0.364452	0.364452	-0.644775	0.9489	-0.961636	0.811042	-0.398999	0.364452	-1.40823	1.07141	0.882127	-0.0283993	-0.644775	1.07141	0.9489	-0.644775	-0.398999	-0.961636	-0.644775	-0.644775	0.364452	-0.961636
ATF3	-0.102463	-1.17373	-0.657899	-0.226267	-0.883229	1.90062	1.31665	1.08175	0.607139	-1.17373	0.183171	-0.624788	-0.294369	-0.657899	-0.392964	1.01978	0.00780619	-0.226267	0.7832	0.88311	-1.29267	-3.39248	0.845844	0.567918	-1.76727	0.428785	-3.39248	-0.926205	0.306975	-0.045824	0.428785	-0.842007	1.26786	-1.9926	-0.561655	-0.531509	1.30226	0.987305	-0.502238	-0.764291	1.06965	0.462636	-0.692132	1.09962	-0.802402	0.107211	-0.226267	0.577867	2.04068
PCDH9	0.697813	0.852473	-1.6433	0.308102	0.697813	0.308102	0.0496512	2.26133	1.2728	1.11092	-0.75317	-0.75317	-0.28355	0.0496512	0.418493	0.697813	2.40251	2.10053	0.697813	1.75909	-1.08637	-0.105008	1.11092	-0.75317	-0.75317	1.32209	-1.64738	-0.28355	-0.75317	-0.28355	-0.105008	-0.105008	-0.105008	1.61852	-0.28355	-0.49472	0.0496512	1.22131	0.186071	-0.49472	2.32396	1.16743	-0.28355	-0.49472	0.519272	-1.61557	0.0496512	0.611979	-0.28355
PCDH7	0.873691	-0.568409	-1.29329	0.152641	-0.146622	0.936756	-0.146622	1.05246	0.806555	0.483914	-0.867672	-1.34937	-1.60185	0.574428	0.384767	0.734784	2.11961	2.29941	0.657693	0.657693	0.0137341	-0.867672	0.384767	-0.568409	-1.58142	0.384767	-1.28946	-1.28946	-0.568409	-1.34404	0.734784	-0.867672	0.152641	-0.146622	0.574428	-0.568409	0.936756	0.574428	0.152641	-0.336283	0.996216	0.483914	-1.64167	-0.568409	-0.568409	-0.146622	-0.146622	0.574428	-0.568409
DACT3	0.199413	0.788456	0.904739	0.00542335	0.00542335	0.904739	-0.218521	1.0124	0.00542335	-0.48339	0.370523	-0.807565	-0.807565	0.199413	1.29446	-0.807565	1.96654	2.53754	1.53056	0.00542335	-0.48339	-0.48339	1.0124	-0.218521	-0.218521	0.199413	-1.2255	-0.48339	0.00542335	-0.807565	0.199413	-1.2255	0.370523	0.199413	0.199413	-0.218521	1.11263	0.523587	0.370523	-0.807565	1.11263	-0.48339	-1.2255	-2.31761	-0.807565	-1.2255	0.523587	0.370523	-0.48339
DACT1	1.60418	0.856717	0.197816	-0.38356	-0.214677	0.51777	-0.38356	1.77306	1.25022	-0.214677	0.312585	-1.37743	-0.575024	0.197816	0.418845	0.697236	2.18555	2.30032	1.25022	-0.0636058	-0.214677	-1.78992	-0.214677	0.0730547	0.312585	-0.38356	-1.05748	-1.37743	1.41271	-0.214677	0.418845	-1.78992	0.930264	-0.0636058	0.0730547	-1.05748	1.06692	1.69111	0.51777	-0.0636058	1.41271	-0.0636058	-1.05748	-1.05748	-0.796053	-1.05748	-0.796053	1.00022	-0.214677
FCN3	1.27222	-0.978484	-0.978484	0.88542	-0.291667	1.27222	0.88542	0.88542	1.27222	-0.591689	2.28568	-0.978484	-0.0465316	-0.0465316	-0.291667	1.63784	-0.978484	-0.978484	0.340263	0.340263	0.640285	-0.291667	-0.978484	0.768432	-0.291667	-0.291667	1.57224	-1.84263	-0.291667	0.99304	0.640285	-0.591689	0.498625	-0.0465316	-1.68415	0.768432	0.640285	1.35373	0.99304	-0.291667	0.160727	-1.52364	-0.291667	-0.0465316	-0.0465316	-1.75166	1.43058	1.70038	-0.291667
JPH4	1.62415	0.627843	-0.238016	-0.238016	0.249611	0.249611	-1.21049	1.19817	0.936882	-0.238016	0.249611	-0.925288	0.249611	-0.238016	-1.33409	1.19817	3.80805	2.37307	0.627843	0.936882	0.627843	0.249611	0.249611	0.936882	-0.943536	0.627843	-0.238016	-1.0425	-0.925288	-0.238016	1.19817	-0.925288	1.80274	-1.38137	-1.27481	0.936882	0.249611	1.42451	1.42451	-0.238016	1.19817	0.249611	-0.238016	-1.43749	0.249611	0.249611	0.249611	0.627843	0.627843
CLSTN2	0.965233	-1.02815	-0.238726	-0.238726	-0.238726	0.586098	-0.483374	1.44987	0.830747	-0.0433777	-0.238726	-1.72563	-0.810922	0.321377	-0.810922	-0.238726	3.35788	1.62417	0.586098	1.83819	-0.633436	-1.02815	-0.353385	-0.238726	1.60807	1.05516	0.191388	-1.70291	-0.238726	-0.238726	0.119245	-0.810922	-0.0433777	-0.353385	-0.13616	-1.3082	-0.810922	1.21336	0.191388	0.0413257	1.32802	-0.238726	0.0413257	0.0413257	-0.353385	0.191388	-0.353385	0.86615	0.538602
STEAP4	1.5133	-1.24016	-0.600543	0.421402	0.543288	0.629375	-0.309842	0.852694	1.43239	-0.0146813	0.163332	-1.17496	-0.0364096	0.362455	0.300089	0.944675	1.20907	0.199186	1.54906	-1.24016	-0.127998	1.17404	-0.0364096	1.18819	1.78586	1.13043	-1.74565	-0.897657	1.03752	-0.127998	0.719999	-0.338524	0.233883	-0.254675	-0.600543	-0.0585859	0.543288	1.13782	0.833315	0.283915	1.1597	1.05357	-0.254675	-1.24016	-0.228118	-1.24016	-0.849848	1.86098	-0.0812291
NPY1R	0.756232	0.0554856	-0.141636	0.458558	0.37028	0.37028	-0.0720963	1.18807	0.788545	0.274636	-0.141636	-1.08988	-0.141636	0.0554856	-0.294804	-0.215665	2.38664	2.20718	0.788545	0.415268	0.0554856	-0.0720963	0.540525	-0.215665	-0.471623	1.3356	-2.06178	-0.215665	-0.00653245	0.37028	0.458558	-0.141636	-0.936714	0.274636	-0.471623	-0.471623	-2.88426	0.788545	0.579412	-0.37981	0.819973	0.992355	0.114322	-2.57076	-0.141636	-0.80161	0.653442	0.579412	-0.471623
CNTN1	1.49201	-0.315304	-0.704317	0.994993	-0.453644	0.642354	-0.704317	2.53062	1.49201	-0.408015	-0.438264	-0.704317	-0.704317	0.642354	0.00192961	-0.348617	3.13915	2.6943	1.49201	1.84465	-0.704317	-0.546184	-0.410224	-0.704317	-0.704317	0.642354	-0.63221	-0.704317	-0.704317	-0.704317	-0.615292	-0.290666	0.642354	0.642354	0.642354	-0.704317	-0.704317	1.49201	-0.533278	-0.668121	2.76862	0.642354	-0.704317	-0.704317	-0.191621	-0.704317	-0.517448	-0.034997	-0.667298
FGF7	1.05191	-1.05322	-1.14197	-0.627652	-0.799609	0.497349	-0.683342	0.638385	0.760555	0.126381	-1.14197	-0.928245	-1.14197	0.638385	-0.669879	0.497349	2.25565	2.13666	1.13152	1.33568	-0.507793	-0.82561	-0.59738	-1.14197	-0.557862	1.20476	-0.507793	-0.767719	-1.05887	-1.14197	1.05191	-0.136825	-0.843804	0.638385	1.72676	-0.507793	0.638385	0.638385	0.126381	-0.945341	0.964714	1.13152	0.126381	-1.11324	-1.05695	-0.662956	-0.826505	0.964714	-0.507793
FNDC1	0.783753	-0.496646	-0.790675	0.537271	-0.790675	0.70801	-0.26858	1.45502	1.56271	-0.790675	0.0753147	-1.26394	-1.4322	0.211792	0.982192	1.37636	0.982192	1.24571	0.854268	-0.496646	-1.20508	-0.790675	0.332173	-1.22712	-1.20508	-0.496646	0.439858	-1.20508	-0.496646	-0.790675	0.854268	-0.496646	1.37636	0.537271	1.33464	0.0753147	1.95415	0.783753	-0.496646	-0.496646	0.626202	0.211792	-1.30573	-1.7908	-0.790675	0.70801	-1.28429	-0.0822366	-0.790675
JUNB	0.0466148	1.38553	-0.148481	0.767627	-0.905423	2.11916	1.02973	1.51201	0.862403	-1.10491	1.73936	-0.623983	-0.509269	-1.03532	0.0573126	0.741271	-0.432555	-0.303939	0.189644	1.02973	-1.05815	-2.28635	0.3109	0.874584	0.179883	-0.786214	-1.75332	-1.79097	0.45555	0.812628	0.179883	-1.54588	1.58068	-1.9522	0.256193	-0.37398	1.14492	1.70215	-0.658498	-0.573704	1.48837	-1.42244	-1.71662	-0.525112	-0.767265	-0.824871	0.587066	-0.0419352	1.4603
JUND	0.31542	0.609164	-0.432804	0.107765	-1.09611	2.4809	0.21456	1.7036	1.92876	-1.6542	1.80353	0.290725	-0.00570912	-0.942641	-0.470227	0.501737	0.479466	0.629907	0.31542	1.63378	-0.669879	-1.58301	-0.190444	0.566953	0.387548	-0.801141	-0.801141	-1.26377	-0.508439	0.0233314	-0.0352219	-1.32328	0.806641	-1.51451	-0.712587	-0.669879	0.670695	1.33811	-0.712587	-1.09611	1.44651	-0.628153	-0.669879	-0.32495	0.240306	0.479466	0.161948	0.501737	1.42001
SPEG	0.183806	-0.773117	-0.0492324	-0.0492324	-0.954749	1.00723	-0.0492324	0.183806	0.674652	-0.0492324	-0.349672	-1.36792	-1.08673	0.183806	0.183806	-0.349672	2.08926	2.47847	0.907691	0.674652	-0.349672	-0.773117	0.374213	0.535199	-0.954734	-0.773117	-0.773117	-1.29225	-0.864783	-1.11905	0.183806	-0.773117	1.0981	0.183806	1.18169	-1.46669	0.374213	0.797658	0.183806	-0.0492324	-0.349672	-0.349672	-1.279	-1.11147	-1.31118	0.535199	-0.0492324	-0.983182	-0.773117
SPTB	-0.156099	-0.156099	-0.156099	-0.156099	-1.26381	0.56118	-0.792144	-0.156099	0.56118	-1.23569	-0.156099	-1.40777	-1.34256	-0.156099	0.817188	-0.156099	2.704	1.38652	1.6683	2.43573	0.247852	0.247852	0.56118	1.03364	0.817188	-0.725435	-0.156099	-0.995741	-0.725435	-1.00301	0.56118	-0.725435	1.03364	-1.24227	-0.156099	-0.156099	1.38652	0.817188	0.247852	-0.156099	-0.725435	-0.725435	-1.49669	-1.06169	-1.65387	-0.837343	-1.18754	-0.982128	-0.156099
SLCO2A1	0.890095	0.141653	-0.560555	-0.156172	0.558938	0.600111	-0.453695	1.08638	1.06865	0.210111	0.836612	-0.182661	0.0688152	-0.143155	-1.40749	0.425657	1.13797	1.06418	0.715389	0.501618	0.161636	1.53197	0.238236	0.523452	1.15879	0.53778	-0.356007	-1.44746	-0.560555	0.508943	0.842074	-0.209782	0.671934	-0.26604	-1.0412	-0.182661	-0.470824	0.858307	0.879598	-0.403804	0.600111	-1.13	-0.182661	-0.130284	-0.182661	-0.810056	0.494246	0.733517	0.448982
ABCA8	1.36186	0.730115	-1.51004	0.4249	0.4249	0.371241	-0.360444	1.75034	0.834363	0.187462	-0.138008	-1.11038	0.0396035	-0.360444	-0.242257	0.47549	2.25886	1.80674	0.653102	0.568744	-1.46925	0.927617	0.611927	0.692446	1.37974	0.653102	-1.46925	-0.658253	0.834363	0.4249	0.611927	-0.138008	-0.0447546	-0.242257	0.0396035	-0.360444	-0.658253	1.4641	0.314119	-0.855755	2.00205	1.30594	0.253054	-2.08275	-0.360444	-1.89367	-0.0447546	0.692446	-0.855755
SRPX	0.232928	-1.08784	0.232928	0.232928	-1.21549	0.232928	0.232928	0.515087	0.232928	-0.709429	0.232928	-1.09934	-0.850724	-0.130838	0.232928	0.232928	5.03661	2.59977	0.232928	-0.130838	-0.643537	-0.643537	-1.03731	0.232928	-0.643537	-0.130838	-0.764208	-1.43185	-0.130838	-0.913414	-0.130838	-0.130838	0.515087	-0.765378	-0.130838	-0.130838	0.745628	0.232928	-0.130838	-0.130838	0.515087	-0.681837	-1.14222	0.232928	-0.724243	-0.726323	-0.741534	-0.130838	-0.643537
FABP4	0.969811	-0.755846	-0.787525	2.32867	-0.852437	0.421268	-0.918452	1.5766	0.969811	0.639996	0.139278	-0.566323	0.639996	0.639996	-0.887957	1.89558	4.34671	0.639996	0.969811	0.139278	-0.856035	2.16035	-0.375309	1.21615	2.04669	-0.813903	-0.454967	-0.869264	0.639996	1.21615	-0.737883	-0.462077	-0.339591	-0.585527	-0.867797	-0.828434	-0.6567	0.139278	-0.779775	0.969811	-0.675449	-0.408032	0.139278	0.81871	0.139278	-0.862714	-0.508685	-0.591309	-0.258164
HSPA12B	1.14556	0.120808	-0.673234	0.404214	0.221129	0.56799	-0.361306	1.24923	0.914851	0.120808	1.39281	-0.673234	0.120808	-0.361306	1.48166	0.315365	1.75786	1.19826	1.24923	-0.101632	0.488258	0.78524	-0.361306	0.975816	0.851396	0.120808	-0.226053	-1.93377	0.0135635	0.315365	0.975816	0.0135635	1.14556	-0.101632	-0.673234	-0.673234	0.56799	1.09101	0.851396	-0.85632	0.488258	-0.673234	-0.509459	-0.226053	-0.226053	-1.3035	0.643831	-0.101632	0.643831
FMO3	0.769931	-1.52282	-0.888312	0.199133	1.52876	0.702772	-0.888312	1.56375	0.894247	-0.888312	-0.888312	-2.56535	-2.17827	-0.158205	1.06011	1.25159	1.20641	1.49275	1.25159	-0.304507	0.769931	0.476306	-0.304507	0.390608	-1.52282	0.476306	-0.888312	-2.02646	-0.47037	-0.158205	0.556471	-0.47037	0.894247	-0.661845	0.769931	0.0910534	1.11082	1.41745	-0.47037	-0.158205	1.25159	0.556471	-0.888312	-0.661845	-1.52282	-0.888312	-0.158205	1.33728	-1.52282
FMOD	0.477692	-1.56735	-0.167588	-0.477796	-0.770434	0.12505	0.435258	0.663443	0.435258	-0.770434	-0.611865	-1.88086	-1.70986	1.101	-0.00901857	-0.0846944	1.90196	1.5123	0.477692	0.0605964	0.518152	-1.69129	-0.00901857	0.435258	-1.56735	-1.56735	2.23286	-1.56735	-0.770434	-0.611865	0.12505	1.121	-0.259222	-1.21471	0.696266	0.390647	0.241185	0.435258	-0.167588	0.185055	0.185055	-0.611865	-1.83853	0.390647	-0.477796	1.36126	-0.770434	0.293912	-0.361661
PLCXD3	1.3969	0.566994	-0.103031	0.164138	-1.14117	0.566994	-1.22129	1.55677	0.867892	0.38243	0.164138	1.4795	-1.60139	0.164138	-0.103031	-0.447472	1.55677	1.82394	1.21233	1.69779	0.164138	-1.07228	-0.103031	-0.103031	-0.103031	2.16334	0.164138	2.04379	-0.103031	-1.22711	-0.447472	-0.447472	-0.103031	1.62936	0.566994	-1.27684	-1.44994	1.4795	-0.447472	-0.447472	0.867892	-0.103031	-0.103031	-1.6888	-0.103031	-0.103031	0.566994	0.726871	-1.19025
CA4	0.721583	-0.853279	-1.40515	0.814846	0.721583	0.503233	-0.456524	1.79659	1.05083	0.372571	1.4931	-0.859783	0.721583	0.221732	0.221732	0.899988	0.814846	-0.456524	0.503233	1.39984	-0.853279	2.77954	-0.456524	0.814846	1.11834	0.899988	-0.853279	-1.53153	-0.456524	1.29674	0.618486	-0.456524	-1.05319	-0.175023	-0.456524	-1.07837	-1.40957	1.34965	1.11834	-0.456524	1.18149	0.221732	0.899988	-1.06797	1.05083	-1.3225	0.503233	1.05083	0.221732
FOSB	0.109694	-2.60732	-0.230603	0.614101	-0.562069	1.87204	1.17448	1.25056	1.12151	-0.615295	0.604896	-0.199798	-0.170323	-0.634001	-0.262863	1.41598	0.771305	0.158921	0.997902	1.16366	-2.60732	-2.60732	0.204835	1.01166	0.0702956	0.460994	-2.60732	-1.3294	0.302903	0.193643	-0.0160579	-0.466651	1.34142	-1.50852	-0.634001	-0.451968	0.232039	1.15956	-0.856174	-0.73609	1.29806	-0.673025	-0.28525	0.457169	-0.437594	-0.382948	0.176503	0.508859	1.58964
DCN	0.952815	-1.27232	-0.184317	0.455955	0.260148	0.590795	0.0683993	1.18816	0.707515	0.0423888	-1.4491	-1.59077	-1.56145	0.328004	0.504605	0.723491	2.8843	1.85893	0.619973	1.20506	-1.27232	-1.27232	0.0932534	0.295105	-1.47861	-0.109656	-1.27232	-1.51803	-0.319156	-1.56755	0.492834	-0.225752	0.11705	-0.0438006	0.674124	-0.319156	0.856076	1.04863	0.328004	-1.41866	1.18126	1.08691	-1.59848	-0.0438006	-0.0135703	-1.64528	-0.319156	0.674124	-1.27232
DES	0.947203	-0.708018	-0.890613	0.443251	-0.8272	1.4405	-0.856005	-0.577325	1.26248	0.599569	-0.509158	-0.936637	-0.936637	1.03754	-0.936637	0.599569	2.66835	2.65546	0.251934	0.443251	0.251934	-0.640179	0.846219	0.731733	-0.801888	0.846219	-0.65194	-0.936637	-0.787381	-0.936637	0.599569	-0.544579	0.731733	-0.359529	-0.818594	-0.640648	0.443251	0.947203	0.599569	-0.91132	0.251934	0.251934	-0.904093	-0.833692	-0.882713	-0.892421	-0.675022	0.599569	0.846219
DPT	2.00858	-0.577277	-0.633783	-0.549314	-0.437059	0.096139	-0.703803	-0.323637	1.39552	-0.23754	-0.36533	-0.300993	-0.500774	0.729205	1.39552	-0.350818	5.31693	2.42396	2.53746	-0.317242	-0.402033	-0.483943	-0.703803	0.108427	-0.649453	-0.032944	-0.703803	-0.170247	-0.643222	-0.703803	-0.286861	-0.394516	1.63333	-0.373577	-0.610921	-0.39712	-0.466957	-0.373257	-0.413196	-0.392323	-0.59905	-0.0690025	-0.473137	-0.703803	-0.436752	-0.370557	-0.504953	-0.703803	0.200324
ELN	0.530542	0.284333	0.329908	0.329908	0.236534	0.566171	-0.185499	0.986453	0.727137	0.133313	1.15361	-0.942983	-0.545754	0.455145	0.493569	-0.263916	3.09015	2.16369	0.812381	0.186282	-0.791964	0.566171	0.455145	0.284333	-0.263916	-0.263916	-2.01928	-2.04984	-0.545754	-0.112896	0.415152	-0.791964	0.373457	-0.263916	0.284333	-1.62205	0.133313	0.566171	-0.112896	0.0179227	0.915601	-0.661145	-2.46356	-0.661145	-0.661145	-0.34916	-0.185499	-0.545754	-0.661145
ADRA2B	1.7249	-0.605554	-0.0357194	1.65633	0.682187	0.534115	-1.00986	1.42792	1.91256	0.368585	1.58424	-0.291951	0.180922	-0.291951	0.534115	-0.291951	0.682187	-0.291951	1.58424	1.15506	-0.0357194	1.58424	0.534115	0.534115	-0.0357194	-0.0357194	-1.57969	-1.57969	-0.291951	0.682187	-0.0357194	-0.605554	0.180922	-0.291951	-0.291951	0.180922	-0.291951	1.05091	1.15506	-0.605554	0.368585	0.368585	0.682187	-2.1312	0.816135	-1.00986	-0.291951	0.938419	0.368585
ADRA2A	1.11626	-0.185644	-0.728722	-0.936334	-0.185644	0.492399	0.19621	1.41245	0.734403	-0.185644	0.734403	-0.723836	-0.185644	0.19621	-0.822232	-0.185644	2.82569	2.33249	0.939014	-0.872228	-0.185644	-0.878315	0.19621	-0.185644	-0.185644	0.492399	-0.185644	-1.03875	-0.723836	-0.185644	0.492399	-1.37669	-0.185644	-1.08098	0.492399	-0.911534	-0.185644	1.95064	0.939014	-0.731178	2.11677	-0.185644	-1.24732	-0.731348	-0.723836	-0.185644	0.19621	1.41245	-1.14165
RGS16	0.950807	-1.84487	-0.074223	-0.727716	-0.479269	0.950807	0.389438	2.78345	1.29138	-1.38121	0.518443	-1.02157	-0.727716	-0.479269	0.518443	0.950807	1.13007	1.6356	1.21274	0.2492	-1.02157	-0.479269	-1.02157	0.389438	-0.264055	0.389438	-1.84487	-1.84487	1.04293	-0.264055	0.853098	-1.38121	0.853098	-1.02157	-0.264055	-1.02157	1.04293	2.16008	-0.264055	-1.02157	1.97025	-0.074223	-1.02157	-0.479269	-1.38121	-0.727716	-0.727716	0.389438	0.389438
FOS	0.10365	-0.875501	-0.252334	-0.30594	-0.696602	1.95629	0.996054	1.52284	1.24998	-1.2655	1.0034	-0.0816289	-0.30594	-0.550219	-0.205035	0.188285	0.376666	0.0196028	0.599806	1.10085	-1.34109	-3.48895	0.0852868	0.756533	0.76322	0.0419864	-2.71024	-1.71935	0.411527	0.296627	-0.0816289	-0.756843	1.18259	-2.00347	-0.233873	-0.422758	0.415326	1.35785	-0.978781	-0.75065	1.43977	-0.477388	-0.591377	0.604513	-0.91116	-0.738382	0.0773112	0.39037	1.98804
APOLD1	0.452511	-0.666989	-0.418551	1.52569	0.227584	0.986768	-0.292377	1.06386	0.59266	-0.279201	0.568456	-0.167149	0.252235	-0.96281	0.871796	1.19325	-0.266179	-0.938866	0.890275	-0.09826	-1.23572	2.29507	-0.120753	1.06386	1.51267	1.04009	-2.55573	0.260332	0.315421	1.11743	0.219244	-0.527638	0.586658	-0.805103	-0.89247	-0.495365	0.452511	-0.167149	0.445701	-0.389251	0.86244	0.418039	-0.346697	0.628007	-0.253308	-0.96281	0.466006	0.466006	0.403946
ID1	1.42623	0.227639	-1.35444	0.631491	0.365006	-0.0518058	-0.403081	1.39573	1.39573	-0.403081	2.08446	-0.191505	0.735127	0.034005	-0.522507	1.39573	1.62264	1.179	0.459701	0.709942	-0.723724	0.899557	-0.241421	-0.0518058	1.33261	0.227639	-1.60469	-1.60469	-1.14287	1.06613	0.576582	0.114765	-0.29322	0.759858	-0.522507	0.227639	-0.29322	0.808021	0.877239	-0.0968107	0.808021	-2.55605	-0.191505	-1.47387	-0.143342	-1.14287	0.365006	0.034005	0.114765
CASKIN2	1.70019	0.17989	-0.469393	0.208377	0.0612337	0.634485	-0.734579	1.8084	1.73698	-1.16218	2.02792	-0.312001	0.542877	-0.83238	0.0916355	1.34545	0.845055	0.519231	0.700269	0.941809	-0.0657564	1.13804	-0.0989475	0.421431	1.10391	-0.428743	-0.553542	-2.97701	-0.782819	0.700269	0.864825	-0.883337	0.0612337	-0.274704	-1.04543	0.150948	-0.350084	1.73698	0.763744	-0.510978	0.903726	-0.734579	-0.167215	-1.10286	0.589261	-1.10286	0.29124	0.804857	0.495272
NHSL2	0.742842	0.132783	0.0320915	0.77477	0.204059	0.553789	-0.457065	1.06116	1.04808	0.108243	0.227077	-2.05233	-0.421289	0.43953	0.806027	0.294065	1.41827	1.50767	1.54574	-0.286229	-0.286229	1.17397	0.132783	0.572006	1.71433	0.625352	-1.19151	-0.69197	0.337101	0.249744	0.742842	-0.872146	1.00813	-0.569876	-0.2543	-0.69197	0.790481	0.553789	0.625352	-0.779326	0.337101	-0.0209369	-0.779326	-0.569876	-0.223043	-0.650146	-0.286229	0.204059	-0.872146
EFEMP1	0.31021	-1.70777	-0.0581393	-0.598892	-0.598892	0.49595	0.963999	0.441181	0.240037	-0.328748	-0.654641	-1.6036	-1.35516	0.0996341	0.583417	-0.0316913	1.55567	1.63633	0.803405	0.612422	0.275912	-2.68511	-0.256124	0.0659537	-1.51171	-0.291591	-0.654641	-2.68511	-0.238977	0.803405	0.434056	0.230805	0.0186579	-0.113887	1.05629	1.01321	0.589305	0.334978	0.521957	0.48931	0.212005	-1.28728	-0.746528	-0.572444	-0.970961	-0.348012	-0.746528	0.863445	0.162924
LTF	0.204195	-1.18889	-0.19298	-0.19298	-0.413688	0.0579192	1.98728	0.444141	0.398284	-0.413688	0.0152269	-0.93799	-0.0306306	0.664849	0.0579192	-0.759974	0.790428	0.465856	0.0978552	0.89477	1.99092	-1.18889	-0.413688	0.873056	-1.18889	0.135369	2.21145	1.17348	-0.258176	-0.413688	0.802929	-0.0801604	-0.0306306	-0.134002	0.680129	1.88424	1.329	0.905348	0.664849	-1.35085	-0.0306306	-1.18889	-0.413688	-0.413688	-0.759974	1.51489	0.0152269	1.46176	0.374015
LUM	0.948837	-1.21747	-1.22839	0.0708745	0.143849	0.776827	0.177347	1.15462	0.824509	0.143849	-1.47341	-1.60745	-1.64692	0.480653	0.519388	0.847041	1.46976	1.39221	1.07572	0.573298	-0.966261	-1.21747	0.0308888	0.0308888	-1.21747	0.480653	-1.21747	-1.60373	-0.0118567	-1.64692	0.725167	-0.358574	0.177347	-0.0577713	0.958154	-0.0577713	1.00275	1.13408	0.39506	-1.44308	1.16794	1.15462	-1.53736	-1.52207	-0.161272	-1.61497	-0.536812	0.500323	-1.21747
MGP	0.601674	0.942289	-0.446567	0.630261	0.146442	0.601674	-0.207884	1.0018	0.448291	0.146442	0.0611295	-1.75713	-0.660266	0.177022	0.372775	0.16691	2.40892	2.28911	0.958795	-0.0663186	-1.23845	-0.51391	0.630261	-0.0663186	-0.367088	0.255167	-1.9021	-0.548959	0.197011	0.104497	0.808125	-0.847803	-0.351767	-0.398289	0.115113	-0.699629	0.534918	0.902925	0.488395	-0.496739	1.33904	-0.479796	-1.01542	-1.58631	-1.09457	-0.660266	-0.0184919	0.319834	-1.20835
DOC2B	0.765969	0.827711	0.336748	-0.0283089	-0.498949	1.05372	-0.133892	0.887207	0.827711	-0.641297	0.887207	-1.16228	-0.246763	-0.641297	0.701805	0.416567	2.56327	1.156	1.47072	0.765969	0.0708714	0.827711	-0.133892	-0.246763	-0.641297	0.252833	-0.969589	-0.641297	0.416567	0.252833	1.05372	-0.498949	2.05013	-1.93119	-0.797222	-0.641297	0.336748	0.0708714	-0.133892	-1.38073	1.29835	-2.76689	-1.63292	-0.368001	-1.93119	0.416567	-0.498949	-0.246763	1.05372
BMP5	1.42898	0.187374	-0.751868	1.12662	2.06586	-0.0664475	-0.751868	2.72374	1.12662	-0.23097	0.10986	-0.751868	1.42898	-0.695168	-0.751868	0.0660564	1.12662	1.42898	2.61528	0.736795	-0.639119	1.12662	0.165785	0.736795	0.187374	1.42898	-0.011434	-0.751868	-0.628795	1.12662	-0.518068	-0.294602	-0.276441	-0.751868	-0.751868	-0.751868	-0.751868	2.06586	-0.718467	-0.751868	2.82416	0.736795	-0.751868	-0.751868	-0.0216908	-0.751868	0.736795	-0.525757	-0.751868
TAL1	1.05877	-0.218971	-0.380602	1.61259	0.060723	0.682736	-0.218971	1.61259	0.990579	-0.0727587	0.844367	-1.62463	-0.218971	-0.380602	1.30475	0.765679	1.36054	0.502048	1.51668	0.183514	-0.380602	1.70286	0.297201	0.844367	1.98255	0.403041	-1.28231	-0.766137	0.183514	0.403041	0.990579	-0.56129	0.502048	-0.766137	-0.56129	-0.766137	0.297201	0.682736	0.297201	-0.766137	0.403041	0.183514	0.502048	-0.380602	0.060723	-1.62463	-0.0727587	0.183514	-0.766137
LMOD1	0.359112	-1.97142	0.0145672	0.223383	-0.388411	0.692915	-0.311116	0.591644	0.692915	0.12352	-0.170052	-0.75987	-0.655661	0.359112	0.401139	0.270356	2.57427	2.51213	1.18926	0.0145672	-0.388411	-0.311116	0.315556	0.359112	1.9869	-0.388411	-2.31597	-0.471041	-0.0438666	-0.655661	0.12352	-0.559797	0.0702823	-0.311116	0.174492	-0.655661	0.692915	0.724854	0.0145672	-0.105298	0.223383	-0.238509	-0.388411	-1.14127	-1.48581	-0.655661	0.174492	0.591644	-0.471041
COL3A1	0.339094	-0.800145	-0.0680296	0.306234	-0.548819	0.473315	0.160609	0.886659	0.563091	-0.396279	-0.0955462	-1.14342	-0.763619	0.239376	1.18848	1.01083	1.46524	1.32444	1.15553	-0.932347	-1.89241	-1.01312	-0.0237619	0.259244	0.533482	-0.96827	-3.45831	-0.722601	0.622904	-0.304711	0.511548	-0.850982	1.52864	-0.510814	0.763978	-0.231284	1.75684	0.462634	-0.447543	-0.396279	0.45725	0.37873	-0.89765	-0.583281	-0.474179	-1.06808	-0.339566	-0.130222	-0.603511
OGN	0.7739	-0.628943	-0.560397	-0.421894	-0.518006	0.15416	-0.604005	0.7739	0.7739	1.14125	-0.628943	-0.628943	-0.628943	1.14125	-0.444013	0.177493	4.04914	3.48131	0.7739	-0.160217	0.0110919	-0.628943	-0.445002	-0.628943	-0.628943	0.0277942	-0.517865	-0.456715	-0.540987	-0.596602	0.7739	-0.468602	-0.628943	-0.511853	0.155738	-0.555862	-0.507757	1.14125	1.14125	-0.591237	-0.593837	-0.23798	-0.580473	-0.628943	-0.628943	-0.595592	-0.495928	-0.000694213	-0.200581
TCIM	0.958793	0.396718	-0.616319	-0.30317	0.0231626	0.886636	0.093369	1.34978	1.24151	0.283734	-0.30317	-1.02983	-0.129779	-0.129779	0.396718	0.848995	0.686471	0.0231626	0.64245	0.54966	-1.20322	-0.0510577	0.449726	0.958793	1.40071	0.0231626	0.283734	0.770274	0.596883	0.223328	1.42544	-0.399399	0.396718	-0.74008	0.729048	-0.74008	1.40071	0.958793	-0.0510577	-1.02983	1.40071	0.848995	0.223328	0.54966	0.159973	-1.92989	-0.0510577	0.596883	0.596883
COL5A1	0.171849	-0.637245	-0.0281371	0.321635	-0.527257	0.556215	0.334653	0.664725	0.477468	-0.399212	0.187266	-1.18964	-0.762996	0.171849	1.67625	0.900725	1.20939	1.28486	0.950199	-0.936836	-2.56807	-3.01696	-0.142693	-0.341568	-1.02334	-1.22704	-3.37327	-1.30698	0.372591	-0.341568	0.378758	-0.762996	1.62717	-0.617931	1.01807	-0.212105	1.74117	0.384882	-0.429517	-0.236516	0.353827	-0.212105	-0.544659	-0.384442	-0.384442	-0.762996	-0.697873	-0.369917	0.600285
TCF21	1.25871	1.36845	-0.896068	1.00561	-0.0171848	-0.0171848	-0.0171848	2.07428	1.56288	0.494213	0.688638	-0.891426	-0.380027	0.494213	0.857056	-0.380027	2.24269	1.87985	1.00561	2.13295	-0.380027	-0.380027	0.494213	-1.09604	0.264258	-1.11698	-1.29319	-0.380027	0.857056	-0.380027	0.264258	-1.08638	-0.380027	-0.380027	-0.380027	-1.15839	-0.0171848	1.36845	0.494213	-0.380027	1.46941	0.494213	-1.09909	-1.76567	0.264258	-1.46956	-0.0171848	0.264258	-1.34256
EFHD1	0.80932	0.773583	0.80932	0.579919	-0.034547	-0.398482	-0.890128	0.449531	0.975575	-0.241483	1.35792	-0.777145	0.254527	0.201256	0.403247	0.449531	1.59924	0.80932	1.09578	2.25	-0.672539	1.57893	0.449531	0.305861	0.537781	0.773583	0.305861	-1.65094	0.254527	0.579919	0.201256	-0.672539	0.201256	-0.484055	-0.777145	-0.890128	0.449531	1.0066	0.254527	-0.317801	0.736918	-0.169081	-0.100212	-2.44086	0.699275	-0.777145	-0.398482	0.0281982	0.0882725
KLF4	0.676246	-1.28411	-0.636436	0.406205	-1.42072	2.05563	0.406205	1.23857	1.17761	-0.728713	-0.465623	-0.0367039	0.143115	-0.929733	0.199078	1.32611	1.8383	0.454284	1.17761	0.676246	-1.03988	0.634103	0.590893	0.634103	0.143115	0.676246	-1.73189	-0.386227	-0.310361	0.835124	0.356732	-0.826265	1.14629	-1.91171	-0.386227	0.501046	-0.465623	1.17761	0.356732	-1.56922	0.634103	-0.168054	-0.636436	-0.101115	-0.548893	-0.465623	0.305781	0.454284	0.0852553
KLF2	1.41858	-2.00637	-0.587245	0.211921	-0.240857	1.52891	-0.492152	1.63105	1.37186	-0.587245	0.675683	-0.0956383	0.50841	-0.91964	0.50841	1.05236	1.52891	0.26598	0.675683	0.594583	-1.19622	1.50754	0.416489	0.714511	0.155656	-0.799711	-1.35857	-1.05101	-0.403198	0.752275	0.155656	-0.799711	1.02207	-1.19622	-0.492152	-1.75508	-1.19622	1.7802	0.368123	-0.799711	0.824834	-0.319639	-0.587245	-0.492152	-0.166336	-1.19622	0.155656	0.26598	1.97744
GALNT16	1.31455	-0.0417086	0.313441	-0.187114	-0.351961	0.412255	-0.351961	0.813995	1.31455	0.206023	-0.351961	-0.542263	-1.04282	0.503743	0.588916	-0.0417086	2.09969	1.79977	1.0043	0.588916	-0.0417086	0.412255	0.412255	0.944065	1.76851	-1.04282	-1.89852	-1.89852	0.412255	-1.04282	0.813995	-1.04282	0.313441	1.16914	-0.0417086	-1.39797	0.313441	1.16914	0.206023	-0.187114	0.813995	0.313441	-1.04282	-2.41248	0.313441	1.31455	-1.39797	0.813995	-0.542263
NR4A2	0.466683	-0.189058	-0.621781	-0.826319	-0.189058	2.25543	1.21383	1.63631	0.407305	-0.285315	-0.236357	-0.686685	-0.686685	-0.686685	-1.86882	0.868052	-0.285315	0.43731	1.16183	-0.0144323	0.656613	-2.43452	0.466683	1.05163	0.931965	1.44821	-3.00022	0.176988	-0.336055	0.280383	0.868052	-0.44343	1.4907	-1.46745	0.103541	-0.236357	0.551266	0.466683	-0.38871	-0.754756	1.16183	-0.0560826	-0.621781	-0.0560826	-0.500384	-0.500384	0.551266	0.313212	0.631012
NR4A1	0.494486	0.920541	-0.277384	0.0891637	0.353348	1.50373	0.62806	2.20387	1.23592	-0.0741743	1.46888	-0.0372906	-0.0867203	-0.849357	-1.48207	1.41836	0.142588	0.326659	0.742087	1.39979	-0.715782	1.22734	1.41097	0.533076	0.683046	-0.0741743	-3.13898	-1.14008	0.173557	0.478702	0.592396	-0.947267	1.12403	-1.23303	-0.826057	-0.826057	0.252502	0.834565	-0.715782	-0.595369	1.44027	0.405041	-0.873109	-0.20583	0.010219	-0.999326	0.0781931	-0.00148652	1.6027
NR4A3	-0.182294	-0.288791	-0.665821	0.096717	0.00959652	2.47564	1.8603	1.80988	-0.182294	-1.17838	0.096717	-0.528856	-0.817229	-0.986489	-1.3999	1.0499	0.330264	0.761529	1.0928	0.707294	-0.986489	-1.17838	0.00959652	0.960057	-0.528856	0.531109	-1.66191	0.096717	-0.403816	-0.182294	0.531109	-0.817229	1.36183	-1.66191	0.00959652	-0.817229	0.761529	0.330264	-0.817229	-1.3999	1.49561	0.330264	-0.986489	0.592269	-0.288791	0.096717	0.46723	0.912937	0.400378
ADAMTS16	1.30877	2.04103	0.0636114	-0.706031	-1.35402	0.491954	-1.34018	1.38706	1.0316	1.59217	-0.240302	0.654802	0.0636114	-0.993864	0.0636114	0.0636114	1.76386	1.38706	0.299345	2.11932	-0.871388	1.70967	-0.240302	0.491954	0.299345	0.299345	-0.668645	-1.13288	-1.4009	1.22421	1.22421	-0.948075	0.795868	0.0636114	-1.32568	-0.240302	-0.240302	1.0316	-1.04597	-1.03079	-1.18824	-0.668645	-0.240302	1.52812	2.04103	-0.240302	0.0636114	0.491954	-0.856278
MMP19	-0.0228394	-1.47496	-0.748902	-0.324182	-0.748902	1.25132	1.25132	0.826599	-0.0228394	-0.515162	-0.748902	-1.87755	-1.58884	0.100537	0.826599	0.40188	1.71413	0.703223	1.6365	-0.515162	-1.47496	-1.47496	-0.515162	0.40188	-1.47496	-0.324182	0.883234	-1.67661	-0.515162	-0.748902	0.100537	0.40188	1.28941	-1.05024	0.485723	-0.515162	0.936963	0.2109	-0.515162	0.2109	0.703223	0.100537	-1.60071	1.68889	-1.48883	-0.0228394	-0.748902	0.63562	-0.748902
SLIT3	0.664204	1.13669	0.396767	0.296829	0.0304348	0.344381	-0.389668	1.33108	0.565712	-0.599603	0.409555	-1.07396	-0.613021	-0.269263	-0.038536	0.289898	2.13194	2.10288	0.571375	-0.547217	-0.1781	-0.248471	0.0799632	-0.0926575	0.790161	0.158707	-1.77596	0.0554241	-0.682167	-0.484446	0.664204	-1.01836	0.225881	-0.424442	-0.238192	-0.1781	0.626743	1.23735	0.542823	-0.0834866	1.81132	0.637552	-0.864021	-1.87445	-0.682167	-0.640259	-0.412752	0.674721	-0.509208
SLIT2	0.359152	-0.804329	0.249532	0.305648	-0.804329	0.190538	0.0626131	0.359152	0.459227	-0.0813419	-0.337988	-0.804329	-0.668862	-0.337988	0.594694	-0.438063	3.27401	1.60515	0.551288	1.91369	-0.804329	-0.337988	-0.00711362	-0.804329	-0.0813419	0.0626131	-1.93242	1.01763	0.753586	-0.245928	0.359152	-0.957909	-0.00711362	-0.245928	0.305648	0.957081	0.925569	0.359152	1.10286	-0.245928	-0.957909	0.715873	1.69038	-0.957909	-1.60154	-0.668862	-0.438063	-0.0813419	-0.547683
TEK	1.31302	0.362015	-0.385112	0.429245	0.362015	0.554458	-0.234345	1.40122	1.13039	-0.164816	0.534376	-1.40686	0.0537853	-0.425578	0.0537853	0.872786	1.27841	0.774754	1.20642	0.593751	0.190822	0.964204	-0.0986801	0.808226	1.30159	0.669077	-0.648293	-1.2472	0.0823235	0.705226	1.1173	-0.425578	0.856932	-0.510326	-1.03825	-0.0667842	0.24198	1.34677	1.23085	-0.46729	0.612978	0.164501	-0.425578	-0.46729	0.338844	-1.03825	0.190822	0.266853	0.631937
ADAMTSL1	0.703348	-1.13539	-0.204696	0.071354	-0.0580218	0.632457	-0.204696	1.00205	0.556674	-0.374019	-0.574285	-0.819392	-0.374019	-0.574285	-0.0580218	0.703348	3.42338	2.24312	0.832724	1.35659	-1.13539	0.832724	-0.374019	0.291776	2.4003	-1.13539	-1.58076	-1.13539	-0.0580218	-0.374019	0.632457	-0.574285	1.62419	-0.819392	0.291776	-0.574285	1.56315	0.556674	-0.0580218	-1.80591	-0.574285	-0.374019	-1.66572	-0.204696	-0.0580218	-0.819392	-0.574285	-0.0580218	-0.819392
ADAMTSL2	1.67468	0.030046	-0.613005	0.305063	0.385359	0.600614	-0.613005	2.05572	1.61447	-0.191216	0.9981	-0.613005	-0.789866	0.030046	-0.457002	-0.457002	0.948114	1.55139	-0.0759698	0.785728	-0.457002	1.96434	-0.0759698	0.726852	1.04627	0.219582	-1.53107	-1.9121	-0.789866	-0.457002	0.665236	-1.23552	0.219582	-0.191216	-0.0759698	-0.789866	0.785728	1.51868	0.461065	-0.457002	1.26389	0.128201	-0.613005	-0.613005	-1.23552	-0.457002	-0.191216	0.128201	-0.994037
GAS1	0.694748	-0.059555	-0.059555	0.365246	-0.059555	0.365246	-0.059555	0.96397	0.365246	-0.705151	0.365246	-0.658279	-0.760562	-0.912475	1.56269	-0.670061	4.87361	3.18494	0.96397	1.85901	-0.794066	-1.43291	-0.059555	-0.799779	-0.059555	-0.808138	-1.06838	-1.22669	0.365246	-0.059555	-0.059555	-0.811599	-0.059555	-0.059555	0.365246	-0.867087	0.365246	0.694748	0.694748	-0.059555	-0.658279	-0.059555	-0.835546	0.694748	-0.658279	-0.059555	-0.708445	0.365246	-0.867438
GAS6	1.11797	0.70423	-0.84004	0.0172194	0.0781567	1.01424	-0.179064	0.86591	1.04948	-0.438945	1.65179	-2.1887	-0.360782	-0.790791	1.04948	0.572648	2.41359	1.78411	0.107868	0.904155	0.249474	1.03195	-0.84004	1.16767	0.137096	-1.16776	-0.742856	-3.7836	0.430669	0.0479463	0.70423	-0.47934	1.03195	-0.790791	-0.438945	-1.72526	1.29386	1.18394	0.572648	-0.520663	0.222032	-1.42498	-0.742856	-0.696166	-1.35714	-0.249562	-0.562958	0.107868	-0.84004
TNC	1.07404	-0.0867552	0.0261321	-0.334282	-0.7566	0.6683	-0.318215	2.02007	0.61827	-0.526912	-0.453229	0.813165	0.203787	0.503456	0.411657	1.18813	1.4839	1.65211	1.40334	-0.126881	-2.16742	-2.41596	0.0380424	-0.302361	-1.23048	0.234349	1.21059	0.321617	-0.453229	-0.334282	0.42888	-0.0103267	0.302766	0.37645	0.873631	-0.154399	0.603583	0.958963	0.312229	-0.565527	0.610949	-0.334282	-1.63322	-0.667895	-0.779843	0.558409	-0.418021	0.964441	-1.37574
THBD	0.880083	-1.10848	-1.00007	0.314857	-0.465111	1.0119	-0.318944	1.93834	0.979906	-1.10848	-0.318944	-0.898227	-0.318944	-1.10848	0.49664	0.580651	1.30226	1.50307	0.979906	0.36218	-1.6295	-0.318944	-0.465111	0.216013	0.660659	0.773951	-1.9666	-0.00104432	-0.802209	-0.318944	0.979906	-1.10848	0.660659	-1.6295	1.07413	-0.711384	0.0559055	1.32871	0.36218	-0.625219	0.737029	-1.00007	-1.6295	0.36218	-1.78961	-0.625219	0.36218	0.539171	-0.625219
COL1A1	0.0251291	-0.17069	0.0816039	0.0816039	-0.369053	0.766042	0.480375	0.527938	0.331997	-0.393557	0.327493	-1.417	-0.826324	0.221717	1.26583	1.18308	1.19784	0.893454	0.668196	-0.725026	-2.02344	-3.75883	0.00407442	-0.0670393	-0.820617	-1.27441	-2.69012	-1.66668	0.223027	-0.486658	0.472129	-0.658661	1.70707	-0.348284	0.905073	-0.205699	1.68518	0.284416	-0.542054	0.0847902	0.286813	-0.606327	-0.640785	-0.107537	-0.130836	-0.730013	-0.455382	-0.0631136	0.80919
COL1A2	0.0764948	-0.164727	-0.0653227	0.0278868	-0.543304	0.559266	0.201008	0.641537	0.333579	-0.529649	0.201008	-1.36283	-0.65966	0.0889112	1.28914	1.09303	1.83361	1.58786	0.799672	-0.9019	-1.5289	-1.93724	-0.0259075	0.0173521	0.315944	-1.18508	-3.17352	-2.03105	0.373582	-0.472498	0.428143	-1.11058	1.93291	-0.696252	0.778525	-0.271336	1.91323	0.198793	-0.590187	-0.236811	0.408474	-0.451341	-0.675182	-0.649441	-0.609559	-1.04863	-0.599827	-0.139726	0.548303
PDE2A	0.889627	0.212955	-0.208888	1.13114	0.0417935	0.594037	-0.745992	1.15106	1.09038	-0.102859	1.52719	-0.922876	0.172193	-0.208888	1.22787	0.594037	1.96651	0.889627	1.36931	0.623806	0.212955	1.90081	-0.154813	0.936941	0.500492	0.0867016	-1.24233	-3.50055	0.594037	0.623806	0.736611	-0.518349	0.500492	-0.665685	-0.831484	-0.102859	-0.102859	1.00489	1.02678	-0.518349	0.2525	-0.518349	0.130137	-0.450403	0.681409	-1.36859	0.328216	0.2525	-0.385772
LIMS2	0.750013	-0.310047	-0.744271	0.133941	0.634229	0.535391	-0.353038	1.43592	1.21492	-0.0732091	1.36033	-1.41533	-0.268145	-0.442521	0.402917	-0.489145	2.5757	2.32798	1.12825	0.585547	0.133941	1.94134	0.197604	0.258909	0.681519	-0.586529	-0.800379	-3.40796	-0.637457	0.483667	0.79415	-0.187395	0.772229	-0.744271	-0.800379	-0.858457	0.0677306	1.07398	0.346808	-0.537121	-0.00123943	-1.58971	-0.489145	-0.800379	-0.268145	-1.33458	0.101167	-0.0368331	-0.489145
TLE2	1.11337	0.502382	-0.133712	0.260551	-0.0254756	0.711866	-0.133712	1.39094	0.42584	-0.512047	1.34796	-2.55036	-0.375543	-0.512047	1.73251	-0.375543	2.25059	2.17528	1.30377	0.837438	-0.512047	0.502382	-0.249972	0.260551	1.16318	-0.249972	-0.0254756	-2.55036	0.345371	0.42584	0.42584	-1.01164	0.896645	-0.375543	-0.375543	-0.66157	0.645099	0.837438	0.0757725	-0.512047	0.17088	-0.66157	-0.133712	-0.66157	-0.249972	-1.46295	-0.512047	-0.133712	-0.512047
PLXNA4	0.642136	-0.409506	-0.988	-0.940618	-1.12862	-0.0524431	-0.0524431	0.95406	0.450808	-0.0524431	-0.0524431	-0.912757	-1.28548	0.224516	-0.0524431	1.66819	5.02225	2.63972	0.642136	1.20313	-1.05676	-0.0524431	-0.0524431	0.224516	-0.953101	-0.0524431	-0.990513	-1.39053	-0.912757	-0.0524431	-0.409506	-0.0524431	-0.409506	-0.0524431	0.224516	-1.02666	1.08483	0.807871	-0.0524431	-0.409506	-0.0524431	-0.912757	-1.26739	0.224516	-0.912757	0.450808	-0.0524431	-0.0524431	-0.409506
VGLL3	0.699138	-1.38764	0.140897	0.460456	-0.51741	0.314054	0.314054	0.314054	0.750488	0.0408321	-1.00256	-1.39396	-1.91788	0.799203	0.314054	1.21543	3.22576	2.10387	1.40879	0.460456	-1.38764	-1.38764	0.390073	-0.0710306	-1.00256	0.231416	-1.38764	-1.805	0.231416	-0.51741	0.140897	-0.344252	0.525981	0.0408321	0.390073	0.231416	1.15209	0.460456	0.231416	-0.729337	1.04838	-0.0710306	-0.344252	-0.0710306	-1.4817	-1.57896	-0.0710306	1.24558	-0.729337
ATRNL1	0.398171	-0.743687	-1.19066	0.146745	-1.27143	0.398171	-1.39325	1.84146	-0.177399	-0.177399	-0.799485	-1.41525	-1.33673	-0.857185	-0.766075	-0.634255	1.63603	2.1656	0.777289	0.777289	-0.634255	-0.634255	0.398171	0.777289	-1.19793	1.70874	-0.177399	-1.12939	-0.634255	-1.38672	0.6036	-1.14809	-0.913932	0.398171	0.398171	-1.07427	0.6036	0.927745	1.06046	-1.22894	0.6036	0.777289	-0.985576	-1.34558	-0.634255	0.398171	-1.19159	0.146745	1.47479
GGT5	1.33912	0.566009	-0.0712965	0.526524	-0.516333	0.60435	-0.516333	1.50211	1.02211	-0.607587	0.813626	-0.705607	-0.275185	-0.350786	0.60435	-0.135829	2.10689	1.91106	0.67785	0.0490278	-0.705607	1.46321	-0.275185	-0.135829	0.566009	-0.430971	-2.26456	-2.26456	0.67785	-0.430971	0.64161	-0.516333	0.355622	-0.926562	0.309208	-0.00976657	0.965823	1.53991	0.211188	-0.516333	1.36063	-0.516333	-0.811476	-1.52438	-0.926562	-0.926562	-0.705607	0.443831	-1.19198
TNXB	0.315073	-0.122764	-0.253724	-0.0330789	0.0232195	0.567708	-0.440277	0.889261	0.457614	-0.253724	-0.00460237	-1.05848	-0.186474	-0.400595	-0.362172	-0.0921247	4.46546	2.61312	0.74672	-0.0330789	-0.0921247	-0.0330789	-0.0921247	0.0504161	1.44113	0.103042	-1.36262	-1.89732	-0.481304	-0.122764	0.684645	-0.76183	0.684645	-0.567784	-0.481304	-1.4523	0.336493	0.684645	0.24844	-0.613457	1.32494	-2.60866	-0.613457	-0.567784	-0.710325	-0.871924	-0.186474	0.293267	0.495436
GJA5	1.28131	0.87705	-1.15224	0.289875	0.47772	1.0002	-0.800102	1.01965	1.31257	-0.586767	0.589504	-1.96484	-0.586767	-0.0990256	-0.403306	0.589504	0.616024	-0.347439	1.29703	0.717048	0.898395	0.898395	0.506571	0.960422	-0.192828	0.387154	-0.586767	-2.69943	0.0705873	0.47772	1.07632	-0.800102	1.09468	-0.293853	-0.192828	-0.192828	0.220771	1.18281	0.667508	0.109774	0.94007	-0.725071	-0.522722	0.109774	-0.0545239	-0.9644	0.0301941	0.220771	0.667508
PEG3	0.380647	0.380647	-0.537755	0.486701	-0.000524145	-0.333509	-0.333509	0.676306	0.584892	0.676306	-0.333509	-0.537755	-0.537755	-0.779326	-0.000524145	-0.779326	2.10216	2.16106	0.584892	1.18376	0.380647	0.584892	0.842144	0.842144	0.761818	0.486701	-0.000524145	-0.000524145	1.4051	-0.156584	0.486701	-0.537755	-0.000524145	-0.333509	0.486701	-1.45616	0.139076	0.676306	-0.156584	-0.779326	-0.156584	0.761818	0.584892	-1.45616	-1.07498	-1.07498	-0.156584	0.265359	-0.000524145
C2orf40	1.56765	0.483975	0.483975	0.483975	0.93374	1.28261	-0.670177	2.65132	1.56765	0.483975	0.93374	-1.134	-0.160559	-0.304345	-0.379166	0.93374	3.00019	2.01741	0.483975	0.93374	-0.2937	0.483975	-0.336776	-0.935397	-0.461904	-0.160667	-0.972498	-1.23361	-0.28716	0.483975	0.93374	-1.10003	-0.371704	-0.725384	-1.06945	-0.538816	-0.469269	2.77646	0.483975	-0.58986	2.36628	0.483975	-0.907258	-0.959856	0.93374	-0.464878	-0.181007	1.28261	-0.709139
MPPED2	1.14911	0.42124	-0.94324	0.172998	1.28924	1.14911	-1.77585	0.825955	1.14911	0.636278	-0.120611	-1.5962	-0.479959	-0.479959	0.42124	0.172998	0.995626	0.42124	1.14911	2.02926	-0.120611	1.64858	1.28924	1.41814	0.636278	0.42124	-0.94324	-0.120611	-0.120611	0.172998	0.995626	-0.94324	0.42124	-0.120611	-0.120611	-1.5962	0.42124	0.825955	0.42124	-0.479959	-0.120611	0.636278	-0.94324	-0.94324	-0.120611	-0.479959	0.172998	-0.479959	-0.94324
ZNF423	0.54725	0.238938	0.322007	0.475776	-0.0411827	0.743654	-0.517707	0.861898	0.615546	0.151119	1.12293	-2.51394	-0.384022	-0.664143	0.743654	-0.261044	2.32557	2.00992	1.26061	-0.0411827	0.0579749	0.971688	0.238938	0.400815	1.26061	-0.0411827	-1.00698	-0.664143	-0.0411827	0.475776	0.615546	-0.82602	0.680935	-0.517707	0.0579749	-1.00698	0.743654	0.322007	0.151119	-0.517707	-0.0411827	-1.21214	-0.384022	-1.00698	-0.261044	-1.21214	-0.384022	-0.384022	-0.261044
PI16	1.2944	-0.104503	-0.30631	-0.388542	-0.19301	-0.388542	-0.272226	-0.0987796	1.2944	-0.329841	-0.347829	-0.388542	-0.150103	-0.324441	-0.201504	0.446795	7.63207	3.54065	-0.388542	1.73509	-0.388542	-0.388542	-0.274238	0.123548	-0.324713	-0.388542	-0.298429	-0.388542	-0.352556	-0.388542	0.627882	-0.321703	-0.284829	-0.388542	-0.27946	-0.217944	-0.388542	1.2944	0.256978	-0.25666	-0.305438	-0.136149	-0.388542	-0.120312	-0.388542	-0.388542	-0.191543	-0.05639	-0.253745
THBS2	0.629502	-1.82152	-0.292374	0.0305178	-0.145709	0.625915	0.472269	0.703748	0.60023	0.0395233	-0.277571	-2.37599	-2.4109	0.4298	0.44427	0.746895	1.1932	1.31133	0.674402	-0.371966	-1.56045	-2.26782	0.091061	-0.145709	-2.26782	-0.0165014	-2.26782	-2.00675	-0.20827	-0.753826	0.710092	-0.546	1.18116	-0.292374	0.960554	-0.24895	1.08115	0.533222	0.168731	-0.616311	0.581235	0.611363	-0.785241	0.650615	-0.307524	-0.753826	-0.546	0.533222	-0.482616
APLNR	1.2882	0.276065	0.07038	-0.0133748	0.177966	0.248908	0.163218	1.2271	1.15028	-0.405542	0.920032	-1.15283	0.0208868	-0.202543	-0.685359	0.619606	1.3254	0.704931	1.43957	-0.244563	-1.25412	0.341196	-0.0133748	0.784179	1.90503	0.866085	-0.717634	-1.8772	-0.310726	0.74085	0.834042	-0.785134	1.06777	-0.244563	-0.182112	0.248908	1.2882	1.18639	1.09381	-0.48236	0.658337	-0.0668289	-0.405542	-0.16205	-0.0309092	-0.93381	0.414634	0.619606	-1.20232
AGTR1	1.33009	1.23469	-0.48085	1.39543	0.741327	0.0373507	-0.48085	1.49459	1.1277	0.5446	1.28368	-0.184212	0.825353	-0.320113	-0.0664885	1.1277	0.5446	0.426877	0.426877	0.741327	-0.48085	1.99596	0.648439	0.487702	-0.184212	1.41617	-0.931202	-1.28867	0.696106	1.0689	0.214265	-0.0664885	-0.48085	0.0373507	-1.30672	-0.184212	-1.60424	1.1277	0.741327	0.0373507	0.825353	1.0689	0.361542	-1.89975	1.33009	-0.677577	0.426877	0.426877	-0.184212
SYNPO2	0.798331	-0.24171	-0.0538112	-0.14957	-0.14957	0.568119	-0.290612	0.907712	0.75779	-0.013614	-0.524395	-1.78227	-0.229793	0.21892	0.0903788	0.78329	2.35821	2.32706	1.18225	-0.217995	-0.740574	-1.47457	0.392379	0.580157	1.54035	0.568119	-2.0251	0.025265	0.274448	-0.394917	0.420116	-0.619302	0.0347888	-0.341618	-0.328659	-1.05166	0.363978	0.705083	0.378264	-0.465097	1.16774	0.694255	-0.436525	-1.37706	-0.8963	-0.855409	0.202565	0.884777	-0.229793
PKP1	0.121132	-1.21207	-0.953194	0.628758	-0.844037	1.91698	0.278589	0.628758	-0.68726	-0.936825	-0.0715795	-0.0715795	-0.697245	-0.936062	1.91698	-0.797879	1.22738	0.628758	0.628758	0.802062	-0.670197	-0.840228	-0.0715795	0.121132	-0.670197	0.411717	-1.10272	-0.670197	1.60895	-0.801346	1.60895	0.946334	2.1268	-0.800327	1.27407	-0.320028	1.43907	-0.678611	1.84966	-1.21854	-0.0715795	-0.670197	0.411717	-1.0091	-1.04749	-1.10298	0.121132	0.121132	-0.670197
CES1	0.477258	-0.559525	-1.10114	-0.792804	-1.19984	0.678084	1.8882	-0.0854162	0.678084	-1.09902	0.231465	-0.0854162	0.477258	-0.0854162	-1.0412	0.847881	2.10924	2.25005	0.231465	-0.0854162	-0.532035	-1.10987	-0.593813	0.847881	-0.972851	-0.853953	-0.0854162	-0.532035	0.994966	-1.13786	0.994966	-0.0854162	-0.0854162	-0.729191	-0.0854162	-0.0854162	0.994966	-0.834946	-1.02835	-0.0854162	-0.868284	0.678084	-0.0854162	0.678084	1.75847	2.10924	-0.959429	0.231465	1.8882
PLAT	0.960065	1.39268	-0.102837	0.161837	0.276201	0.50147	-0.822364	2.00272	0.712722	-0.218056	0.732057	-1.10927	-0.344626	-0.759632	0.430677	0.276201	1.97382	1.40411	0.478303	1.3097	-0.485029	0.842332	-0.0313885	0.100599	1.0074	-0.301037	-2.17217	-0.301037	0.355757	0.381219	0.546588	-0.957831	0.806615	-0.587944	0.0688505	-0.102837	0.430677	1.27243	0.45471	-0.822364	0.960065	0.50147	-0.301037	-1.28096	0.673158	-0.822364	-0.0666168	0.478303	-0.822364
SUSD5	0.186533	0.186533	2.26526	-0.401974	-0.455293	0.910694	-0.961006	-0.61635	0.910694	-0.752464	-0.53134	-0.83394	-1.37089	-0.824682	0.186533	-0.388266	2.26526	2.15178	0.910694	1.16916	0.186533	0.594359	0.594359	1.16916	0.186533	-0.567753	-0.931309	-1.01123	-1.06858	-1.07644	0.594359	-0.43397	-0.772328	-0.960111	-0.648798	-0.388266	0.594359	1.38769	1.38769	0.186533	-0.388266	-0.388266	-0.907249	-1.01315	-1.28173	-0.403157	-0.70121	0.186533	-0.958888
PODN	0.256554	-1.32252	-0.514995	0.0030203	-0.514995	0.61389	0.179871	0.563516	0.563516	-0.218463	-0.218463	-1.82446	-1.6312	0.392407	0.829916	-0.100782	3.55843	2.42794	0.867424	-0.218463	-1.32252	-0.965185	0.179871	0.867424	-0.711651	-0.100782	-0.711651	-1.93339	-0.218463	0.0958744	0.392407	-0.711651	0.45321	-0.514995	0.706744	-0.100782	0.61389	0.0958744	-0.100782	-0.514995	0.179871	0.392407	-0.100782	-0.514995	-1.49252	-1.67283	-0.514995	0.749743	-0.354315
HSPB6	0.245957	-0.932519	-0.188983	0.0503816	-0.188983	1.22886	-1.02879	0.793917	0.680898	0.554552	-0.497579	-0.994295	-1.34551	0.793917	-0.188983	0.0503816	2.6979	2.78516	1.22886	0.411314	-0.932519	-1.00343	0.245957	-1.06324	-0.188983	-0.188983	-0.932519	-1.18702	-0.959246	-1.38819	0.411314	-0.942679	0.245957	0.0503816	0.896156	-1.08421	0.411314	0.896156	-0.497579	-0.497579	0.896156	0.554552	-1.10914	-1.28006	0.0503816	-1.51798	-0.497579	0.411314	-0.188983
HSPB7	0.504956	-0.778981	-0.171104	0.504956	-0.387704	0.909433	-0.552453	-0.129125	0.909433	-0.699818	-0.125643	-0.907367	-0.910487	0.504956	0.504956	0.909433	3.99128	2.6708	0.909433	1.47951	-0.576223	-0.916197	0.504956	-1.03968	-0.720011	-0.394034	-0.997715	-0.682971	-0.363121	-0.77725	-0.0797716	-0.478463	-0.293226	-0.276975	0.504956	-0.920639	1.22317	1.47951	0.504956	-0.737517	-0.102369	-0.280088	-0.837377	-0.952736	-0.679353	-0.864968	-0.792589	0.504956	-0.478464
IGSF10	0.384671	-0.627705	-0.238978	-0.396444	-0.532212	0.384671	-0.954062	1.55491	0.782002	-0.335307	-0.690764	0.384671	-0.975778	-0.175334	-0.420017	-0.73189	5.69011	2.40989	1.55491	1.09019	-0.26988	-0.526682	-0.680485	-0.742023	-0.48728	-0.385796	-0.239763	0.384671	-0.663932	-0.34444	-0.768913	0.384671	0.384671	-0.636597	0.782002	-0.545211	0.384671	1.09019	-0.668645	-0.433255	1.73934	-0.316258	-0.434603	-0.398442	-0.615306	0.384671	-0.656456	-0.175334	-0.395581
LDB3	1.13712	-1.13494	0.0862777	-0.211125	0.0862777	0.329274	0.0862777	-0.211125	0.712693	0.0862777	-1.37262	-0.211125	-1.41123	0.869672	1.13712	-0.594544	2.12019	2.06094	1.55049	0.534724	1.0101	0.869672	0.869672	1.0101	0.329274	0.0862777	-0.594544	0.0862777	0.0862777	-1.35739	1.35977	-0.211125	0.329274	0.534724	0.329274	-1.17387	-0.211125	0.712693	0.712693	-0.211125	-0.211125	0.329274	0.0862777	-1.53769	0.0862777	-1.77404	-1.73552	-0.211125	-1.13494
LDLR	0.605141	-0.0140317	0.200634	-0.265665	-0.569703	2.23053	0.061075	1.03895	1.24849	-1.70185	0.500506	-1.47614	-0.176895	-0.176895	0.749283	1.66973	1.43176	0.328041	1.48808	2.16241	-1.47614	-1.28061	-0.569703	0.061075	1.51545	-0.569703	-2.29556	-0.814314	-0.0140317	0.500506	0.880498	-0.569703	1.80929	-0.953873	-0.176895	0.132517	-0.176895	0.328041	-0.360166	-0.46119	0.328041	-1.28061	-0.953873	-0.0140317	0.265723	-1.47614	-0.569703	-0.360166	0.061075
FBLN1	0.718676	-0.885659	-0.509151	0.0509827	-0.408541	0.111319	0.370072	0.813271	0.751159	-0.316692	0.111319	-1.04838	-0.153969	0.370072	0.222538	-0.509151	4.622	2.73927	0.168393	0.168393	-2.20808	-1.24084	-0.232198	-0.0811401	0.45809	-0.885659	-1.24084	-1.78007	0.323148	-0.013013	-0.153969	-0.153969	-0.316692	-0.408541	0.843009	-1.47639	0.168393	0.414998	-0.232198	-0.013013	0.57772	0.650549	-0.744702	-0.013013	-0.885659	-1.04838	-0.62037	0.111319	-1.78007
FBLN2	0.228893	0.472601	0.440849	-0.247713	0.189342	0.773121	-0.247713	0.646346	0.562818	-0.67544	0.908537	-0.247713	-0.373077	-0.247713	0.0155967	-0.134908	4.12611	1.49277	0.773121	-0.247713	0.304062	0.950287	-0.247713	0.0155967	-2.32816	0.0155967	-1.22266	-2.00392	-0.134908	-0.134908	0.619185	-0.765657	0.503483	-0.51415	0.189342	-0.0323728	0.304062	0.339846	0.304062	-0.51415	0.698779	-2.32816	-2.89616	-0.0323728	-1.22266	-0.308653	0.267104	0.105814	-0.1899
FBLN5	0.830127	-0.0262768	-1.45857	0.142573	0.217477	0.965094	-0.39117	1.70511	0.893717	-0.0573792	-0.6967	-3.46525	-1.45857	0.193121	-0.584279	0.116318	2.10569	2.04045	1.23556	0.78996	0.352444	-0.757976	-0.229104	0.373284	-1.74935	0.373284	-0.0894691	-3.01105	-0.757976	-0.757976	0.217477	-1.1367	0.142573	0.689519	0.168163	-0.638927	-0.306892	1.27858	0.217477	-0.26725	1.46286	0.0331961	-0.4361	0.471492	-1.1367	-0.823208	-0.532434	0.471492	-0.6967
KANK3	1.69676	1.17485	-0.0985645	0.576655	0.275501	0.976573	-0.2464	1.55776	1.17485	0.482621	2.15402	-0.2464	0.482621	-1.03874	1.04552	1.23569	1.35064	0.382515	0.749177	-0.2464	-0.409824	0.976573	-0.409824	1.11154	0.976573	-0.0985645	-0.409824	-2.74279	-0.0985645	1.04552	0.749177	-0.592517	0.482621	-0.409824	-0.799637	-0.2464	0.275501	1.55776	1.04552	-0.592517	0.576655	-0.799637	-0.409824	-0.409824	1.35064	-1.66765	0.382515	0.160552	0.160552
IGFBP5	1.51726	0.216428	0.305304	-0.446677	-0.246082	0.170787	0.0484872	1.20725	0.853325	0.854571	0.88131	0.596798	0.34757	-0.345983	-1.65939	0.800592	0.806802	0.812326	1.21566	0.814269	-0.821278	1.66505	-0.145947	0.114897	0.162983	0.399314	-1.68722	0.440794	-1.15439	0.666125	0.643141	-0.810537	0.237402	-0.844672	0.104754	0.997789	-0.0217019	1.31147	0.958506	-0.464077	0.776388	0.669102	0.168392	-0.511177	1.12255	0.613781	-0.0619991	0.855815	1.07497
IGFBP2	0.767694	-1.15274	-0.834235	-0.385332	-0.385332	0.767694	-0.0668301	0.28574	0.830976	-1.85846	0.382073	-1.7663	-0.385332	-0.0668301	1.19467	0.552738	1.59838	0.830976	0.629122	1.65824	-0.834235	-1.15274	-0.385332	1.05315	1.05315	-1.60164	-1.60164	-2.15199	-0.0668301	0.0635712	0.700575	-0.834235	0.470691	-1.15274	-0.834235	-0.0668301	1.93971	0.629122	0.470691	-0.385332	-0.385332	-1.60164	-0.834235	1.14948	-0.834235	-0.834235	-1.63925	0.470691	0.0635712
LGI2	0.237915	-0.380797	-0.81978	-0.380797	-0.380797	1.16284	-0.380797	1.0174	0.676898	-1.54973	-2.06884	-2.18	-1.84794	-0.81978	1.0174	0.676898	1.99682	1.73459	1.29561	0.856627	-0.380797	-0.81978	-0.81978	0.676898	1.16284	1.0174	0.676898	-1.48609	0.676898	-0.81978	0.856627	-0.380797	1.53083	-0.81978	0.237915	-0.380797	1.29561	0.473138	1.0174	-0.0402953	-0.380797	0.473138	-1.76098	-0.81978	-1.8257	0.676898	-1.69895	0.237915	0.676898
FAM110D	0.979445	0.399006	-0.482206	1.2098	0.0140667	1.41298	0.0140667	0.979445	0.979445	-1.18166	1.41298	-1.18166	0.0140667	-1.18166	0.713523	0.399006	1.90925	1.2098	1.41298	0.0140667	0.0140667	1.2098	-1.18166	0.979445	0.979445	0.399006	0.399006	-1.23547	0.399006	0.979445	0.0140667	-1.18166	0.713523	-1.18166	-1.18166	0.0140667	0.399006	1.2098	1.2098	-0.482206	-0.482206	-0.482206	-0.482206	-1.18166	-0.482206	-1.19978	0.0140667	-0.482206	0.399006
MAMDC2	0.379038	-0.312926	0.076768	0.379038	0.076768	0.076768	0.076768	1.01571	0.626011	0.076768	-0.939658	-1.44986	-0.312926	0.076768	0.379038	0.076768	2.66344	2.38602	1.01571	0.379038	-0.862169	1.17525	-0.312926	0.626011	1.56495	-0.312926	-0.862169	-1.3836	0.834824	0.379038	0.379038	-1.43307	1.01571	0.834824	-0.312926	-1.65025	1.17525	0.626011	-0.312926	0.076768	0.076768	0.379038	-1.56156	-1.03114	-0.902556	-1.15715	-1.09338	0.379038	-0.312926
CCDC3	0.234115	-0.833952	0.416639	0.0166296	-1.12003	0.497983	0.0166296	-0.109983	0.458037	-0.415357	-0.252461	-0.506473	-0.330998	0.416639	0.0166296	-0.330998	3.19993	2.29012	0.744118	-0.330998	-1.50305	0.99813	0.458037	0.458037	1.16271	-0.330998	-1.50305	-0.968029	0.183514	0.373678	0.5739	-0.506473	0.183514	-0.506473	0.0166296	-0.605521	0.64507	0.234115	0.458037	0.0166296	0.458037	-1.50305	-0.714016	-0.714016	-2.67941	-0.714016	-0.109983	-0.330998	0.610041
CNN1	0.111453	-0.952145	0.473687	0.410063	-0.428975	0.965499	-0.0744979	0.111453	0.645275	-0.577611	0.34258	-0.577611	-1.20053	0.473687	0.34258	0.590966	2.5185	2.59464	0.883008	-0.297868	-1.52075	-1.52075	0.697057	-0.297868	0.0223561	-0.180589	-1.97208	-0.428975	-0.0744979	-0.749199	0.0223561	-0.577611	0.270741	-0.0744979	0.0223561	-0.0744979	0.883008	0.590966	-0.0744979	-0.297868	0.0223561	-1.20053	-0.749199	-0.577611	-2.00527	-0.749199	0.746537	0.697057	-0.297868
CNR1	-0.835015	-1.2853	-0.0554495	0.632506	0.331987	0.331987	-1.10641	0.331987	-0.888677	-0.787363	-0.601511	-0.0554495	-1.00594	-0.86797	0.878049	0.331987	2.99991	2.74504	0.331987	-0.715466	-0.601511	1.08565	-0.622968	0.632506	-0.835718	-0.878951	-0.601511	-0.803082	-0.947658	-0.0554495	0.878049	0.878049	-0.601511	-1.14477	-1.53501	-1.01504	-0.0554495	1.08565	0.331987	0.331987	0.878049	-0.601511	-0.0554495	-0.0554495	-0.0554495	1.566	-1.04472	0.878049	-0.865597
ATP1A2	0.732741	-1.42717	0.732741	-0.410113	-0.0366364	-0.20774	-0.20774	-0.20774	1.07171	-0.410113	-0.20774	-0.977117	-1.57802	0.809321	-0.20774	-1.79161	3.51923	0.650482	0.465056	1.61509	0.650482	0.948249	-0.0366364	0.650482	0.880957	-0.977117	0.465056	-0.977117	-1.56867	-1.62938	0.242317	-0.657797	0.242317	-0.20774	-0.410113	-0.410113	-0.410113	0.359264	0.650482	-0.977117	0.732741	-0.20774	-0.0366364	-0.20774	-0.657797	0.465056	-0.657797	-0.657797	-1.42717
LIPE	0.722183	0.0527535	-0.855606	0.254766	0.254766	0.429757	-0.186176	1.06601	0.722183	-0.186176	0.961113	-1.38696	0.429757	0.429757	-0.186176	0.722183	4.51232	0.0527535	0.254766	0.0527535	0.429757	-0.478603	-0.186176	0.429757	1.06601	-0.855606	0.429757	-1.75927	0.0527535	1.16313	0.847086	-0.186176	-0.186176	-0.186176	-0.855606	-0.186176	-0.855606	1.33812	1.06601	-0.478603	0.429757	-1.38696	0.254766	-0.186176	0.722183	-0.855606	0.847086	0.847086	0.0527535
DPEP1	0.0212688	2.18655	-0.775605	0.0212688	1.59141	0.0212688	-0.759771	0.858916	-0.672354	-1.21546	1.88285	-1.22938	-0.506571	0.368924	1.0452	0.368924	1.0452	0.0212688	-0.526661	2.58354	-0.94633	0.0212688	-1.26044	2.53421	-1.03161	-1.2026	-0.689184	-1.30637	0.0212688	-1.05536	0.368924	0.0212688	-0.689933	-1.00043	0.0212688	0.0212688	0.638586	1.20657	0.0212688	-1.20233	2.42906	0.368924	1.79329	0.638586	0.0212688	-1.27481	0.858916	0.368924	1.20657
LAMA2	1.21836	-0.507935	-1.36476	0.237235	0.305365	0.790994	-0.107883	1.24047	1.04506	0.628374	-0.507935	-1.51794	-1.60064	0.628374	0.163174	0.927472	2.19712	1.56348	1.19566	1.17234	-0.107883	-0.697867	0.163174	-1.46174	-1.28785	0.368443	-1.28785	-1.28785	-0.352749	-1.52536	0.861965	0.0820492	-0.507935	-0.107883	0.533702	0.163174	0.533702	1.48533	0.672033	-1.46231	1.83045	1.19566	-0.352749	-1.70631	0.237235	-1.29679	-0.697867	0.582354	-1.28785
FAM107A	-0.443015	0.712954	-0.34654	0.98958	0.31068	1.49548	-0.0915948	0.712954	0.31068	0.189009	1.15826	1.47029	0.31068	0.422606	0.877654	-1.22554	2.21974	1.05951	0.712954	1.70388	0.251167	0.877654	-0.443015	0.475379	0.055734	-0.913515	-0.546643	-0.171521	0.755983	0.755983	-0.015991	-0.171521	0.367762	-0.34654	-1.06084	-0.443015	-1.06084	0.668559	0.055734	-0.780239	0.668559	-1.62782	-0.546643	0.189009	-0.443015	-0.658569	0.367762	-0.171521	1.15826
PRELP	0.520328	0.207257	0.207257	0.259557	-0.198206	0.997722	-0.115984	1.06011	0.720299	0.207257	0.151581	-1.81984	-1.93416	0.441849	0.557043	0.658653	2.25101	2.26104	0.805221	0.441849	-0.289098	-1.58664	0.399758	-0.115984	-1.58664	-0.198206	-1.58664	-1.87412	-0.289098	-0.505902	0.59226	-0.638885	0.0281306	-0.0409206	0.481981	-1.23685	1.01902	0.749545	-0.115984	-0.390707	0.749545	-0.638885	-2.08987	-0.505902	-0.115984	-0.505902	-0.505902	0.481981	-0.289098
PKNOX2	0.993557	0.21691	-0.891557	-0.182342	-0.182342	0.526594	0.21691	1.34234	0.779623	-0.182342	0.21691	-1.57642	-1.51988	0.21691	0.21691	-0.182342	2.45052	1.85267	1.62083	0.993557	-0.182342	-0.182342	-0.851616	-0.182342	-0.790165	-0.745055	-0.182342	-0.745055	0.21691	-1.08604	0.993557	-1.53275	1.74159	-0.182342	0.21691	-0.806796	0.21691	0.779623	-0.182342	-1.62624	0.993557	-0.182342	-1.50733	-0.868911	0.21691	-1.21706	-1.63285	0.21691	-0.182342
SLC9A3R2	1.51956	-0.288607	-1.02018	0.575943	0.212427	0.575943	-0.112929	1.48911	1.48911	-0.288607	1.46848	0.0201047	0.444156	-0.793215	0.3637	-0.140908	0.779429	0.663877	0.931314	0.916755	0.0949455	1.32755	-0.451249	0.826519	1.10949	-0.257963	-0.793215	-2.08728	-0.67097	0.575943	0.663877	-0.198371	0.663877	-0.319847	-0.836119	-0.00563644	-0.00563644	1.67289	0.520779	-0.140908	0.384194	-0.557362	-0.319847	-0.836119	-0.00563644	-1.46683	0.646671	0.166459	0.663877
ACTC1	1.6866	-0.729875	-0.341647	0.192629	-0.604089	1.6866	-0.874439	-0.12032	1.98386	-0.185581	-0.937514	-0.937514	-0.89875	0.192629	-0.595017	-0.257027	2.2352	2.97214	1.6866	0.192629	-0.738026	-0.0834411	1.32277	0.853721	-0.459872	0.853721	-0.751021	-0.937514	-0.558802	-0.937514	-0.0574375	-0.550911	-0.827127	-0.351895	-0.258446	0.120095	-0.511421	1.98386	0.192629	0.108193	0.853721	-0.608109	-0.937514	-0.937514	-0.937514	-0.812959	0.853721	-0.583988	-0.253505
EMILIN1	1.22117	0.180604	0.112624	-0.0371069	-0.414399	0.56728	0.040256	1.32091	0.889863	-0.814345	0.740132	-1.44185	-0.664614	-0.120206	1.24695	0.990347	1.8299	2.04939	1.11169	0.305323	-0.532542	-1.76444	-0.532542	-0.0371069	-0.987197	-0.532542	-2.21909	-2.21909	0.244697	-0.532542	0.613054	-1.19164	1.08256	-0.532542	1.19479	0.040256	1.59473	1.11169	0.469712	-0.987197	0.889863	0.180604	-0.987197	-0.987197	-0.414399	-0.987197	-0.532542	0.519557	-1.76444
LMO3	1.20952	-0.626648	-0.607494	-0.247823	-0.486068	-0.182082	-0.638077	0.809522	1.77328	1.77328	-0.609963	0.809522	-0.718	1.20952	-0.718	-0.580949	3.64162	2.61606	1.20952	2.48354	-0.547882	0.119334	-0.665159	-0.718	0.809522	0.245759	-0.350056	-0.718	2.95137	-0.518961	0.809522	-0.543408	-0.670136	0.111783	-0.718	-0.718	-0.718	0.809522	-0.585701	-0.676943	0.0398648	-0.247191	0.809522	-0.674347	-0.228545	-0.513106	-0.473649	-0.383049	-0.718
CTGF	-0.164206	-0.356992	0.477258	1.00029	-0.877133	0.307275	-0.47739	1.15557	0.410246	-0.847693	0.625532	-0.763597	-1.18221	-0.635687	1.31989	1.28326	2.08926	1.34662	1.15036	1.32887	-0.847693	-0.790959	-0.0416913	-0.283137	-1.71334	-0.338084	-1.18221	-0.736865	0.96414	0.285539	-0.435857	-0.790959	1.17104	-1.39422	0.158139	-0.763597	1.22116	0.566749	-0.456438	-0.847693	1.14514	-2.87444	-0.0563181	0.274517	-1.49118	-1.14409	0.575331	0.3803	-0.319478
C11orf96	1.00694	1.38935	0.392207	0.475713	-0.004054	1.54694	1.06096	1.34697	0.628918	-1.20995	2.18968	-1.20995	-0.255189	-0.746483	0.475713	1.84684	1.30324	1.84684	1.11294	-0.123906	-1.51731	-0.958814	-0.562553	1.25807	0.475713	-0.746483	-1.51731	-0.746483	0.628918	0.208277	0.554445	-0.958814	0.766776	-0.958814	-0.255189	-0.746483	1.00694	1.34697	0.208277	-0.004054	1.78561	-1.20995	-1.20995	-1.20995	-0.746483	-1.51731	-0.123906	0.208277	0.628918
CCL21	2.07202	-0.848513	-0.7879	0.492525	-0.412449	0.992665	0.302656	1.62846	1.16341	-0.620582	-0.876924	-0.876924	-0.836934	1.23745	-0.680458	-0.412933	1.62846	1.92746	0.992665	0.892445	-0.287134	-0.838739	-0.726284	-0.876924	-0.627656	1.42732	-0.779599	-0.762159	-0.745963	-0.855373	1.16341	-0.770079	-0.714627	-0.39192	0.778825	0.992665	-0.676583	1.79103	0.492525	-0.876924	1.71362	1.23745	-0.844626	-0.876924	-0.725526	-0.876924	-0.535304	1.79103	-0.876924
FXYD6	1.58009	0.92325	-0.464682	0.879342	0.585248	0.585248	-0.576935	1.58009	1.58009	-0.262418	1.63518	-1.13394	0.287285	-0.0840086	0.92325	0.689753	0.638402	1.04782	0.834122	0.149488	-1.13394	0.879342	-0.00211147	0.92325	0.92325	-0.00211147	-1.74811	-2.02428	0.351752	-0.00211147	0.787512	-0.829977	0.638402	-0.576935	-0.170588	-0.00211147	-0.0840086	1.46352	0.834122	-0.698178	1.30392	0.472995	-0.170588	-1.51461	1.04782	-0.698178	-0.0840086	0.689753	0.0755839
PRDM16	0.392381	0.681247	-0.416957	-0.416957	0.925479	1.13704	-0.416957	0.681247	1.77945	-0.416957	-0.416957	-2.00847	0.0388386	0.0388386	-1.31568	-0.416957	2.87765	0.925479	1.32365	2.7398	0.681247	0.392381	0.392381	0.392381	-1.05937	-1.05937	-1.05937	-1.84694	-1.05937	-0.416957	0.392381	-0.416957	0.392381	0.0388386	-0.416957	-1.5779	-0.416957	0.925479	0.392381	0.0388386	0.681247	-0.416957	-1.82684	-0.416957	-1.27409	0.392381	0.0388386	0.392381	0.392381
ANGPTL1	1.09508	-0.278222	0.402847	0.402847	-0.243308	0.402847	-0.841987	1.09508	1.09508	0.402847	-0.94726	-0.958387	-0.931975	-0.158288	-0.773018	0.402847	4.33925	2.58384	0.792692	1.55104	0.402847	0.792692	0.402847	-0.655749	0.792692	0.402847	-0.96803	-0.407476	-0.414066	-0.749102	0.402847	-0.505048	-0.714607	-0.554494	-0.365934	-0.509518	-0.538472	1.09508	0.402847	-1.00703	0.402847	0.792692	1.73199	-1.04337	-0.672197	-0.685259	-0.49295	0.402847	-0.692073
SVEP1	0.856705	0.772727	-0.397542	0.128709	0.177621	0.289699	-0.0356818	1.02419	0.797505	-0.16404	-0.0976462	-1.41829	-0.650202	0.128709	0.734275	0.577871	3.91651	2.27808	0.995001	-0.0976462	-0.774269	-0.774269	0.128709	0.0224073	-0.442874	0.513768	-2.20553	-0.273475	1.05249	-0.235547	0.530213	-0.593874	0.153487	-0.0356818	0.370543	-0.354319	0.623203	0.785199	0.370543	-0.397542	1.35845	1.16605	-0.354319	-2.96907	0.103252	-0.774269	-0.593874	0.289699	-1.73091
RNASE1	1.11275	1.35937	-0.610013	0.639879	0.21952	0.906342	-0.271274	1.40706	0.671186	-0.405795	0.0971511	-2.18348	-0.382386	-0.637954	0.862593	-0.149383	1.61732	1.30355	0.421879	-0.292749	-0.271274	0.031354	-0.168921	0.113093	0.357865	-0.382386	0.113093	-1.06947	0.61858	0.671186	1.17718	-1.10945	0.826501	-0.886176	-0.756146	-0.130135	-0.271274	1.3953	0.88027	0.20484	0.189992	0.128841	-0.250148	-0.756146	-0.188756	-0.993021	0.113093	0.563752	0.701758
EPHB4	1.15773	-0.156103	0.0706525	0.707581	-0.348137	0.492708	-0.281724	1.10018	0.743931	-0.642726	1.3705	-0.489156	0.173759	-1.09973	1.01008	1.02542	1.62588	1.02542	1.18581	0.573971	-0.489156	0.947286	-0.156103	0.593703	1.41983	-0.186661	-0.281724	-1.96433	-0.0965613	0.340588	0.513385	-0.724957	1.12919	-0.249451	-0.811302	-0.0390051	0.963199	1.11475	0.994591	-0.856149	0.83159	-1.44619	-0.489156	-1.09973	-0.186661	-0.724957	-0.0675434	0.554011	0.429147
PDGFRA	1.02983	-1.06111	-1.13176	0.271846	0.114939	0.813824	0.0228438	1.3558	0.973954	0.460412	-0.744075	-1.38074	-1.5845	0.402467	0.514359	0.848581	2.07226	1.79337	1.26148	1.24117	-0.202097	-1.06111	0.114939	0.0228438	-1.06111	0.699193	-1.06111	-1.54858	-0.344656	-1.49116	0.813824	-0.744075	0.514359	-0.0815656	1.00239	-0.0815656	0.813824	1.1542	0.514359	-1.32915	1.05634	1.17687	-1.26465	-1.57854	-0.519134	-1.56277	-1.3645	0.656917	-1.06111
SMOC2	0.89194	-1.68878	0.0959266	-0.567015	-0.223084	0.747724	0.201616	0.89194	0.747724	-0.672705	-0.567015	-1.68878	-0.567015	-0.151517	0.343371	0.15003	2.06417	1.99636	1.81202	-0.789539	-0.789539	-2.45741	-0.381769	0.386863	0.507954	-0.470528	-1.68878	-0.0209077	0.469041	-0.789539	0.995168	-0.789539	0.343371	-0.567015	-0.223084	-1.44134	0.970248	0.469041	0.15003	-0.0209077	0.918662	0.250909	-0.29959	-0.789539	-1.68878	0.428713	-0.920149	0.469041	-0.567015
HIC1	0.94912	0.793075	0.204084	-0.149636	-0.478779	1.52439	-0.478779	1.04522	0.355167	-0.743588	1.26271	-1.46006	-0.0535356	-0.743588	1.26271	-0.0535356	1.89183	1.52439	0.898792	-1.24839	-0.361306	-0.25194	-0.25194	0.619976	0.94912	-1.24839	-1.99343	-1.70442	0.73745	1.09117	1.30284	-1.46006	1.62454	-1.24839	0.122776	-0.605661	1.09117	0.997898	-0.361306	-0.743588	1.04522	-0.25194	-0.605661	-1.24839	-0.0535356	-1.70442	0.493095	-0.478779	0.425631
CYR61	-0.600369	0.455992	0.355189	0.734967	-1.02308	0.962905	-0.142217	1.44412	0.429297	-0.953217	0.717233	0.0606095	0.271318	-1.61933	0.0362145	1.40765	0.862102	0.905864	1.36795	-0.121086	-1.40692	-3.14007	0.3311	0.748975	-0.787975	1.08579	-1.61933	-0.401808	0.203156	0.46913	-0.135133	-0.994664	1.14044	-0.663418	-0.707289	0.0726307	0.67731	0.959967	-1.20863	0.734967	1.07779	-1.84727	-0.600369	-0.200376	-1.19207	-1.59639	0.601287	1.16315	1.53277
ANGPT1	1.13641	0.327794	-0.577642	0.758141	0.149604	0.486142	-0.427643	1.47295	1.03819	0.149604	-0.168078	-1.41445	-0.291953	-0.291953	0.559167	0.628628	1.47295	1.35587	0.818732	0.559167	0.0513809	1.03819	0.241485	0.986416	0.694857	1.54598	-1.41445	-1.15489	0.694857	-0.0541242	1.2283	-0.577642	0.149604	-0.0541242	-0.0541242	-0.745325	0.932686	0.758141	0.876849	-0.168078	1.13641	0.932686	-0.427643	-1.41445	-0.291953	-2.1417	-0.427643	0.694857	-0.427643
SHISA3	0.364407	-0.704093	2.60388	-0.981979	-0.029945	0.364407	-0.029945	0.758758	-0.029945	-1.08523	-1.12587	-1.34677	-0.029945	0.953928	-0.74936	-0.029945	1.1164	1.67131	1.37731	1.43291	-0.704093	-0.768385	0.514332	-0.725062	-0.704093	-0.309742	3.09631	-0.309742	-1.09885	-1.07982	0.364407	-0.309742	0.514332	-0.309742	-0.029945	-1.00274	0.364407	0.861231	0.514332	2.05146	0.187082	-0.827749	-0.029945	0.364407	0.758758	0.861231	0.364407	-0.029945	-0.894809
CPXM1	0.67112	-0.591196	-0.879021	-0.0721453	-1.07132	-0.0721453	0.67112	1.32108	0.836416	-0.866887	-0.907101	-0.91905	-1.1056	-0.868667	0.475615	0.236337	2.87834	1.65366	0.979602	1.84917	-1.0786	-0.914823	-1.02611	0.836416	-0.0721453	-1.07332	-0.783501	-1.17544	0.236337	-0.752951	-0.0721453	-0.517084	0.979602	-0.829684	0.979602	-0.0721453	2.01446	0.475615	-0.577009	-0.614465	-0.0721453	0.236337	-1.0959	-0.742201	-0.872717	-0.688782	-1.13849	0.236337	-0.914242
ADCY1	1.2282	-0.00854929	0.227435	1.16006	-0.097849	0.48717	-0.533356	1.05062	1.1246	-0.822178	0.544706	-2.6165	0.652629	-0.097849	1.2282	0.297416	1.08814	0.426958	1.49696	1.7419	-1.43052	0.599792	-0.297371	0.599792	1.4697	-0.097849	-1.71934	-2.0917	0.844734	0.297416	0.297416	-0.995012	1.05062	-0.193769	-0.193769	-1.19453	1.16006	0.544706	0.48717	-1.19453	0.844734	0.227435	-0.669728	-0.995012	-1.43052	1.08814	-0.533356	-0.00854929	-1.19453
MFAP4	0.841047	-1.0585	-1.36986	0.577439	-0.218686	0.872253	0.171808	1.12946	0.902235	0.0912662	-0.218686	-1.51643	-1.30058	0.577439	0.171808	0.244666	2.34656	2.23682	0.738971	0.577439	-1.0585	-1.18794	0.244666	0.429019	-1.44093	-0.218686	-1.0585	-1.48527	0.171808	-0.218686	0.244666	-0.218686	0.429019	1.12946	1.151	-0.528638	0.372368	0.931085	0.0912662	-1.27361	0.841047	0.841047	-1.58837	-1.11351	-1.25248	-1.31849	-0.218686	0.48176	-1.0585
ITGA7	1.45861	-0.189023	0.108144	0.255909	0.545314	0.220237	-0.285255	0.220237	1.24665	-0.0982938	1.33843	-1.38551	-0.497214	-0.0548025	0.790003	0.290797	2.55886	1.92761	0.863846	-0.441512	-0.953861	1.55484	0.324935	1.02386	1.35616	-0.387699	-1.84216	-2.2988	-0.189023	-0.285255	0.454585	-0.953861	0.324935	0.290797	-0.23641	-0.0548025	0.324935	0.574441	0.545314	-1.03131	0.887716	-0.189023	-0.677104	-0.953861	-0.554941	-1.11273	-0.387699	0.658744	-0.614848
ADH1B	1.08689	0.104731	-1.08944	0.468494	0.522514	1.04033	-0.745454	1.56584	0.936291	0.619091	-0.12235	-0.952916	0.104731	0.522514	-1.14184	0.846173	2.61567	2.29237	0.662648	0.963842	0.104731	-0.467101	-0.778596	-1.20854	-1.10247	0.468494	-0.94181	-1.07623	-0.467101	0.104731	1.10902	-0.12235	-0.923585	0.000696541	0.522514	0.000696541	-0.851668	1.445	0.742138	-1.16926	2.0765	1.418	-1.18292	-1.20854	0.104731	-1.20854	-0.962847	1.01578	-0.467101
NFASC	1.07261	0.850924	-0.016486	0.192097	0.683471	0.625165	-0.432524	1.74314	0.858032	0.0389807	0.143094	-1.38847	-0.934265	0.381423	0.317796	-0.0597472	1.96199	1.83463	1.03621	1.49113	-0.199214	0.691584	0.49034	-0.016486	0.0115521	0.0253409	-0.356036	-0.876907	0.360569	-0.600995	0.572951	-0.600995	0.273523	0.0921112	0.0658256	-1.26822	0.391723	0.658812	0.155525	-0.452393	1.11956	0.683471	-1.12387	-0.600995	-0.232417	-0.934265	-0.670462	0.306873	-2.03296
TMTC1	0.786131	-0.180885	-1.02323	0.847149	0.406769	0.674009	-0.128065	1.25987	0.500407	-0.128065	0.159484	-0.602713	0.137228	-0.672107	-0.207898	0.24581	2.25171	2.10329	1.01851	0.640625	0.690468	0.24581	0.181464	0.444821	-0.56901	0.406769	-0.707853	-1.06692	0.444821	0.86208	0.801584	-0.207898	0.500407	-0.858525	-1.11172	0.328119	-0.535938	1.09834	0.977199	-0.102235	1.13695	-0.207898	-0.602713	-1.30318	-1.51791	-0.744335	0.406769	0.482071	0.738946
SLC10A2	0.559251	0.503455	-0.329225	1.14634	0.868987	0.308421	0.231341	0.231341	0.559251	1.39193	0.660474	-0.509687	1.41096	0.868987	-1.63082	-0.509687	-1.31429	-0.181777	0.378789	0.0508788	-0.742343	-0.0571115	0.660474	1.4655	2.07716	1.00409	-1.07025	0.146133	-0.0571115	0.904936	-0.329225	1.17201	-1.52479	-1.28786	-1.51947	-0.0571115	-1.30411	0.611445	-0.329225	1.35247	1.1969	0.972369	-0.0571115	0.0508788	1.39193	-1.27342	0.0508788	0.0508788	0.791907
CLVS2	-0.364204	1.85921	-0.0922285	1.01842	1.01842	-1.06441	-0.923111	-0.219481	0.586192	3.19233	2.23679	0.586192	0.586192	-0.671234	-1.06441	0.586192	-0.648009	-0.2661	1.01842	-1.02784	-0.434725	0.586192	2.05983	-0.287507	-0.284278	1.35368	-0.976027	0.586192	-0.529282	-0.603415	0.586192	-0.464693	-0.867421	-0.291916	-1.06441	-1.06441	-1.06441	2.05983	-0.614202	-0.976952	1.01842	0.586192	0.586192	-0.722969	2.66902	0.586192	0.586192	-0.976109	1.6276
KL	0.540932	0.311307	1.236	0.792104	0.125794	-0.314574	-0.409766	-0.115562	0.751045	-0.284281	1.04906	0.311307	0.491307	-0.345564	-1.18901	0.169282	-1.18901	-0.786646	-0.0637093	1.99451	-0.254654	0.664973	0.708696	0.349282	0.311307	1.45895	-1.44655	-0.0137779	-0.512195	1.04906	0.0343699	0.125794	-0.972872	0.920581	-1.59649	0.491307	-0.972872	0.491307	1.02659	0.272232	0.737076	0.0808571	0.920581	-0.377283	1.30223	1.07116	1.20659	0.147714	1.17652
AVPR1B	1.55163	0.759136	1.55163	0.483624	0.876815	0.128427	-0.0966834	0.629049	0.876815	0.876815	1.84007	0.876815	0.984247	-0.727393	-0.727393	0.483624	-2.08384	-0.372196	-0.0966834	-1.94039	-0.727393	1.08307	0.876815	-0.372196	0.876815	0.759136	1.55163	0.128427	0.128427	0.483624	-0.372196	0.483624	-1.59119	-1.72606	-0.727393	0.318755	-1.33795	1.33944	0.629049	0.759136	0.629049	0.318755	0.483624	0.483624	1.84007	0.318755	1.48487	-0.372196	-0.0966834
NCR3LG1	-0.127869	1.20202	1.34337	0.778144	1.01868	-0.0144616	-1.31108	-0.0144616	0.872831	0.412052	1.40944	0.990605	1.73793	0.531356	-1.31108	1.2506	-1.93156	-0.690596	-0.187888	0.327014	-0.4547	0.841915	0.990605	0.903135	0.370124	0.642028	-0.250358	-0.0701148	0.141296	0.0911178	0.492612	-0.250358	-1.07518	-0.187888	-1.44423	-0.383511	-0.778065	0.990605	0.531356	-1.93156	0.745233	0.282654	0.778144	-0.127869	1.01868	0.990605	0.932851	0.492612	1.04626
SLC5A12	0.317996	1.41086	0.146327	0.738774	0.967996	-2.2388	-0.0441969	-0.598893	0.13765	0.722194	0.851944	1.22201	0.732195	0.824132	-0.598893	0.0226069	-2.08452	-0.220189	-0.1192	0.843732	1.47105	0.063406	0.516353	0.511629	-2.08475	0.735493	0.408569	0.171645	-0.204701	0.18796	-0.66012	0.063406	-2.13662	0.425179	-0.0805498	0.119916	0.32447	0.0534584	0.462267	0.607962	0.896503	0.72888	0.901538	0.86539	0.595685	0.373932	1.07123	0.298154	0.462267
SLC5A10	0.617956	0.8277	0.468584	0.370668	0.902523	-0.0915499	0.101701	-0.0494565	0.693403	-0.135697	1.45489	0.873332	1.02335	0.168758	-2.27369	1.15199	-2.26328	-0.597915	0.0292752	0.577734	1.04814	0.795948	0.8277	0.289583	0.135851	0.396158	0.0292752	-0.964798	0.0292752	0.231185	-0.858222	0.0292752	-0.858222	-2.55223	-0.231032	-0.282752	-0.0915499	0.795948	0.53564	-0.00923459	0.728892	0.513836	0.370668	0.289583	1.1073	-0.231032	1.32059	0.53564	1.1073
MGAM	0.687447	0.905159	1.0055	1.54658	0.983402	0.464299	-0.423232	0.947806	0.535634	0.752415	0.885788	0.705044	0.729068	-0.555528	-1.43474	1.18947	-1.48211	-0.297421	0.0578436	0.401447	-0.3332	1.12441	0.375944	0.454934	0.222769	1.01753	-1.0987	0.527046	0.171356	0.888583	-0.436931	0.955563	-0.297421	1.33992	-1.64302	-0.52425	-0.110156	0.36552	0.184511	0.0654122	1.31194	-0.837577	-0.479441	0.191011	0.998202	0.137524	1.02467	-0.119521	0.191011
SLC13A1	0.58236	0.865645	0.58236	0.921979	0.939822	-0.155873	-1.6377	0.16339	0.637971	0.456375	1.08322	-0.0108708	1.48345	0.804545	-1.72503	1.00709	-0.580601	0.109841	0.109841	1.19047	-0.33747	1.96751	0.689607	0.259878	-1.2427	1.02297	0.16339	0.552863	-0.155873	0.421119	-0.33747	0.213244	-1.45525	0.689607	-0.580601	-0.0797409	-0.155873	1.44944	-0.0797409	-0.580601	1.2728	1.03851	-0.0108708	-0.448858	1.53164	1.83235	0.825491	0.109841	0.489989
FBXL16	0.566931	1.07199	0.752167	0.681932	0.938499	0.342009	0.717635	0.849449	0.717635	0.119473	1.44761	0.966584	1.44761	-0.247341	-0.247341	0.525626	-1.70729	-0.338975	-0.247341	-1.16933	0.437814	-0.0849995	-0.439349	0.236608	0.179668	-0.977317	-0.439349	-0.0849995	0.236608	0.879976	0.179668	0.179668	-0.0849995	-0.0849995	-0.247341	0.482635	-0.338975	0.966584	0.290627	0.681932	0.785603	-0.247341	0.179668	0.0556268	1.16779	0.342009	1.41191	-0.247341	1.46502
PANK1	0.0329549	0.299627	0.417339	1.41978	0.857347	0.104107	-0.382966	0.23719	0.172096	-0.290241	0.359615	-0.587202	1.73736	-0.0416693	-1.26298	0.526635	-1.64737	-0.481677	0.172096	1.26515	-0.290241	0.899253	1.09312	0.0329549	0.472963	1.29735	0.81426	-1.88314	0.172096	-0.481677	-0.382966	-0.382966	-1.44313	0.857347	-1.44313	0.23719	-1.26298	0.0329549	-0.0416693	0.104107	1.44891	0.526635	0.23719	0.299627	1.23226	1.0185	1.63865	0.23719	1.12911
TINAG	0.720809	-0.407284	0.526072	0.206102	0.564426	-0.225496	-0.762916	0.688116	0.897223	0.0920267	0.583063	0.150695	0.506327	0.798141	-3.2957	0.841815	-1.20346	-0.836808	0.0920267	0.486183	-0.0717959	0.910607	0.486183	0.444633	-0.225496	1.13575	1.23655	-0.225496	0.232693	0.308456	0.150695	0.061345	-1.45404	0.812913	-0.358637	0.0296891	-0.225496	1.28337	0.465624	0.332484	0.798141	0.798141	0.486183	-0.312253	1.31931	0.178784	0.883657	0.258592	0.061345
TRHDE	0.332706	0.55166	0.773985	0.511954	0.62614	0.199138	-0.0294733	0.4704	0.55166	0.72737	0.381001	0.332706	-0.0294733	0.307542	0.169848	0.426818	-0.107196	-0.648622	0.199138	0.227497	0.448875	1.1311	0.448875	0.381001	0.199138	0.964176	1.15118	0.758715	0.678188	0.711275	0.35718	0.381001	0.139566	0.4704	-2.68959	0.169848	-1.26777	0.608094	0.35718	0.773985	0.874133	0.589676	0.678188	0.758715	0.964176	-0.510928	0.307542	-0.107196	0.491418
SERPINA6	0.706494	1.37765	0.765195	1.01484	0.34369	-0.419748	0.505443	0.149387	1.05788	0.969799	1.72904	1.34691	0.0353412	-0.093953	-1.97812	1.31516	-1.61672	-0.093953	0.0353412	0.42794	0.34369	0.505443	0.922557	0.5772	-1.30696	-0.635811	-0.914365	1.1766	0.251404	0.0353412	-1.90779	0.505443	-1.97812	-1.808	-0.914365	0.820539	-1.82947	0.922557	0.34369	-0.243212	0.872891	0.34369	1.21314	0.149387	0.706494	-0.914365	1.24835	0.34369	1.86619
MIOX	-0.0931924	0.778077	0.755254	0.959436	1.27268	-0.399499	0.177877	-0.0931924	0.657143	1.01206	1.82481	0.345032	0.130266	-0.49761	-1.07499	0.0797668	-0.737243	0.222914	-0.031462	1.55473	1.06156	0.603384	0.41751	0.222914	-0.159866	0.883658	-0.889113	-1.07499	0.345032	0.682776	-0.159866	0.265641	-2.17334	-1.77788	-0.889113	0.630697	-0.311736	0.707642	0.130266	-0.608839	0.345032	0.130266	1.07743	-0.232345	1.62276	-0.49761	0.515621	0.843017	1.94955
CHRM3	1.36442	-0.760706	-0.12098	1.30731	0.518746	0.368753	-0.966652	1.32674	1.28746	0.312801	0.421506	0.0472902	0.121164	0.253236	0.647737	0.76089	-0.12098	0.253236	0.980927	0.563776	-1.60638	2.14965	0.647737	1.13511	1.63453	1.2035	-1.70996	0.312801	-0.12098	0.563776	1.06123	-0.326926	-0.0330152	-0.21822	-0.450166	0.253236	-0.760706	1.11113	0.687016	-0.326926	0.687016	0.952527	0.253236	-1.96856	1.13511	-0.966652	-0.0330152	0.368753	-0.760706
GAREM1	0.0332053	0.352678	0.686313	0.69327	0.747577	-0.412984	-0.30094	0.238448	0.514649	0.32508	0.187604	0.960914	1.30664	0.577056	-1.79248	-0.212268	-1.65017	-0.255821	-0.0771194	0.287313	0.406119	0.754203	0.561742	-0.0392572	0.343546	0.955296	1.05277	1.02111	0.0332053	0.577056	0.343546	-0.363736	-1.08263	0.315744	-0.672423	0.0679264	-0.34774	0.457378	0.448979	0.101713	0.643744	0.727486	0.867859	-1.56354	0.88584	0.938289	1.18141	0.522622	1.03704
WDR72	0.359552	0.556008	0.417718	0.709253	0.884146	0.264213	-3.40107	0.218204	0.019822	0.436266	0.252939	0.297178	0.833564	-1.14657	-0.440807	0.688959	-0.608261	-0.12561	-0.367879	1.1458	0.682086	1.02948	0.798115	0.610172	0.339258	0.556008	-2.88436	0.785967	0.506711	0.297178	0.0345654	0.275342	-0.493094	0.926746	-1.26999	0.531712	-0.367879	0.349465	0.862031	0.252939	0.754828	0.654036	0.754828	0.194245	1.07878	-0.608261	0.695777	0.131263	1.27645
LARGE2	1.17923	1.17923	1.04988	0.905278	1.40306	0.741344	0.054315	1.17923	0.905278	0.905278	1.75624	1.59231	0.905278	-0.298867	-1.17671	1.17923	-0.796648	0.054315	0.328264	1.83067	-0.824938	1.17923	0.328264	0.054315	0.552097	-0.796648	-0.796648	-0.796648	0.328264	2.03019	0.552097	-0.298867	-1.27896	-1.12698	0.054315	0.054315	-0.796648	1.17923	0.328264	-1.44461	1.59231	-0.298867	-0.796648	-1.46596	1.83067	-0.985757	0.552097	-0.298867	0.552097
CDHR2	-0.0251021	1.11657	0.961255	1.02118	0.642732	-0.983004	-0.333677	-0.832855	0.519586	0.789059	1.67443	1.36941	0.619532	-0.135071	-0.498938	-1.40369	-0.983004	-0.26202	-1.76093	0.464663	1.33065	-1.73761	0.619532	0.071897	-1.40369	-0.333677	-1.73761	0.308815	0.237157	-0.333677	0.545733	-0.0782522	-1.97985	-1.77453	-0.595937	1.17852	-0.498938	0.435764	1.15429	-1.9217	0.59566	0.492583	1.53982	-0.196101	0.492583	0.374733	-0.832855	0.435764	1.63274
ZDHHC11B	-0.233469	1.68203	0.860851	-0.377919	0.446541	0.516357	-0.106054	0.205151	-0.106054	1.53428	1.68203	1.77039	0.810527	-0.544674	-0.983294	0.205151	-0.377919	0.371907	-0.106054	0.860851	0.00792141	-0.106054	1.36312	0.205151	-1.2945	-0.544674	-1.73312	2.03278	-0.233469	-0.233469	1.87156	-0.106054	-0.741904	-0.233469	0.860851	0.810527	-0.377919	0.70226	0.999137	0.291739	0.446541	-0.983294	1.74896	-0.377919	0.446541	0.00792141	0.205151	0.111025	2.59886
VIL1	0.442289	-1.32808	0.577114	0.965205	0.9058	-1.47513	-1.41546	-1.4319	1.19467	-0.0515434	1.36796	-0.834249	1.52694	0.788189	-1.54864	-0.545376	-0.181438	-0.0515434	-1.43655	0.526204	0.00548304	0.411968	0.87413	0.153416	0.806227	1.30006	-0.256502	0.993148	0.647248	0.0582812	0.27585	-0.113535	-1.77368	-1.75658	-0.435551	0.857751	-1.34162	1.03311	0.347155	-0.834249	0.00548304	0.857751	1.04595	-1.60766	1.45904	0.806227	0.979314	0.669171	1.19156
KLHDC7A	0.321229	0.560446	1.11424	-0.498706	0.238488	-0.0168052	0.0857181	-0.211183	0.894961	-0.394627	1.37485	0.643688	1.07362	-0.498706	-1.2385	-0.0168052	-1.93196	-0.883656	-1.04737	0.643688	1.12747	-0.0168052	0.957665	0.0184	-0.0168052	-0.211183	0.470668	0.209523	0.581831	0.398387	0.266739	0.0525541	-1.7556	-0.345936	-1.13895	1.11424	-1.93196	0.910962	0.776209	0.845568	-0.883656	-0.883656	1.04571	0.321229	0.266739	0.643688	1.39584	-0.254361	1.34262
TRPM3	0.503503	0.680931	0.289408	0.436142	1.10382	0.219431	-1.1036	0.298888	0.616176	1.0577	0.436142	0.828732	0.412261	-0.528188	-2.72208	0.298888	-0.61943	0.0689244	0.187302	0.800468	0.828732	1.31631	0.955894	0.326626	0.165085	0.824095	-1.3177	0.828732	0.260219	0.48172	0.326626	-0.153775	-0.801852	0.890785	0.198166	0.279805	-0.84439	0.669568	0.387589	-0.801852	0.53159	0.72472	0.899242	-0.103584	1.14422	0.34456	0.719385	0.558655	0.919974
PTGER3	1.12617	-0.678502	0.6896	1.16485	1.15219	0.713582	0.340238	0.815954	0.0888512	0.378917	0.788169	0.299347	0.391358	0.647752	0.107434	0.7214	0.415611	0.326865	0.836108	1.25513	-0.21069	1.65654	0.472873	0.536037	0.773861	0.946385	-2.01757	-2.01757	1.28757	0.781051	-0.104512	0.0501721	0.0300189	0.0888512	-0.576129	-2.26647	0.255977	-0.445698	0.525889	0.940685	1.3831	0.829453	0.836108	0.744356	1.00626	-0.866194	0.525889	-0.735763	-0.941568
SMTNL2	0.595374	0.850569	0.411182	0.0223409	0.93912	0.193329	-0.417047	0.411182	0.803705	0.411182	1.39481	1.47919	1.45172	0.0223409	-2.62721	0.193329	-0.901529	-0.557783	-0.717337	1.06074	0.0223409	0.754928	0.475786	0.270445	0.0223409	0.411182	-0.717337	0.537075	0.342884	0.65096	0.270445	-0.417047	-0.901529	0.342884	-1.11938	0.895665	-0.417047	0.895665	1.02156	-0.557783	0.93912	0.0223409	0.704074	-1.11938	0.803705	0.93912	0.850569	0.0223409	1.4236
TMEM72	1.01452	0.654796	1.07177	0.921042	1.22423	0.654796	-0.276581	0.60929	0.338363	0.739353	0.561323	1.62946	0.921042	-0.0536206	-1.74486	0.953307	-0.158115	0.0398527	0.12441	1.56825	-0.773059	1.58395	-0.158115	-0.158115	1.01452	0.984439	-1.47267	0.561323	0.338363	1.04361	-0.41334	0.456829	-1.62835	0.739353	-1.55105	-0.158115	-1.40486	0.561323	0.456829	0.12441	0.399572	0.953307	0.510614	-1.43677	1.22423	1.26974	0.816548	-0.276581	1.31303
TMEM27	0.448148	0.85262	0.7201	0.825042	0.554034	-0.737685	0.393387	0.463118	0.647332	0.368697	0.432887	0.307879	0.137016	0.533967	-1.937	0.169995	-1.31736	-0.32268	0.307879	0.0665903	0.75666	0.68735	0.455669	0.56061	-0.283377	1.33144	1.45818	0.159155	0.125708	0.761747	-0.0525118	0.148164	-0.887834	0.325741	-0.772619	0.0665903	-0.32268	0.771822	0.377014	0.463118	0.68735	0.741199	0.658975	0.681756	0.981471	0.617446	1.14681	0.520299	0.298794
ADSSL1	-0.307512	1.40268	0.406059	-0.0421728	1.31511	0.733783	0.183501	0.629232	0.658835	0.639196	1.63115	0.393495	0.229133	-0.912129	-0.782846	0.556592	-0.959176	-0.123123	0.151894	-0.867173	-1.11508	-1.36924	0.354841	1.13173	-0.386358	0.811951	-2.92715	0.876699	1.08816	0.609005	0.183501	0.21415	-1.70953	-0.74318	-0.0229086	1.04263	-0.502066	0.489886	0.93755	0.658835	1.27361	-0.959176	1.46591	-0.782846	0.0682648	-2.22615	1.19662	-0.74318	1.91743
A1CF	0.336733	-0.493114	0.771026	0.897371	0.750326	0.133321	-2.58617	0.366705	0.641269	-0.519127	0.535019	-0.275942	0.540739	-0.81198	-2.69666	0.24688	-0.44386	-0.205187	0.133321	0.0456787	0.949662	0.711423	0.933744	0.305397	-0.54616	0.974392	-2.58239	1.02134	0.55762	0.481284	-0.0547542	0.201814	-2.00757	0.605915	-0.0413701	0.621289	-2.53375	0.563156	0.517569	-0.996883	0.791122	0.795072	0.949662	0.280924	0.840785	-0.3548	0.897371	0.468752	1.34742
TMEM174	0.841076	1.37564	0.755853	1.37564	0.841076	-1.01751	-1.30305	0.299087	1.23032	0.136061	1.64399	0.436924	1.32978	0.299087	-1.30305	0.299087	-1.03738	0.136061	-0.0634678	1.41927	-0.320705	0.556324	-0.938376	0.299087	-0.794598	0.918879	1.7382	-0.895404	-0.0634678	0.436924	-0.320705	-0.0634678	-1.24251	-1.22106	-1.30305	-0.320705	-1.00333	1.37564	-0.320705	0.755853	0.299087	0.841076	0.661642	1.53867	1.94957	0.436924	1.37564	0.436924	0.556324
TMEM125	0.697475	-0.00588745	1.14577	0.697475	-0.367465	-1.16096	-1.00352	0.503728	0.865306	-0.877081	1.56867	0.865306	1.47552	0.503728	-1.68462	0.274574	-0.877081	-0.367465	-1.49157	0.865306	0.274574	-0.00588745	0.274574	1.01334	0.503728	0.503728	1.8127	-0.00588745	-0.00588745	0.865306	0.503728	-1.13855	-1.47268	-1.74827	-0.00588745	-0.00588745	-0.367465	1.26556	1.14577	-1.57278	-0.367465	-0.367465	1.14577	0.503728	1.7365	0.503728	0.697475	0.274574	0.697475
TMEM38B	0.453661	1.3252	1.24736	1.04786	0.705505	-0.235122	-0.310291	0.0320677	0.666424	1.07808	0.359081	0.953284	0.309399	0.0918918	-1.11124	0.626271	-1.77362	-0.757824	0.780675	0.359081	0.626271	1.04786	1.29971	-0.389526	0.953284	1.44638	-0.473291	0.953284	0.743572	1.24736	0.0320677	-0.163621	-1.25092	0.626271	-1.57793	0.666424	-1.11124	1.29971	0.542506	0.204677	0.852176	0.584987	-0.0954461	0.0918918	1.22047	0.204677	0.88666	-0.0303027	0.626271
HSD11B2	0.0751351	1.0169	0.367437	0.409211	0.663141	-0.250126	0.449408	0.409211	0.0751351	1.10571	1.91604	1.64552	-0.176642	-0.506987	-0.107902	0.0175483	-0.176642	0.181734	0.0751351	2.22493	-0.0433309	-0.329058	0.409211	0.323957	-0.329058	0.596551	-2.32271	0.84107	0.84107	0.525518	-0.250126	-0.414311	-0.414311	-0.250126	-0.506987	-0.329058	-0.250126	0.663141	0.0175483	0.231282	0.755817	-0.846171	1.14748	-1.89085	0.181734	-1.15258	0.129767	-0.988394	1.84397
RGS5	0.720176	1.02225	0.26436	0.993071	0.675666	0.106719	-0.0434196	0.634692	0.935499	0.549783	0.643295	-0.0406979	0.220996	0.00909205	0.15894	0.0963991	-0.558249	0.121536	0.80166	-1.5977	-0.309048	1.11111	0.691581	0.559757	0.841923	1.13874	-2.09267	1.12989	0.774711	0.524691	0.513428	-0.306897	0.119696	0.306239	-0.545328	-0.162799	-0.0472429	0.225545	0.564996	-0.127668	0.659485	0.842359	-0.204395	-2.07463	0.22637	-0.80459	0.606747	0.458626	-0.499668
STK32B	0.473189	1.08394	1.05237	0.732848	0.810107	0.127848	-1.26251	0.473189	0.519783	0.630179	0.828803	1.30122	1.36704	-0.982118	0.564943	0.542536	-1.18723	-0.919658	0.127848	-0.408492	0.349791	0.847263	0.297372	0.496671	0.630179	0.752548	-0.452303	0.375315	0.270443	0.542536	0.323815	-0.133745	-0.919658	0.608754	-1.71068	0.297372	-1.34185	0.810107	0.564943	1.13004	1.3279	0.375315	0.425068	0.473189	1.11483	0.672112	0.771986	0.297372	1.03633
TRIM15	-0.326808	-0.326808	1.07003	-0.0602772	0.825815	0.532461	-0.326808	0.165071	0.360277	0.532461	1.62479	1.27922	1.07003	0.165071	-1.6951	-0.0602772	-2.21663	-1.66631	-1.07357	-0.0602772	0.686484	0.165071	1.27922	0.686484	-0.0602772	-1.66631	-0.326808	-0.0602772	-0.0602772	0.686484	-0.0602772	-0.0602772	-2.06235	-0.0602772	-0.653015	1.07003	-0.653015	1.07003	0.825815	0.686484	0.953015	0.360277	1.07003	-0.326808	1.17836	-0.653015	0.825815	0.165071	1.46219
TRIM10	-0.512378	0.32878	1.13894	0.0970764	0.70653	-0.512378	-0.512378	-0.176971	0.529491	0.864898	1.13894	0.70653	0.864898	0.0970764	-2.41259	-0.512378	-1.56579	-0.512378	-0.512378	0.0970764	0.0970764	0.32878	1.7484	0.0970764	0.0970764	-0.944792	0.32878	0.529491	0.529491	0.32878	0.0970764	-0.176971	-2.10627	0.32878	-0.944792	0.864898	-0.944792	1.66248	0.529491	0.0970764	0.70653	0.32878	1.37065	-0.512378	1.57136	-0.512378	1.37065	0.0970764	1.13894
SLC17A1	0.368349	0.415966	0.595665	0.28239	0.700666	-0.259594	-0.651138	0.446262	0.503738	0.620169	0.475496	1.06008	0.678449	-0.0199351	-2.76796	0.368349	-0.988918	-0.708614	-0.101942	0.700666	-0.0737	1.0742	1.15424	0.0781861	0.28239	0.643973	0.384525	0.903915	-0.131176	0.186529	0.583138	0.206604	-0.988918	0.92929	0.517508	0.0781861	-0.651138	0.583138	0.317845	-0.0737	0.822796	0.850723	0.722305	0.620169	1.20362	0.91246	0.803644	0.400394	0.245358
SLC17A3	0.699965	0.619137	0.794346	0.397033	0.699965	-0.0682091	0.0766979	0.891326	0.167736	0.344919	0.771983	0.981437	0.892907	1.00717	-3.06773	0.217772	-1.35546	-0.146969	0.153407	-0.415189	0.400366	1.31908	0.740938	0.355675	0.507542	0.658538	0.911586	0.0433372	0.181762	0.674104	0.513172	0.230785	-0.873716	1.15955	0.518754	-0.0682091	-0.513371	0.300053	0.52429	0.158218	0.724852	-0.139408	0.352109	0.435957	0.870426	0.654023	1.12155	0.400366	-2.6427
SLC17A4	0.448878	1.17887	0.703806	0.405379	1.09837	0.553834	-1.04811	0.220241	0.678664	0.177016	0.642496	0.967816	0.606544	-0.468998	-0.403502	0.786919	-0.583876	0.171375	0.288824	-1.00229	0.871284	0.215013	0.647452	0.659659	0.822534	0.757147	-2.07384	0.935923	0.732163	0.736403	0.0658669	0.199036	-1.15248	-0.02238	-2.42988	0.683318	0.0793374	0.472806	0.622229	0.864569	0.514752	0.622229	0.949186	-2.27208	0.341705	-2.15325	0.455818	0.624802	1.27802
ERICH5	0.229587	0.482775	0.482775	1.21105	0.942834	0.689645	0.229587	0.590918	0.482775	0.780465	0.864552	1.37739	0.229587	0.864552	-1.58012	0.229587	-1.81538	-0.3037	-0.0968303	-0.3037	0.229587	0.482775	0.942834	0.078076	1.01606	0.590918	-1.34336	1.69084	0.363229	0.942834	0.482775	-0.0968303	-1.67712	0.363229	-1.74327	-0.0968303	-0.3037	-0.883306	0.780465	0.864552	1.21105	0.864552	1.21105	-0.0968303	0.864552	-1.35528	0.363229	0.078076	1.52244
SLC16A9	0.312124	0.421578	0.386626	1.67048	0.924855	-0.453184	-0.453184	0.140305	0.997769	0.834643	1.01507	0.272293	0.368599	-0.206863	-1.04667	0.733794	-0.731818	0.25166	-0.554032	0.915288	-0.0448299	1.30808	0.186599	0.20884	-0.0448299	1.08096	1.28462	-0.106015	-0.206863	0.591839	-0.40689	0.140305	-1.39384	1.20613	-1.39384	-0.074876	-1.04667	0.875915	0.091365	0.091365	0.834643	0.757254	0.962088	1.19232	1.4175	0.29244	1.01507	0.421578	0.895828
CREB3L3	0.0408898	0.792942	0.146932	1.06916	0.844567	-0.77529	0.738524	-0.0776557	0.410995	1.59131	1.66075	1.10863	1.18322	0.985234	-1.60548	-0.77529	-2.17056	-0.77529	-0.212052	-1.62793	-1.06483	-0.212052	0.680996	-0.77529	-0.550702	-0.0776557	1.82544	-0.0776557	-0.0776557	-0.212052	-1.54257	0.485583	-2.07	-0.550702	0.330434	0.0408898	-1.83319	0.555023	-1.79714	0.680996	0.619979	0.0408898	0.893673	0.485583	1.14661	0.940494	0.844567	0.485583	-0.212052
EDNRB	0.0357701	-0.410498	-0.0170614	1.86069	0.0663773	0.548278	0.02539	0.632513	0.521111	0.663386	0.581387	0.77943	0.153736	-0.520771	0.359459	-0.242428	-0.295854	-0.0388696	1.23336	-0.520771	-0.0723511	2.22742	0.443031	0.613598	1.38876	1.02345	-2.1684	1.38212	0.587899	1.12686	0.343612	0.00435382	-0.0723511	-0.366201	-0.90754	-0.130339	-0.440975	-0.0952079	0.343612	-0.242428	-0.118513	0.638752	-0.504377	-0.472253	-0.679474	-1.13341	0.705302	0.294762	-0.884901
NAT8	0.405738	-0.207215	0.824962	0.568852	0.595173	-0.424725	-0.0562881	0.464589	0.936537	-0.142751	1.14423	0.489187	0.477	0.226915	-2.65151	0.377842	-0.870618	-0.1583	-0.0981387	0.445535	0.888089	0.530192	0.483121	0.294608	-0.448459	0.832274	1.41465	-0.358143	-0.0428942	0.547032	-0.174215	-0.127551	-2.34317	0.384925	-0.552722	0.131493	-0.552722	1.03499	0.445535	0.310523	0.55803	-0.241909	0.541465	0.370685	0.659169	0.717629	1.04035	0.917572	0.747133
CYP2J2	0.404589	1.60613	0.913749	0.336456	-1.2712	0.045168	-0.885962	0.371103	0.0684895	-1.06012	0.70151	1.39389	0.620877	0.149625	-0.467716	-0.355922	-2.0886	-0.332691	-0.44177	-1.7525	0.625287	0.426304	1.01404	0.224662	-0.885962	0.70151	-3.40889	0.415506	0.244185	0.488756	0.120878	-0.0198234	-0.655107	0.580284	-0.507946	0.20475	-0.0893395	0.0761439	0.802259	-0.991206	0.697425	0.312672	0.809604	0.779895	0.528321	0.655624	1.47978	0.42092	1.05207
HHLA2	0.319581	-0.77284	0.130712	0.973737	0.525395	-0.234441	-0.657716	-0.169311	-0.212203	0.716617	-0.169311	0.0358265	1.16404	0.777182	-1.48291	-0.407687	-1.80412	-0.280635	-0.732808	-0.493521	0.216546	0.791708	0.33167	-0.033483	0.634689	1.20137	0.115576	-0.148607	0.100181	0.100181	-0.435399	0.59075	-1.31871	-0.694479	0.572556	0.676584	-0.904868	-0.694479	-0.0516771	0.485802	0.0358265	1.01964	0.130712	0.378464	0.716617	-0.108575	0.867664	0.867664	1.56805
ACSM2A	-0.209445	-0.962436	0.203361	0.363352	0.840443	-0.274639	0.155946	0.116846	0.41495	-0.390325	0.541503	0.807356	0.511835	0.0816045	-1.26245	0.208446	-0.82753	-0.599406	-0.264966	0.795989	0.990298	1.31116	0.878289	0.342507	0.721331	0.870045	0.0755642	0.334002	-0.0941106	0.470333	-0.401797	0.594489	-1.47532	-0.0642102	-0.13327	-0.274639	-0.679046	0.687633	-0.0497011	-0.33549	0.74133	0.833943	0.849022	0.597491	0.959726	0.842597	0.711125	0.733894	0.0935393
ACSM2B	0.054431	-0.615836	-0.15061	0.727942	1.00041	-0.346845	0.0705086	0.145988	0.294732	-0.538765	0.66723	0.413322	0.597159	0.160192	-3.05335	0.109221	-0.943567	-0.912434	-0.161447	0.88467	1.18992	0.691443	0.905277	0.317773	0.593278	0.863465	0.0784168	0.0462577	0.0784168	0.160192	-0.436529	0.461464	-1.20903	-0.305816	0.00396266	-0.375535	-0.452607	0.388008	-0.242167	-0.230076	0.565521	0.838852	0.724698	0.882053	1.00041	0.66723	0.96148	0.403301	0.937572
KCNJ3	0.591726	-0.0793492	0.835037	1.08628	0.46901	0.297714	-0.228591	0.700622	0.127424	-0.0793492	0.199172	1.04388	0.233146	-0.228591	-0.176246	0.636764	-2.63072	-0.405107	0.46901	0.233146	0.0499301	1.15308	0.904221	0.41521	0.798499	0.636764	-2.35585	0.591726	0.798499	1.02932	-0.0343105	0.233146	-0.797661	0.740968	-0.899666	0.328451	-0.621145	-0.342624	0.387145	-0.126586	0.721005	0.328451	0.721005	0.358243	-0.0343105	-0.797661	1.17856	-0.228591	1.04388
PKHD1	0.412633	0.578511	0.181353	0.334997	0.969709	0.457707	-0.236584	0.471156	0.592474	0.537684	0.436289	0.930099	0.398069	0.512905	-4.0172	0.434735	-0.236584	-0.0687236	0.0368339	0.602467	0.885717	1.14174	0.811864	0.59373	0.712926	1.00946	-0.129388	0.685706	-0.0241051	0.642319	0.498773	0.294784	-0.601618	0.769511	-1.19545	-0.0535507	-0.31775	0.525398	0.232103	-0.512835	0.872041	0.676781	0.884022	-0.653705	0.784223	0.055219	0.573367	0.587427	0.820237
PAIP2B	0.0346587	0.413027	0.105021	0.997768	0.882335	-0.380222	-0.199718	0.570509	0.236216	0.519902	0.756851	-0.287148	1.59478	-0.47972	-0.47972	0.17211	-0.287148	0.105021	-0.199718	0.756851	-0.287148	1.03428	0.756851	0.467454	0.0346587	1.49354	1.03428	-0.380222	0.841708	0.666688	-0.117287	0.236216	-0.964963	-0.199718	-1.96458	-0.0393139	-1.96458	0.997768	0.236216	0.236216	0.519902	0.413027	1.17173	-0.380222	1.79953	0.413027	2.01576	0.413027	1.49354
EMCN	1.08985	0.442905	-0.619625	0.516686	0.464543	0.0458302	-0.473553	1.37785	0.850857	0.442905	0.351375	-0.50112	0.556538	0.13877	-0.131139	0.879606	0.153458	0.420791	0.886667	0.836169	-0.0212703	1.11819	1.00595	0.575888	1.53726	1.13482	-1.38196	0.28963	0.0777736	0.900641	0.93475	-0.150677	0.0294699	-0.111974	-0.996617	0.339326	-0.588665	1.35161	0.948077	-0.0565769	0.613504	0.743229	0.516686	-0.868	1.03672	-0.790566	0.431909	0.575888	0.123864
EMX2	0.123205	0.66786	0.198899	0.398929	0.619091	-0.561571	-0.561571	0.269706	0.0833055	1.21872	0.0833055	0.123205	0.714553	-0.192418	-0.0459175	-0.424251	-0.901851	-0.490764	0.0833055	0.940931	0.691455	0.161705	0.486746	0.368022	0.458248	0.619091	0.42899	1.31538	-0.192418	0.269706	0.368022	-0.0926108	-0.424251	0.541614	-2.01171	0.234874	-0.901851	0.303467	0.458248	0.75934	0.863908	0.823269	0.903095	0.0418996	1.06394	0.66786	1.18946	0.303467	1.08044
SLC47A1	0.283777	0.600095	0.240115	0.98288	0.697745	-0.0629778	-0.122419	0.112724	0.0149565	0.283777	0.767536	0.740945	0.731882	0.14494	-1.06781	0.374108	-1.29856	-0.456503	-0.177129	0.0512565	0.397494	1.06916	0.433549	0.886182	0.0369331	0.731882	-0.299201	0.163667	0.87355	0.42913	-0.0964032	-0.167747	-0.417369	0.157473	-0.802031	0.0859846	-0.0467734	0.0441268	0.492991	0.0149565	0.713442	0.509195	0.831738	-3.6287e-05	0.437944	0.240115	0.645345	0.532904	1.42313
ENTPD2	-0.104904	1.36466	0.734037	0.884416	1.14464	-1.41272	-0.104904	-0.104904	1.72336	1.02045	2.35398	1.02045	1.80053	-0.834	-1.41272	1.36466	-0.834	-0.834	-0.423395	-0.104904	-0.104904	-0.104904	0.734037	-0.104904	-0.104904	-1.41272	-0.834	-1.41272	-0.834	0.375338	0.155321	-0.423395	-2.40204	0.155321	-0.834	1.02045	-1.41272	2.00977	0.375338	-0.104904	1.02045	-0.104904	1.02045	-0.104904	1.72336	-0.104904	1.25889	0.884416	1.14464
ENAM	0.0643467	-0.268843	1.10393	0.819052	0.196576	0.598085	-1.62115	0.196576	1.24233	-0.774686	0.31321	0.942994	0.0643467	0.196576	-1.55546	0.417542	-0.268843	0.417542	-0.0883002	1.24233	1.47187	0.999595	1.10393	0.417542	-0.0883002	1.56935	0.999595	1.24233	0.999595	0.31321	0.0643467	0.196576	-1.35746	-1.50691	-1.47455	0.196576	-1.62943	1.05313	0.598085	-1.69884	0.999595	0.750732	1.32489	-0.774686	0.417542	0.511923	0.0643467	0.677347	0.511923
ACE2	0.593593	1.08871	0.605967	0.675976	0.647645	-0.416139	-0.296303	0.295006	0.703213	0.514406	0.744715	0.401006	0.681508	0.8775	-2.37688	0.358757	-1.11672	-0.233095	0.417221	0.170209	0.514406	0.894	0.425191	0.401006	-0.879393	0.910123	1.13724	-0.17509	-0.0878995	0.647645	0.0984176	0.192603	-0.879393	0.224914	0.147081	0.265815	-0.0103113	0.898066	0.729437	0.392756	0.635987	0.647645	0.392756	1.15369	1.14517	1.12489	0.999811	0.384409	-0.341824
ADH6	0.252605	-0.601299	0.607007	1.29641	0.752106	-1.84397	-0.246897	0.442506	0.999317	-0.601299	0.252605	-0.246897	0.607007	-0.601299	-1.89232	-0.246897	-0.601299	-0.246897	-1.40178	1.85322	-0.601299	0.252605	1.10651	0.0279986	-1.19622	1.67262	-0.246897	0.0279986	-0.246897	0.0279986	-0.601299	0.752106	-1.9123	0.0279986	-0.601299	0.0279986	-1.9547	0.752106	0.0279986	-0.601299	1.60601	1.10651	1.20511	-0.246897	1.73581	-0.246897	0.607007	-0.246897	1.67262
PTH1R	1.12075	1.28571	0.568348	0.152449	1.12075	0.495958	-1.50287	1.16417	0.929289	-0.892913	2.07421	-1.15936	0.152449	-0.0652542	-0.675211	1.12075	0.820663	0.418895	-0.0652542	2.32463	-0.0652542	1.12075	0.762405	0.636598	-0.892913	0.568348	-1.50287	-1.98702	0.152449	0.336514	0.248024	-1.15936	-0.191061	-0.675211	-0.892913	-0.331701	-0.675211	1.12075	0.418895	-0.675211	1.7307	0.636598	0.762405	-0.191061	1.16417	-1.50287	0.418895	-0.0652542	1.59006
PTH2R	0.0902122	0.46851	0.374368	0.0220649	0.749857	-0.262091	0.398758	0.00426721	0.0902122	1.30382	-0.130197	0.898493	0.846298	0.512417	-1.9	0.1226	-1.15546	-0.900793	0.0567261	-0.216141	0.386639	0.934156	1.05283	-0.0703149	0.679899	0.642969	-0.238849	1.47584	-0.310284	0.270299	0.310621	0.228261	-1.27909	0.766598	0.0567261	0.15396	-0.627926	0.422561	0.199208	0.073611	0.213841	0.876461	0.741378	-0.10983	1.10132	1.17536	0.604605	0.410731	0.574822
LRRC19	0.132747	-0.776612	0.755839	0.670161	0.469571	-0.776612	-1.8463	0.132747	0.670161	-0.576022	-0.153521	-0.776612	1.35826	0.71402	-2.0228	-0.273556	-1.45616	-0.273556	-1.40787	0.834056	0.795798	0.132747	0.71402	0.469571	0.0470699	1.65774	0.524068	0.624052	-0.047642	0.132747	0.210964	-0.412127	-1.96193	0.210964	0.0470699	0.906009	-0.273556	0.71402	1.09266	-1.65265	0.624052	0.906009	0.972627	0.0470699	1.35826	0.939935	0.57545	1.19854	1.49384
ESPN	-0.0459488	-0.0459488	0.527869	0.795096	1.36746	-0.823574	0.0285843	-0.415783	0.651175	0.162882	1.50884	0.527869	1.03284	0.795096	-2.17105	0.162882	-1.5207	-0.534242	-0.534242	1.36746	1.42283	0.890953	0.28134	0.223854	0.689131	-1.23137	0.436375	-1.92849	-0.213961	0.335718	-0.415783	-0.309818	-2.46332	-1.94864	-0.823574	-0.309818	-0.309818	1.1335	-0.309818	-0.309818	0.28134	0.611729	1.44063	0.28134	0.950131	0.097973	0.890953	-0.126451	0.950131
NPR3	0.200637	1.52355	0.791044	1.02049	0.53479	0.211834	-0.269792	0.532296	0.23016	0.759568	0.843777	0.923159	0.652783	0.0204275	-1.32455	0.237376	-0.38493	0.117607	0.366611	0.393724	0.309507	0.10502	0.960854	0.0251065	0.309507	0.920066	0.417086	-0.786835	0.275957	0.982658	-0.00338072	-0.24339	-0.575801	1.07091	-1.16838	-0.595602	-1.18894	0.258647	0.166087	0.0251065	0.984091	0.0526278	0.966726	0.671935	1.15167	0.255141	1.46396	0.248081	0.624296
RAB3IP	0.167924	0.387097	0.862168	0.785285	1.03427	-0.349571	-0.23824	-0.208037	0.489191	1.71649	-0.0396908	0.506957	1.05801	-0.729544	-1.91062	0.255636	-1.91062	-0.564607	0.145082	0.498103	0.65719	1.09286	1.39498	-0.0135541	0.947755	1.05801	0.703791	1.27505	-0.284841	0.799591	0.327998	-0.333097	-1.25885	0.201482	0.947755	0.515753	-1.46835	0.882403	0.317894	0.0120893	0.212487	0.608934	0.633276	0.190388	1.71286	0.406239	0.489191	0.317894	0.56737
KCNJ15	0.385036	0.27788	0.0570544	0.500395	0.920834	0.163829	-1.69016	0.390354	0.341382	1.13448	0.313043	0.777024	0.990967	-0.374166	-1.69016	-0.0892794	-0.899489	-0.21103	-0.20109	1.06933	0.861386	1.30877	0.3689	0.411333	0.313043	0.773488	0.81507	0.711278	0.0939964	0.27788	0.330148	0.0418654	-0.422858	0.581812	0.3689	-0.46109	-0.305512	0.741062	0.283832	-0.0463177	0.644702	0.711278	0.313043	-0.0296631	0.818454	0.514459	0.711278	1.0457	0.136509
ALPL	0.338681	1.32648	-0.176758	0.751907	1.09088	0.643849	1.21034	0.827335	0.604525	0.591	1.50129	1.53319	0.577255	-0.284817	-1.38311	0.425904	0.22054	-0.176758	0.0579262	0.0831611	-0.951306	-0.0226402	-0.0226402	0.107665	1.55089	0.154638	-0.797188	0.131478	-0.143604	0.763104	-0.143604	0.0319147	-0.666883	0.45842	-1.38311	-0.554008	-1.13993	0.604525	-0.247241	0.887029	1.20376	-1.72585	-0.0809604	0.693587	0.837581	-0.408742	0.906025	0.241412	0.656561
CYP4A22	0.473965	-1.10371	0.629126	1.58767	0.0194815	-1.05192	-1.22496	1.35155	1.54586	-1.01469	1.50167	0.629126	0.629126	0.279646	-1.22496	-1.04689	-0.153056	0.629126	1.00991	1.85937	-0.689005	2.11338	1.00991	0.160455	-0.73132	1.7683	1.16508	-0.872452	0.629126	0.382894	-0.790804	-0.713934	-0.846975	-1.1209	-0.153056	-0.699955	-1.02289	0.629126	0.0194815	-1.07771	1.68325	0.696404	0.382894	0.160455	1.32343	0.555431	-0.153056	0.965719	1.47859
CYP4A11	0.312721	-1.01943	0.632187	1.28647	0.751419	-0.505455	-1.5092	0.714421	1.09681	-0.11665	1.43505	0.517983	0.460891	0.0917696	-1.79704	-0.0631882	-0.705523	0.490163	0.460891	1.20496	-1.1808	1.41164	0.745419	0.180993	-1.40823	1.24843	1.75046	-1.01943	0.561488	0.385989	-0.145422	0.0305168	-0.358288	-0.403186	-0.505455	-0.0631882	-1.55814	0.681609	0.072086	-0.505455	1.05326	0.854681	1.02832	0.535792	1.34119	0.727027	0.63952	0.808126	1.21288
COL23A1	0.576683	1.31844	0.618498	0.843121	0.62533	0.772746	0.704461	-0.254513	0.308099	0.754499	1.62105	1.34893	0.820111	-0.0969391	-1.26465	-0.468473	-2.31952	-1.00543	-0.648136	-2.48236	-0.297307	0.547987	-0.0725483	-0.186367	0.882373	-1.9879	-1.51294	0.81429	0.645599	0.998102	0.480842	-0.186367	-0.519648	-0.435511	-0.254513	0.316904	0.272228	0.691624	0.748355	-0.025183	0.25389	-0.226796	0.698059	0.281295	1.12659	0.36	0.977861	-0.282875	1.08525
FRAS1	0.714065	1.36654	1.39438	-0.0198722	-0.431726	0.508144	-0.790518	0.322525	0.890999	0.292057	0.545345	1.70458	0.236547	0.352148	-0.0838714	0.557463	-0.224691	0.106874	0.228376	1.03504	-0.344033	1.55008	0.489045	0.469598	-0.140304	-0.0407813	-0.614024	0.359427	0.125102	1.38333	-0.106087	-0.632253	-0.37247	1.21849	-1.05546	0.476119	-0.669672	0.581293	0.959268	-0.250081	-0.0621087	0.177989	0.9384	0.520689	0.744827	0.476119	0.959268	0.443103	-0.49447
CABP1	1.41968	2.03585	1.17974	0.0315065	1.49745	0.8704	0.211137	0.56106	1.49745	1.97433	1.72228	1.33585	0.125069	-0.816311	-0.454507	1.49745	-0.620263	0.211137	0.56106	-0.184272	-1.80159	1.41968	0.290825	-0.310922	0.824636	0.56106	-1.80159	-0.310922	-0.310922	0.997051	0.8704	0.365012	-0.184272	-0.310922	-0.816311	0.290825	-0.454507	-0.310922	0.125069	0.8704	1.44624	0.365012	-0.310922	0.434409	1.6379	-1.36559	0.290825	-1.05625	-0.454507
AOC1	0.504408	-0.107649	0.747363	0.680146	-0.323931	-0.251432	-0.251432	-0.0834382	0.189062	-0.00752843	1.13124	0.835724	0.638415	0.582385	-0.776495	-0.0465601	-0.548834	-0.138003	-0.367354	0.429976	0.844335	0.096725	0.427892	0.350163	-2.25401	0.452453	1.43912	-1.39154	0.391349	0.359554	0.157635	-0.00333895	-2.88303	-3.03275	1.04226	0.495109	0.224793	0.776645	0.515387	-3.08025	0.000822506	0.000822506	0.663216	-1.35383	0.717945	0.651668	0.535026	0.677356	0.737287
COL25A1	1.25076	0.267586	-0.576319	1.10501	0.737768	-0.262326	-0.262326	0.890312	1.06532	0.841795	1.43832	-0.0187741	0.348471	0.348471	-1.01887	1.06532	0.79102	0.085253	0.348471	-0.133771	-1.33286	2.46137	1.10501	1.25076	0.79102	0.936764	-1.77541	-1.33286	0.98132	1.34857	0.348471	-0.262326	-1.01887	0.622771	-0.40807	-0.262326	-1.01887	0.085253	0.494216	0.348471	0.737768	0.98132	0.560385	-0.576319	0.936764	-1.01887	0.267586	-0.133771	-0.576319
SCGN	1.02327	1.43422	0.762825	1.5475	1.27204	0.961122	-0.0510069	0.893047	0.444068	0.961122	0.916467	1.66167	0.638295	0.0331188	-1.53623	1.37612	-0.546082	0.603447	0.939143	-0.256482	-1.04116	1.84571	0.566811	0.444068	1.67772	0.703271	-1.21151	0.566811	0.238594	1.49822	0.238594	0.176446	-1.44259	1.64525	-1.53623	0.238594	-1.53623	0.733669	0.348694	-0.146381	1.19835	0.176446	-0.146381	-1.33851	0.982444	-0.0510069	1.22874	0.238594	-1.04116
CERKL	0.600047	-0.345793	1.19586	0.834102	0.127127	0.127127	-1.19767	0.600047	0.935589	0.600047	0.462669	-0.681335	-0.0855264	-0.0855264	-1.96272	0.834102	-1.78993	-0.0855264	-0.345793	1.11538	0.462669	0.462669	1.02895	0.722935	0.306923	1.96478	-1.15425	1.02895	1.19586	0.722935	0.462669	-0.0855264	-1.52507	-0.0855264	-0.0855264	1.11538	-1.30121	1.02895	0.722935	-1.6044	0.306923	0.935589	1.27113	-1.85614	1.5314	-0.681335	0.127127	-0.681335	1.5314
APOM	-0.0771546	-0.580369	0.114159	1.28631	1.28631	-1.79633	-0.937406	0.675108	1.28631	-0.30343	1.87821	0.279882	0.882436	0.42606	-1.69958	-0.0771546	-0.937406	-0.580369	-0.580369	1.28631	0.97441	-0.580369	0.279882	0.42606	-0.580369	1.53536	1.64335	-0.580369	-0.30343	0.42606	-0.937406	0.114159	-1.80568	-0.580369	-0.580369	-0.30343	-0.937406	0.675108	-0.30343	-0.580369	0.882436	0.882436	1.41707	0.882436	1.69401	0.279882	1.21537	0.279882	0.97441
FREM2	0.482696	0.351263	0.699811	0.497878	0.813346	0.0386855	-0.285369	0.19783	0.650152	0.368758	0.435585	-0.623111	0.176714	0.176714	-3.2313	0.541973	-0.397975	-0.0946591	-0.217303	1.14944	0.758332	1.01401	1.18575	0.451559	0.451559	1.1786	-0.397975	0.914378	0.482696	0.637306	0.296685	-0.217303	-0.922	0.402779	-1.07543	0.21847	-1.49057	1.11164	0.584047	-2.00455	0.699811	0.584047	0.699811	0.451559	1.16414	-0.358885	0.451559	0.13297	1.29314
AQP7	-0.0453904	-0.0453904	-0.397802	1.20341	1.02738	0.369258	0.499601	0.369258	0.297838	0.436348	0.770862	1.32649	1.23549	1.10119	-0.545573	-0.397802	1.95407	-0.397802	0.369258	0.906538	-0.0453904	0.988549	0.81796	-0.0453904	-0.0453904	0.297838	-1.48322	-0.917925	0.297838	0.139477	-0.26746	0.436348	-2.06679	-0.716161	-0.150864	-0.0453904	-0.545573	-0.150864	-0.545573	-1.16486	1.46329	0.221488	-0.150864	-1.16486	0.436348	-0.545573	0.499601	-0.26746	0.906538
AQP1	0.341034	0.839857	0.469803	1.13263	0.652567	0.131538	-0.579709	0.63853	0.74257	0.0592453	1.6003	-0.690841	0.431556	0.199035	0.0592453	0.359794	0.0960336	-0.186753	0.690201	0.748931	-0.243988	1.47164	-0.117599	0.915277	0.391814	0.985491	0.307348	-0.0955546	-0.178833	0.666414	0.0899939	-0.286935	0.108007	-0.639945	-1.39626	-0.860852	-0.313601	1.41886	-0.243988	-0.163176	0.917965	-0.703973	-0.132566	-0.4079	1.15202	-0.4079	0.257205	0.498589	0.686837
MYRFL	0.617534	0.43108	1.04109	0.528196	1.25434	-0.245445	0.0756449	0.207106	0.617534	1.92644	0.528196	-0.44894	0.617534	-1.99053	-2.05883	-0.44894	-1.74975	0.0756449	0.324702	-0.245445	-0.245445	0.207106	1.58749	0.207106	1.75439	0.43108	1.47389	1.1528	0.43108	-0.245445	-0.0733934	-1.01909	-1.01909	0.528196	1.20472	0.617534	-0.44894	0.777253	-0.697997	0.528196	0.0756449	-0.44894	0.980748	-0.44894	1.04109	0.0756449	-0.245445	0.528196	0.207106
SLCO4C1	0.194024	0.695672	0.456214	0.183637	0.204305	-0.191944	-0.0374283	-0.0909006	0.000883409	1.23855	0.0733753	0.720423	0.701917	0.440176	-0.827752	-0.0638079	-1.44011	-1.29316	-0.0505313	-0.374697	0.846601	0.948972	0.873191	-0.207248	0.107746	1.11455	1.05507	0.732573	0.244405	0.502844	-0.254612	0.0256345	-0.886732	0.714292	0.540111	0.273461	-0.532255	0.140976	0.273461	1.08099	0.364648	0.773974	0.456214	0.644257	1.12276	1.03741	0.808149	0.785496	-0.430919
ASPG	0.115667	2.09896	0.416371	0.350141	1.93989	0.934551	0.115667	1.18267	-0.503795	-0.340855	1.91637	0.640969	-0.503795	0.640969	0.0215071	0.934551	-0.503795	0.478029	-0.703217	0.200845	0.535707	0.535707	-0.340855	0.934551	0.278607	0.860033	-1.91547	-0.340855	0.0215071	0.860033	-0.0837549	0.535707	-0.703217	0.115667	-1.90976	0.478029	0.0215071	-0.503795	0.969602	1.15517	1.80213	0.350141	1.09749	0.478029	-0.503795	-1.9188	1.00333	0.350141	0.0215071
ASPA	0.245703	0.274554	0.00346587	0.892941	0.710606	-0.014593	0.607687	-0.12915	0.316553	1.45414	0.28872	1.57877	0.421763	0.0560448	-1.35103	0.106386	-0.0704852	-0.373211	-0.0329318	-0.398114	0.50672	0.749391	0.649935	-0.0897187	0.768317	0.934448	-1.01075	1.17032	-0.423552	0.370327	-0.301503	0.607687	-1.74902	0.0387769	0.122701	0.607687	-1.05377	0.0898423	0.106386	0.68066	0.639514	0.79615	0.90136	-0.10927	0.958671	0.749391	0.201063	0.0730643	0.884462
EHHADH	0.0295886	-0.762964	0.679741	1.12377	0.715756	-0.511247	0.242298	-0.0859626	0.784917	0.424977	0.887394	-0.941385	0.907973	0.23374	-1.09941	0.0980972	-1.69919	-1.14834	-0.394632	0.551906	0.691857	0.845229	1.01096	0.225126	0.340811	1.02968	0.948177	0.0194994	0.250799	0.691857	-1.17352	0.144906	-1.81895	-0.313577	-0.165247	0.733395	-1.39473	0.967821	-0.466278	-0.262225	0.679741	0.454277	0.850575	-0.130673	1.01096	0.308798	1.17045	0.938242	1.10198
FBP1	0.501967	-0.761484	0.87859	0.87859	0.676781	-0.761484	-0.936299	0.0614687	1.01184	-1.3768	1.49973	-0.125874	1.17072	-0.230663	-2.04555	0.87859	-1.13811	-0.344576	-0.469352	1.83198	0.14596	1.01184	0.830979	0.438092	-0.0288544	1.09369	-0.0288544	-0.936299	-0.125874	1.09369	-0.469352	0.0614687	-0.469352	-2.70252	-1.3768	-0.230663	-0.469352	1.24347	0.438092	-1.66893	1.17072	0.225328	0.676781	0.370941	1.47031	0.438092	0.87859	0.562869	1.47031
FRMD3	1.05371	0.974643	0.52292	1.15919	0.601857	0.617105	-1.20887	0.570834	0.974643	0.312191	0.617105	0.890651	0.586435	-0.992501	-0.49628	0.404025	-0.850324	-0.531333	0.647094	0.915187	-0.303175	1.06464	0.951174	1.0091	1.15919	0.951174	-1.97879	0.331065	0.601857	0.647094	0.647094	-0.244494	-0.0823674	0.404025	-1.61678	0.172124	-0.806076	0.787787	0.951174	-0.244494	0.632183	0.676431	0.617105	-0.428794	0.902975	-0.18826	0.878214	-0.0823674	0.92729
GRIK3	0.270664	1.70555	-0.00153724	1.19544	0.502058	0.502058	-0.250711	0.463873	-0.335425	0.294125	1.5204	-0.775473	0.574209	-0.250711	1.23151	-0.250711	-0.478156	0.246623	-0.00153724	-2.98745	-0.292147	0.317034	0.945505	0.520603	1.35596	0.221974	-1.60039	0.791459	1.3243	0.591441	0.520603	-0.100632	0.538802	0.144045	-0.0334611	-0.645468	0.657473	-1.20564	0.294125	0.608374	0.608374	0.791459	-0.0334611	-3.07531	0.339416	-0.530796	0.483153	0.170721	0.403632
SLC3A1	-0.0326821	0.223001	0.617443	0.779251	0.449256	-0.58564	0.0365767	0.230644	0.0719282	0.43651	0.492822	0.566857	1.04304	0.223001	-2.12494	-0.0232111	-2.47613	-1.44799	-0.624109	-0.116387	0.420382	0.884872	0.413869	0.583959	0.290087	1.43857	1.20966	0.66332	-0.449855	0.774439	0.0184987	-0.0762611	-1.5978	-0.297912	-0.0326821	-0.147396	-0.608572	0.913096	-0.157914	0.817063	0.82402	0.555317	0.449256	0.4429	0.600819	0.849189	0.350148	0.944851	1.11215
SLC51A	1.52231	0.955731	0.620014	0.407249	1.32736	-0.697272	0.146846	1.21613	0.407249	-0.188871	1.21613	1.52231	1.32736	1.6893	-0.962937	1.83536	-1.07893	-0.188871	0.407249	0.407249	0.955731	0.955731	-0.188871	-0.188871	0.620014	-1.07536	-1.03376	-0.188871	-0.188871	0.955731	-1.00585	0.146846	-1.39191	-1.47092	-0.685938	-0.188871	-1.47092	0.146846	1.21613	-1.19225	0.799903	0.620014	0.620014	0.620014	1.09318	-1.05893	1.4289	0.146846	-0.673093
SLC5A8	0.623156	1.12367	0.853656	0.54698	0.774848	0.25687	-1.7507	0.598893	0.88927	0.780859	0.815633	0.798515	0.832244	-1.72635	-1.77244	0.499726	-0.867947	0.25687	0.697209	-0.0352961	-0.993352	1.21595	1.20236	0.458836	0.908651	0.590567	0.528552	0.884318	0.437218	0.798515	0.717647	0.22564	-0.214265	0.697209	-1.77244	0.100235	-0.678852	0.853656	0.537842	-0.0352961	0.724298	0.918096	-0.0352961	0.0136036	0.931973	0.661401	0.869196	0.328104	-0.148072
SLC5A1	0.583697	0.609894	1.3577	1.31739	0.747597	0.235242	-0.274531	0.556362	1.04563	1.34188	1.70107	1.27432	0.83411	-0.177627	-1.83661	1.12957	-0.613359	0.36139	0.635043	-0.0936858	-0.613359	1.27835	0.715895	-0.0196441	1.34188	-0.224214	-1.40088	0.992093	0.014344	1.02608	-0.389143	0.542234	-1.55692	-0.710262	-1.41375	0.869043	-1.56888	0.918051	0.948722	-1.73266	0.527783	0.342046	0.556362	-0.274531	1.07077	-0.0936858	1.09495	0.186863	0.726641
CSDC2	0.326439	-0.168863	-0.879735	1.1753	1.39167	0.998523	0.896364	1.45424	0.326439	1.62087	1.51303	-1.23409	0.78216	0.110077	-1.23409	-1.13852	0.652687	1.45424	0.78216	1.32477	-0.562007	1.45424	-0.168863	0.652687	0.78216	1.45424	-0.168863	-1.23409	1.25291	-1.23409	-0.168863	0.110077	-1.16844	-1.10361	-1.23409	-0.66677	-0.800349	0.326439	0.110077	-1.23409	-0.737447	-0.168863	-0.168863	-0.168863	-0.168863	-1.0479	1.51303	0.50322	1.1753
GIPC2	0.134411	0.27609	0.183443	1.02571	0.841144	-0.683103	0.0301703	0.0833767	0.27609	0.403335	0.183443	0.403335	0.869239	0.31996	-1.14282	0.69034	-0.783169	-0.783169	-0.20868	0.0833767	0.841144	0.782987	0.481495	0.183443	0.443026	0.869239	-0.20868	0.896716	0.362342	0.782987	0.0833767	0.183443	-0.783169	0.31996	-1.14282	0.0301703	-0.891947	0.27609	0.657866	0.555055	0.403335	0.69034	1.04999	0.230625	1.0738	0.31996	0.721991	0.362342	1.24955
SLC6A3	0.630042	1.37703	0.536391	0.620225	0.781026	1.06501	0.493414	0.453945	0.320418	0.781026	1.2233	1.19961	0.810003	-0.900539	-0.417724	0.121905	-1.35322	-0.0713382	-0.00290601	-3.41049	0.481501	0.64452	0.460162	0.425279	0.661046	0.219432	-2.91713	0.219432	0.136682	0.61027	0.632476	-0.0331986	-0.37645	0.136682	-0.248352	1.00283	-0.461539	0.342663	0.357116	0.00885902	0.253332	0.388599	1.01145	-0.223664	0.910468	0.0374479	0.466324	-0.532775	1.11851
SLC22A12	0.515031	1.81967	0.85876	1.08181	1.12034	-0.355849	-1.16855	0.3529	1.43284	-0.00812554	1.7704	1.19111	0.515031	-0.193718	-1.61122	0.0913219	-0.193718	0.177467	0.216578	1.13877	-0.572918	0.925328	0.561132	0.830083	-0.902468	1.26988	-0.269704	-0.572918	-0.125747	0.561132	-0.193718	-0.355849	-1.45186	-0.125747	-1.42621	-0.572918	-1.47647	0.925328	0.64449	-0.572918	0.912552	0.0913219	0.830083	-0.572918	1.67492	-0.572918	1.32663	0.872635	1.40337
SLC22A11	0.418838	1.46359	0.862151	0.803816	1.01176	-0.585596	-0.585596	0.310886	0.870206	0.909505	1.76433	1.03234	0.504352	-0.180157	-1.65187	0.527461	-1.15608	-0.361858	-0.390832	0.33902	-0.51624	0.685196	1.08518	0.0690063	-0.51624	0.786484	0.122445	0.310886	-0.204123	0.173095	-0.111618	0.236761	-0.784362	-0.0271678	-0.156769	-0.829512	-0.660291	1.03234	0.625142	-0.253906	0.98363	0.723263	1.01867	-0.133931	1.41906	0.296507	1.04582	0.550034	1.31832
SLC22A24	0.881528	1.07719	-0.55324	0.36687	2.04458	0.36687	-1.06382	0.36687	1.24668	0.36687	0.36687	0.36687	1.07719	-0.668602	-1.39276	0.00171399	-0.919005	0.00171399	0.00171399	0.36687	1.07719	1.86294	1.07719	0.650106	0.00171399	0.650106	-0.572155	-0.512944	-0.878809	1.52992	0.650106	0.00171399	-1.34906	0.650106	-0.864105	-1.03656	-0.937518	1.52992	0.00171399	-0.948059	1.6509	1.07719	0.00171399	0.36687	1.76134	0.00171399	1.6509	0.00171399	0.650106
DIRAS2	0.438973	0.557265	0.519114	0.855083	0.353103	0.557265	0.519114	0.519114	0.630116	0.939942	1.61242	1.14069	0.731726	-0.43613	-1.94154	-0.00752427	-1.94154	-0.840459	0.0511055	-1.1086	-0.0691619	1.33251	0.698802	0.396805	0.763773	0.396805	-1.67339	1.0192	0.698802	1.06928	0.353103	-0.275669	-1.67339	0.396805	-0.353223	0.211566	-0.725928	1.27191	0.939942	0.307751	0.939942	0.160424	1.0445	-0.621369	0.855083	0.260621	0.939942	-0.275669	1.33251
FMO1	0.0974231	0.404718	0.605942	0.832611	0.678492	-0.786062	0.51073	0.38582	0.832611	0.21908	0.650144	0.575269	0.808624	0.459225	-2.81661	0.0974231	-0.661152	-0.500397	-0.500397	0.423242	0.590731	0.38582	0.366532	0.0974231	0.404718	0.867476	0.995234	0.0160293	-0.363258	0.21908	-0.604441	0.285138	-1.95794	0.678492	-0.243678	0.0160293	-0.661152	0.0439549	-0.363258	0.832611	0.575269	0.664425	0.241621	0.901088	0.964893	0.771449	1.37452	0.459225	0.543556
AMN	0.650882	-0.233579	-0.00826142	0.829774	1.22025	-0.624054	-0.883011	0.484814	0.955355	-0.00826142	2.1481	1.06866	1.37521	-0.883011	-1.68741	0.61154	-0.746325	-1.03797	-0.513447	1.17189	0.725779	-0.00826142	0.484814	0.688935	-0.233579	0.0580708	-1.42845	-2.02126	-0.41247	0.484814	-1.21687	-0.00826142	-0.624054	-0.153513	-0.883011	0.570816	-0.883011	0.955355	0.796134	-0.746325	1.31132	0.180341	1.19632	-0.319581	0.725779	0.439299	1.06866	1.01339	1.71424
ABCG2	0.0208805	-0.0495038	-0.0495038	1.85936	0.923213	0.429197	-0.202833	1.19992	0.52567	0.478327	0.6995	-1.71701	0.923213	-0.473136	-0.286848	0.571352	0.429197	0.65817	0.65817	-0.123912	-0.814679	1.30625	-0.0495038	0.0208805	3.20487	0.923213	-1.47967	0.65817	1.08413	1.49594	0.151168	0.324998	0.324998	-0.577335	-0.814679	-0.690605	-0.0495038	-0.0495038	0.739559	-1.10517	-0.814679	-0.286848	-0.202833	-0.473136	-0.286848	-1.279	0.888497	0.269595	-1.10517
SLC2A2	0.215711	-0.463969	0.444311	0.800289	0.60345	-0.0884949	0.911546	0.177908	0.384546	0.320657	1.14233	0.60345	-0.141425	0.00907237	-2.76507	1.0716	-2.40263	-0.632804	-0.389847	0.138496	0.286979	0.627504	0.875925	0.0542536	0.0973327	1.18231	-0.963097	1.05679	0.838879	0.578754	-0.544544	0.353152	-2.56202	-0.389847	0.177908	0.00907237	-0.730372	0.578754	0.177908	-1.27468	0.962533	0.444311	0.627504	-1.10585	0.650949	-0.632804	1.10055	0.650949	1.12861
STUM	0.475006	-1.18367	1.28758	0.892875	0.10742	-0.239345	-1.83878	0.10742	1.08077	-1.47479	1.28758	0.10742	1.28758	0.366422	-1.39871	0.366422	1.28758	0.662905	1.18936	0.892875	-1.30324	1.67374	0.662905	0.475006	1.28758	0.245036	-0.765798	-1.18367	0.745396	0.745396	-0.239345	-0.469315	-0.239345	-0.239345	-1.35047	-1.83904	-0.469315	0.662905	-0.0514465	-1.28702	-0.0514465	0.745396	0.821771	0.10742	0.892875	0.245036	0.475006	-0.765798	1.67374
LGALS2	0.537763	0.194962	0.679892	0.978417	0.86723	-1.02604	-0.425445	0.092679	0.460294	0.092679	1.4235	0.745438	1.30546	0.092679	-2.20528	0.460294	-1.31118	-0.793059	-0.596078	-0.0185085	0.610803	-0.274936	0.807784	0.460294	0.537763	1.12893	-0.140301	0.194962	-0.140301	0.537763	0.092679	-0.140301	-1.31118	-1.31118	-0.793059	1.0807	-1.31118	0.745438	0.807784	0.28966	0.194962	0.460294	0.807784	0.092679	0.978417	0.377823	1.12893	0.807784	1.4235
CA4	0.721583	-0.853279	-1.40515	0.814846	0.721583	0.503233	-0.456524	1.79659	1.05083	0.372571	1.4931	-0.859783	0.721583	0.221732	0.221732	0.899988	0.814846	-0.456524	0.503233	1.39984	-0.853279	2.77954	-0.456524	0.814846	1.11834	0.899988	-0.853279	-1.53153	-0.456524	1.29674	0.618486	-0.456524	-1.05319	-0.175023	-0.456524	-1.07837	-1.40957	1.34965	1.11834	-0.456524	1.18149	0.221732	0.899988	-1.06797	1.05083	-1.3225	0.503233	1.05083	0.221732
CGN	-0.370832	-0.370832	-0.130233	0.306949	0.503533	-1.97016	0.0663503	-0.243836	0.0663503	0.719901	0.561829	0.232559	1.1239	1.15708	-0.877602	0.376536	-0.370832	-0.681018	-1.87537	1.64739	0.441903	-0.370832	1.2509	0.561829	-0.877602	-1.42839	-0.0274676	-1.1182	-1.42839	0.152654	0.232559	0.152654	-2.28917	-0.877602	-0.877602	0.232559	-0.370832	0.441903	0.857734	-0.370832	-0.681018	1.05432	1.15708	-0.0274676	1.44248	-0.877602	-0.130233	0.669742	2.14259
CLEC18C	0.865134	0.125032	-0.606307	0.838574	0.81117	-0.165391	0.292616	0.81117	1.11344	0.553528	1.53852	0.125032	1.7501	0.125032	-0.606307	0.341952	-1.20459	0.240289	-0.473253	-0.0831251	0.475006	-0.956281	0.240289	0.838574	0.240289	1.07329	0.81117	-0.956281	0.940237	0.51516	-0.165391	0.240289	-0.165391	-2.0737	-0.956281	-0.00802184	-0.763676	0.81117	-0.0831251	-0.763676	0.986905	0.475006	0.51516	0.125032	1.67158	-0.165391	1.36665	-0.00802184	2.05514
CLEC18B	1.03124	0.666933	0.154238	0.975595	0.964065	-0.165816	0.181034	0.698123	0.891787	0.813562	1.00937	0.393289	1.64063	-0.47829	-0.532659	0.566714	-2.18262	-0.245129	-0.0926101	-0.0926101	-0.0580171	0.666933	0.493508	1.10404	0.601307	1.0838	0.00760919	-0.86397	0.493508	0.00760919	0.0982685	0.281253	-0.0246381	-1.24965	-0.532659	-0.204646	-0.331661	0.650946	-0.0926101	-0.165816	0.757592	0.785989	0.126665	-0.0246381	1.4592	-0.287411	1.17167	0.232463	1.57582
CLEC18A	1.08648	0.987137	0.944123	0.775046	0.460478	0.249493	0.149041	0.720293	0.921822	0.566852	1.59189	0.0360019	1.70303	0.0360019	-0.531716	0.748084	-1.15772	0.149041	0.0360019	0.200663	-0.531716	0.851412	0.460478	0.69162	-0.0932374	0.965886	-0.165527	-1.15772	0.339881	0.720293	0.0942888	0.249493	-0.165527	-1.80182	-0.956192	-0.0263079	-0.24411	0.965886	0.0360019	-2.15241	0.875497	0.200663	-0.0263079	-0.652313	1.44004	0.249493	1.15877	-0.0932374	1.73111
DDC	0.194968	0.43492	0.463897	0.915775	0.849157	-0.218134	0.389337	0.0642834	0.420019	0.463897	1.34207	1.08714	1.02024	0.518817	-2.39913	0.6413	-0.869711	-0.727082	-0.0926994	1.0544	0.040211	1.18919	0.594582	0.252942	0.43492	0.582453	0.040211	-0.2893	-0.367595	0.477993	-0.552519	0.040211	-2.49947	-0.552519	-2.19028	0.340933	-1.04427	0.883175	0.463897	-0.327468	0.582453	0.544896	0.696028	0.340933	0.840416	-0.122223	0.357402	0.674594	1.09986
BDNF	1.27372	0.929523	0.148266	0.298772	1.00729	0.55028	-1.62341	1.38653	0.298772	1.21278	1.00729	0.148266	0.148266	0.929523	-1.85672	0.298772	-0.482485	0.657705	0.55028	-1.53895	-0.025479	1.53703	-0.482485	0.148266	0.431527	1.58304	0.929523	0.755777	0.657705	1.38653	-0.230976	-0.230976	-0.230976	-0.806735	-1.54847	-0.025479	-0.230976	-0.230976	-0.482485	0.298772	1.08003	-1.27216	-1.39905	1.21278	1.48906	-1.42009	0.755777	-0.025479	-0.482485
SLC16A12	0.203808	0.365004	0.606746	1.36257	0.87746	0.288494	-1.08401	0.443084	-0.0903502	0.775631	0.725165	-0.157896	0.579392	0.79707	-0.251319	0.24728	-0.428311	-0.212619	-0.013282	0.646085	0.896347	1.48766	0.214901	0.658776	-0.656494	0.355834	1.43675	-1.43447	0.298471	0.426385	-0.140462	0.236634	-0.978101	0.719354	-0.593006	-0.251319	-0.140462	0.24728	-0.292003	0.203808	0.58632	0.775631	0.858114	1.2364	1.09361	0.0433977	1.0863	0.443084	-1.20628
ANKS4B	0.225164	-0.595338	0.225164	0.554206	0.600533	-0.908488	0.0889207	0.159173	0.687662	0.402071	1.04189	0.01382	0.947179	0.402071	-2.42225	1.04189	-2.49323	-0.740691	-0.248692	0.913683	-0.595338	0.554206	1.10075	0.346237	-0.595338	0.687662	1.30872	-0.153978	-0.467128	0.287383	-0.248692	0.159173	-2.65125	0.01382	-0.35244	0.45518	-2.54693	1.07172	0.159173	0.01382	0.768331	0.768331	1.10075	0.287383	1.04189	0.45518	0.979675	0.287383	1.04189
SYT9	-0.168427	0.914119	0.705085	0.829541	0.858492	-0.423252	-2.69937	-0.523962	0.601068	-0.331311	1.04158	-2.22458	1.11128	-2.82954	-2.87771	0.309164	-0.900843	-0.246734	-1.49216	0.0367284	-0.0273308	0.799774	1.25798	0.485683	-2.55133	0.0367284	0.940871	1.29641	0.563989	0.0367284	-0.246734	-0.900843	-0.759747	0.401105	-0.168427	0.563989	-0.900843	0.0367284	0.0971251	-2.52191	0.705085	0.485683	0.914119	-0.423252	1.35155	0.705085	0.966962	0.829541	1.2181
GHR	0.312087	-0.339701	0.312087	0.933766	0.79563	-0.514535	0.0301783	0.280283	0.753034	-0.0102515	0.143842	-0.0954708	-0.514535	-0.235935	-0.579014	-0.187252	1.60114	0.708859	0.280283	0.539932	0.179443	1.45401	1.34034	0.179443	0.63937	1.1543	0.686143	0.988397	1.24378	0.431443	-0.647179	-0.339701	-0.514535	-0.514535	-0.579014	-0.514535	-1.27999	0.615277	-0.235935	-0.0102515	-0.339701	0.731151	1.55777	-0.453364	1.21469	-0.28669	0.79563	0.247608	0.513721
SLC39A5	0.316742	0.513432	-1.32055	0.646116	0.706162	-0.931128	-0.348977	0.316742	0.646116	0.316742	1.49466	-1.10623	1.19677	0.646116	-1.32055	0.676608	-2.13192	-0.931128	-0.440516	0.937781	0.439516	0.513432	0.225203	0.582063	-0.0510954	0.614623	0.866606	-1.59685	-0.541707	0.175939	-0.541707	0.0108892	-2.497	-2.18615	0.0691149	0.706162	-0.188534	1.02515	0.175939	-1.59685	0.937781	0.513432	0.890922	1.28034	0.676608	0.676608	0.582063	0.937781	0.78973
FTCD	-0.399742	-0.0560343	0.461386	0.248932	0.883303	-1.74983	0.684442	-0.494273	0.823016	0.316405	1.31372	-0.603402	0.133879	0.316405	-1.47438	-0.732473	-0.241771	-0.241771	-0.494273	1.00268	1.56858	-0.890444	-0.00357075	0.897605	-1.38115	1.15575	-1.40302	0.559187	0.133879	0.174343	0.487132	0.248932	-1.69698	-1.54973	-0.00357075	-0.174298	-0.316359	0.721711	0.559187	-1.38506	0.823016	0.581663	1.38831	-1.65896	0.990364	-0.241771	0.0909606	0.347874	2.19699
BHMT	0.0135499	0.59931	0.334539	0.968931	0.65074	-0.620926	0.755171	0.0653805	0.488055	0.301562	0.933215	0.65074	-0.074241	-0.901582	-1.28829	-0.828944	-1.4396	-0.715206	-0.154443	0.685968	0.400539	-0.299731	0.770176	0.0135499	-0.497546	1.42079	0.485255	1.13403	0.755171	0.161831	-0.342612	-0.18084	-1.42165	-0.0317239	0.0135499	0.875292	-0.164921	0.094455	-0.00883874	0.436441	-0.218968	0.643548	1.36851	-0.128704	-0.128704	0.512926	-0.0694295	1.01527	0.832119
G6PC	-0.0954346	-0.331689	-0.0954346	1.09283	1.40955	-1.18397	-1.12771	0.237548	0.57053	-0.0954346	1.50262	1.04304	0.364142	-0.0954346	-1.07887	0.364142	-1.23391	0.473802	-0.970798	2.01099	0.735328	1.13977	1.18417	0.990038	-0.664672	0.990038	-0.997709	-0.980793	0.872518	0.806784	-0.906621	-0.67245	-1.17831	-1.23391	-1.09485	0.0878187	-1.10784	1.09283	0.473802	-1.11924	1.709	0.473802	1.55927	0.364142	0.57053	-1.0241	0.364142	0.735328	1.52689
FUT6	-0.138226	0.119436	0.191126	1.10341	1.30326	-0.501379	-0.664675	-0.0438596	0.531015	-0.0438596	1.41537	0.845744	1.05221	-0.0438596	-2.03896	-0.501379	-0.864533	-0.138226	-0.501379	1.37954	0.94011	0.119436	0.377098	0.119436	-1.1222	0.431396	1.19777	-1.48535	-0.664675	0.191126	-0.501379	-0.0438596	-1.88493	-1.81501	-0.243718	0.191126	-0.363315	0.377098	0.377098	-1.54598	0.702133	0.257501	0.845744	0.997914	1.43276	0.531015	0.909746	0.845744	1.28314
KHK	0.0648708	0.449313	0.126854	0.805787	1.02823	-0.830236	1.21771	-0.384612	0.585065	0.633006	1.51431	0.392138	0.773393	-0.12683	-0.867746	-0.337097	-1.77344	-0.988885	-0.66021	0.344088	-0.053082	0.141804	0.380326	0.213571	-0.384612	0.0807069	0.875272	0.344088	0.171092	0.0963118	-0.725012	0.482205	-1.17525	-0.725012	0.524544	0.267705	-0.69212	0.392138	-0.000929437	1.085	0.43812	0.524544	0.867771	0.43812	0.926356	0.696705	0.642342	0.141804	1.76265
SPON1	0.593977	1.43892	1.34947	0.959693	-0.602965	0.378036	0.24662	0.216508	1.35416	0.990354	1.07022	1.11002	0.959693	-0.737324	-0.666405	1.11351	0.783471	0.752586	0.758891	0.0782765	-1.73705	1.65327	1.19478	0.275298	-1.57204	1.04346	1.32931	0.883131	0.840859	0.898247	0.542335	0.0381202	-0.216491	-0.737324	-0.185606	-0.185606	-0.400368	1.48383	-0.0512467	-0.493185	0.908118	0.908118	0.585671	0.133896	1.10297	-0.249046	-1.95722	0.15135	-1.57204
DOC2A	0.473135	0.949212	0.526024	0.526024	1.06358	-0.0735235	0.397757	0.0467052	0.844318	1.37835	1.55818	-0.0115294	1.02355	0.377951	-2.70654	0.29437	-1.61951	-0.512275	-0.28787	-1.61951	-0.17473	-0.416137	1.20038	0.226536	-0.512275	0.436185	1.60393	1.11138	0.0467052	0.337069	0.315957	0.377951	-0.876803	-1.12882	-0.876803	-0.0735235	-0.739344	0.153546	-1.34317	0.819366	0.767431	0.992391	0.68385	0.49109	1.52844	0.981777	0.543026	-0.67735	1.14798
SMIM24	-0.0926287	0.905909	1.11163	1.48905	0.265706	-1.18776	-0.397179	0.0853483	0.826168	0.54827	1.37433	0.774923	0.739168	-0.55966	-1.33518	-1.50955	-0.947422	-0.895716	-0.0926287	1.28599	-0.137118	0.0103028	1.10544	-0.071137	0.280533	1.06095	-1.72295	0.417386	0.0103028	-0.137118	0.138004	-0.0501177	-1.72295	0.0296234	-0.311479	0.898227	-1.61031	-0.258335	0.581062	0.0296234	1.30634	0.826168	1.11778	0.351405	1.02785	0.800888	0.559326	0.663378	1.20959
GABRB3	0.722461	1.10427	-0.164806	0.722461	1.44254	1.02325	0.681658	0.030911	0.496321	1.17844	1.10427	0.261029	0.994495	-0.164806	-1.96618	0.546454	-0.281926	-0.164806	0.386541	0.593876	-1.38071	1.64524	0.190824	0.546454	0.761449	-0.77276	-1.49415	1.54194	-0.577043	1.22461	-0.577043	0.030911	-0.77276	0.994495	-0.77276	-0.281926	0.030911	1.02325	-1.56342	0.546454	1.17844	0.496321	-1.98867	-0.164806	1.57271	0.030911	0.994495	-0.281926	0.933982
HMGCS2	0.0932888	-0.891684	-0.111112	0.930732	0.251834	-0.111112	-1.38417	0.873862	1.23681	-1.30544	1.69285	-0.603598	0.319553	-0.00158627	-1.38417	0.902866	-0.946449	-0.111112	-0.111112	1.53664	-1.38417	-0.891684	1.40942	0.669461	-1.32615	0.873862	0.62885	-0.111112	1.381	-0.111112	-1.19704	-0.914591	-1.17082	-0.111112	-1.35842	-0.00158627	-1.38417	0.53992	-0.00158627	-1.38417	0.319553	0.62885	0.812039	0.812039	0.0932888	0.53992	1.25435	0.0932888	1.61382
PLG	-0.753945	-0.693567	0.229752	1.44914	1.45233	0.147348	-1.03548	0.642254	-0.978176	-0.916244	1.32608	-0.351652	0.642254	-1.03548	-0.998469	-0.797042	0.229752	0.67409	0.416946	1.34622	-1.03548	-1.01334	0.229752	1.15598	-0.693567	1.44914	-1.02076	-0.00973838	1.21601	-0.00973838	-0.934978	0.842261	-0.92732	-1.03548	-1.03548	-0.955215	-0.988666	0.390275	0.967446	-1.03548	0.489262	1.20563	1.76135	0.784162	-0.947712	-1.0226	1.02365	-1.00649	1.92519
SCN4B	1.1849	1.72733	0.153259	1.53385	0.311148	0.0192574	-0.0793342	1.3024	1.3024	-0.0290111	1.64655	0.0192574	0.632686	-0.508439	0.574996	0.632686	0.604193	0.110257	0.862259	-1.48592	-1.06418	0.765682	-0.186901	1.01434	1.65843	0.54506	-1.48592	-0.244591	0.993774	0.885219	0.382832	-0.848598	0.574996	-0.0793342	-0.666328	-0.508439	-0.0793342	1.14907	-0.436755	-0.36917	0.907742	0.311148	-0.0290111	-2.14761	1.11211	-1.06418	0.514346	0.194751	0.194751
BBOX1	0.173366	0.699624	0.0830784	1.16341	0.72888	-0.321044	0.5259	-0.114134	0.661506	0.340136	0.942407	-0.0940899	1.08394	0.0988411	-1.4206	0.406893	-0.857937	0.144372	-0.295272	0.385245	0.902802	1.27705	0.596531	0.468575	0.613269	0.902802	0.241621	1.15496	0.427979	0.363004	-0.463824	-0.000681886	-2.74742	0.292372	0.144372	0.570759	-0.6768	0.613269	0.228422	-0.24606	0.791087	0.676969	0.714384	-1.23946	0.507238	0.0670035	0.87328	0.891122	0.43832
GATM	0.371284	0.785871	0.506793	0.909793	1.00542	-0.419695	-0.419695	0.302661	0.261694	0.371284	1.0862	1.0835	0.855862	0.19213	-0.893012	0.25124	-1.23661	-0.745253	-0.503051	1.31268	0.297613	1.52173	0.990951	0.312697	0.181077	0.235393	-1.4415	0.39491	0.485201	0.792708	-0.780593	-0.260045	-1.23661	0.900443	-0.854409	-0.0498682	-0.946403	0.532223	-0.125505	-0.688478	0.796112	0.440867	0.297613	0.0648363	0.912894	0.399582	1.56114	0.697114	0.458789
GDF6	-2.1284	1.56698	-0.279238	1.12787	0.377199	0.713093	0.558117	-0.718351	-1.65151	0.910545	1.94997	-0.718351	0.782987	0.377199	-0.279238	0.782987	0.0323181	-0.112295	0.159876	-1.68353	-1.46902	-1.46902	1.07749	-0.112295	-1.46902	0.471431	-0.718351	0.558117	0.27398	1.63071	-0.47669	0.0323181	0.159876	-0.47669	-0.279238	0.0323181	-1.50807	-0.47669	0.27398	1.02465	0.27398	0.159876	0.910545	-1.9464	0.159876	-0.112295	1.26631	0.159876	1.56698
PDGFD	0.449446	0.404786	-0.175584	1.53389	0.137062	0.209264	-0.0629209	0.419841	0.677374	0.389556	0.839358	0.226712	0.310649	-0.0415	-0.351492	0.277713	0.677374	0.243933	0.713801	-0.87226	-0.298791	1.94932	0.601352	0.534466	0.725723	0.77236	-0.87226	0.677374	0.760854	1.77942	0.260931	-0.351492	-0.65219	-0.351492	-1.13661	0.374148	-0.49328	0.209264	0.77236	0.389556	-0.298791	0.492642	0.000324322	-0.686409	-0.106837	-0.586309	0.963926	0.0207489	-0.223493
LIN7A	0.44862	0.495669	0.87777	1.09453	0.583921	0.293453	-1.11953	0.794387	0.794387	0.955061	0.144134	0.206411	0.472406	0.44862	-0.557906	1.18226	-0.440184	-0.237968	0.583921	-0.192922	-1.6602	1.45624	1.28532	0.0432559	0.998864	1.33852	-0.149716	0.206411	0.265227	0.703869	0.0432559	-0.149716	0.17573	0.776892	-1.49704	-0.841841	-0.497409	0.60488	0.794387	-0.385894	1.09453	0.540714	0.645593	0.472406	1.21774	0.00737401	1.34884	-0.0297671	1.30692
TLL1	0.69113	1.88679	0.69113	0.996843	0.69113	1.26147	0.118164	0.247191	1.20512	0.69113	0.538214	0.570309	0.205624	-0.514389	0.287438	0.364289	0.436747	0.801432	0.85318	-0.854458	0.287438	0.505286	0.118164	0.162648	1.49566	1.58413	-0.760514	-0.0772471	0.118164	1.43304	0.326446	-0.131198	0.85318	0.401036	-1.06623	-0.441932	-0.514389	1.12587	0.326446	-0.24652	2.15839	-0.441932	-0.131198	-1.18705	1.01928	-0.30837	1.22419	-0.30837	-0.514389
ANXA13	-0.556732	1.99471	0.828227	0.754191	0.631707	-0.30566	-0.200401	0.26915	-0.105182	0.38682	1.25681	0.992372	2.04872	1.0793	-2.50077	0.540822	-2.26503	-1.40321	-0.0182545	-0.89288	-2.05396	-0.0182545	0.754191	0.135748	-0.30566	1.3667	-1.40321	0.863285	-0.89288	0.587298	0.587298	0.26915	-2.28171	-1.40321	0.38682	0.587298	-1.97249	0.674225	1.44667	0.38682	0.674225	0.863285	0.754191	-0.200401	1.60615	-0.556732	0.992372	0.38682	1.6696
PCK1	0.396859	1.02934	0.233973	0.847459	1.33984	-0.654219	-0.897355	0.582808	0.863438	-0.0604472	1.40539	0.266836	0.814255	0.447135	-2.1008	0.768346	0.488107	0.521254	0.162711	1.09416	-1.00439	0.143584	0.951746	0.872837	1.08529	0.547624	-0.560291	-1.65251	0.521254	0.58768	0.133803	0.242348	-0.72548	-0.948638	-0.161439	0.0150158	-1.00439	0.793474	0.434931	-0.210123	1.32773	0.656638	0.383648	0.917869	1.35906	-0.244764	0.349379	0.233973	1.25006
GJB1	0.422587	0.123171	0.65955	1.02298	0.65955	-0.667863	-0.92252	0.585897	0.585897	-0.131485	1.45058	1.02298	1.21362	-0.459794	-2.31395	0.585897	-0.92252	-0.459794	-0.283874	1.12228	-0.131485	0.914206	0.65955	0.231942	0.123171	0.969887	0.507161	-0.667863	0.00293171	0.422587	-0.283874	0.331241	-2.42733	-2.35101	-0.92252	0.331241	-1.25083	1.16886	0.585897	0.331241	1.07371	0.123171	0.969887	0.231942	1.16886	-0.131485	0.969887	0.585897	1.12228
AGMAT	0.296861	0.874068	0.417068	1.13736	0.874068	-0.517774	0.358635	0.417068	0.836143	0.00693595	1.87177	1.01371	0.946144	0.525232	-1.26689	0.231341	-1.26689	-0.390481	-0.390481	1.50517	-0.390481	0.575509	0.417068	0.231341	0.0870278	0.358635	1.0773	0.472503	0.161592	0.358635	-1.02573	-0.0795698	-2.14772	0.296861	-1.02573	0.161592	-2.15217	0.525232	0.00693595	0.00693595	1.16618	0.417068	0.669546	0.713664	1.2483	0.417068	1.22162	0.296861	0.756051
TPPP	-0.84467	1.83664	1.11754	1.25865	0.202905	0.0718279	0.604895	0.281819	0.456029	0.281819	2.04013	1.83664	1.04799	-1.10236	-0.0784956	0.0241274	-0.0259007	0.355091	0.0241274	0.91364	-0.133935	0.355091	0.518192	0.319109	-0.638907	-1.26042	-2.38691	-0.320883	-0.254706	-0.391626	0.710154	-0.192543	-0.467614	-0.254706	0.319109	0.91364	-1.26042	1.02984	1.2439	0.805606	0.684835	-1.10236	0.91364	-0.965442	0.518192	-0.638907	0.423475	0.281819	1.64468
ZNF711	0.569792	0.381441	0.730128	0.692219	0.933278	0.381441	-1.40992	0.328734	0.652932	1.40173	-0.223103	1.02212	-0.3171	-0.971899	-0.533882	1.15566	-0.223103	0.153167	0.652932	0.0876752	0.901963	1.1042	1.15566	0.612162	0.901963	1.31859	0.0179553	-1.16886	1.22851	1.13024	0.273322	-0.136634	-0.420062	0.153167	-1.40992	-0.533882	-0.420062	0.612162	0.273322	-2.55208	0.328734	0.869713	0.836471	-0.533882	0.933278	-1.40992	0.525693	0.0179553	0.766751
ACADL	0.132943	0.45422	0.681125	0.43937	0.920838	-0.104513	-0.571132	0.132943	0.43937	1.0332	0.19002	0.785291	0.483356	0.279276	-1.17105	0.45422	-0.607669	-0.645404	0.0728866	-1.11202	0.0310339	1.17567	1.28822	0.208434	0.113271	1.1437	0.644197	0.346009	0.870576	0.46888	0.0310339	0.00952257	-1.52249	1.25926	-1.05587	-0.128742	-0.535719	0.497652	0.0932557	-0.314333	0.497652	0.668947	0.959525	0.0728866	1.50871	0.579889	0.579889	0.0932557	0.705102
ZNF385B	-0.559526	1.46859	0.471683	-0.559526	1.50289	0.344794	0.471683	0.194717	0.10799	1.07113	0.194717	-0.375845	-0.559526	-1.27179	-1.67954	-1.41528	0.194717	0.0110368	-0.375845	0.880324	1.75277	-1.13009	1.27167	0.805441	-0.79633	1.17749	0.581599	1.29362	0.528474	-0.0988793	0.915357	0.194717	-1.64492	1.4143	-1.3187	0.194717	-0.559526	0.981243	0.631502	-1.26907	1.07113	1.01231	0.843733	-0.225768	0.528474	1.65576	0.678552	0.915357	0.948959
BTNL9	0.444264	0.310971	-0.946331	0.858299	0.892302	0.670561	0.126376	0.739956	0.786984	0.832093	0.996096	-0.57453	0.207069	0.786984	-0.606562	0.517148	0.39286	-0.321661	0.875431	-0.744866	-0.0750883	1.64982	0.949399	0.563196	1.19119	-0.20273	-0.543402	0.338947	0.0572917	1.27718	0.805249	0.191395	-0.137067	0.021059	-0.513126	0.0024872	-0.991439	-0.373066	-0.225514	-0.272542	0.021059	0.074972	0.222524	0.282268	1.01872	-1.13899	0.607402	0.175496	-0.426979
PHYHIPL	0.194459	0.129587	0.963894	0.781334	0.935824	-0.285856	0.194459	0.129587	0.510835	1.16258	0.596373	-0.186789	0.963894	1.20632	-1.8101	-0.0153566	-0.838536	-0.396604	0.312147	0.365891	-0.097171	1.20632	0.194459	0.129587	0.194459	1.0929	1.34514	0.464959	-0.186789	0.129587	-0.285856	-0.0153566	-2.11959	-0.285856	-0.667104	0.312147	-1.83643	0.636391	-0.186789	-0.285856	0.636391	0.935824	0.636391	0.312147	1.46608	1.26834	1.3634	0.554576	0.312147
IQSEC3	0.378083	-1.36868	1.54484	-0.471971	-0.620785	-0.0550253	-1.45974	-0.0550253	1.76515	-0.34615	0.89436	0.21961	-0.34615	-1.48873	-0.141023	-1.41896	0.21961	0.510734	-0.471971	0.510734	0.814011	-1.36868	0.21961	-0.620785	-1.36868	1.71072	-1.56335	-1.36868	0.378083	0.275923	-0.141023	-0.34615	-0.802919	-0.802919	-0.141023	-0.141023	-0.141023	0.967503	0.919476	-1.59835	0.0937889	0.89436	1.40744	-1.74895	1.68208	-0.34615	0.550558	0.588528	1.77303
CD36	0.931204	0.279451	-0.539372	1.19622	0.315207	-0.158121	0.154935	0.643539	0.464154	0.0678092	0.211449	-0.424762	0.421267	0.458145	0.587462	0.927552	1.49915	-0.472181	0.819087	-2.60538	-1.26349	1.43527	0.433721	0.638577	1.74799	0.59791	-1.30187	0.279451	0.871006	1.40274	0.163219	-0.308888	0.414977	-0.322615	-0.974369	-0.00821446	-0.00821446	-0.0486629	0.272134	0.0493718	-0.539372	0.768477	0.138143	-0.0801836	-0.0695589	-1.62612	0.737645	0.315207	0.242281
AGTR1	1.33009	1.23469	-0.48085	1.39543	0.741327	0.0373507	-0.48085	1.49459	1.1277	0.5446	1.28368	-0.184212	0.825353	-0.320113	-0.0664885	1.1277	0.5446	0.426877	0.426877	0.741327	-0.48085	1.99596	0.648439	0.487702	-0.184212	1.41617	-0.931202	-1.28867	0.696106	1.0689	0.214265	-0.0664885	-0.48085	0.0373507	-1.30672	-0.184212	-1.60424	1.1277	0.741327	0.0373507	0.825353	1.0689	0.361542	-1.89975	1.33009	-0.677577	0.426877	0.426877	-0.184212
PKLR	0.286235	0.771635	0.715298	1.09542	1.09542	-0.311192	-1.46144	0.0884473	1.27512	-0.0276433	1.89031	-0.159256	1.09542	0.523931	-2.07721	0.92357	-2.07721	-0.311192	-0.159256	1.13408	-0.490893	-0.159256	0.523931	0.371996	-0.994379	0.450888	1.09542	-1.39402	-0.159256	0.192294	-1.48232	0.286235	-2.01047	-0.490893	0.0884473	0.286235	-0.710831	1.17127	0.286235	-0.490893	0.771635	0.875481	0.875481	0.771635	1.69642	0.771635	1.36906	-0.159256	1.36906
CES3	0.317302	1.15676	0.0933462	0.61342	1.13489	0.416157	-0.230095	0.376204	0.732919	0.512828	1.11628	1.14589	-0.010911	0.334505	0.157019	-0.0611722	-1.41088	-0.474446	-0.293768	-0.474446	0.574446	0.952679	0.416157	0.71592	-1.35926	0.146698	-2.45978	-0.199784	0.680986	0.226306	-0.184981	0.317302	-0.344475	0.844122	-1.35926	0.698613	-0.156047	-0.127965	-0.199784	-0.114227	0.829007	-0.0232304	0.95713	0.638546	0.710186	-2.3126	0.351404	0.632327	1.14953
FAM196B	0.836342	1.39968	0.539088	0.539088	1.11206	0.105905	0.898196	0.105905	0.539088	0.62248	0.770219	1.28679	-0.216571	0.233882	-0.430433	0.105905	-1.33356	-0.216571	0.233882	-0.216571	0.539088	-1.13489	1.01108	-1.19898	1.32592	0.447743	1.01108	1.28679	0.62248	0.539088	0.105905	0.898196	-0.430433	0.539088	-1.53885	0.770219	-1.58504	0.956298	-0.216571	1.53208	0.699194	0.346765	0.956298	-0.0418337	1.11206	-0.706148	0.539088	0.233882	0.898196
SLC22A6	0.523703	-0.39927	-0.0363941	1.40434	1.01609	-1.13649	-0.876439	0.948389	0.695017	-0.194909	2.09875	0.789874	0.744028	1.13476	-1.12639	0.455997	-0.0363941	0.297483	-0.0363941	1.65397	-1.17969	0.83294	0.523703	0.523703	-1.04268	0.297483	-0.39927	-0.0363941	-0.0363941	0.0931218	-1.1281	-0.0363941	-0.930452	0.585513	-1.17969	-0.964714	-1.17969	0.455997	-0.846282	-1.15872	1.30412	0.911952	0.789874	0.83294	1.87779	-1.09142	1.30412	0.297483	0.455997
SLC22A2	0.490864	0.362183	0.255783	0.425798	0.515438	-0.577094	-0.0508952	0.405167	0.630459	-0.089436	0.59852	0.418982	0.506313	0.0813261	-1.29532	0.394642	-1.17998	-0.335256	-0.552808	0.21236	0.401674	-0.308611	0.398166	0.358492	-0.136958	0.996017	0.530411	0.768654	0.216813	0.0208865	0.255783	0.059888	-0.441607	0.570863	-0.362848	-0.165478	0.0378417	0.777336	0.398166	-3.54098	0.695462	0.394642	0.872691	-0.129989	0.198845	0.617311	0.833535	0.590326	1.08664
GSTA1	0.516797	-0.734385	1.16916	0.516797	-0.13655	-0.416332	0.566356	0.879055	0.55561	-0.190669	0.597737	0.0591311	0.26415	0.420132	-0.654545	0.373781	-1.17336	-0.295413	0.373781	0.248303	0.694105	1.21947	0.694105	0.0692527	1.2776	0.79601	1.06335	-0.888688	0.0792454	0.868235	-0.559348	-0.397874	-0.680266	0.868235	-0.0737632	-0.823282	-0.494839	0.463895	-0.264033	0.720849	-0.03837	-0.559348	-0.379841	0.317222	0.516797	0.652198	1.5219	0.76763	-1.08097
GLYATL1	0.635678	-0.29918	0.525624	1.24208	0.746084	-0.575908	-0.53116	0.449842	0.710671	0.540089	0.384602	-0.0310781	0.757604	0.29629	-1.39095	0.219295	-1.39095	-0.232814	0.29629	0.915651	-0.201272	1.34689	0.29629	0.239129	0.465484	1.48537	1.45812	0.199043	0.29629	0.686317	-0.29918	0.314613	-1.78097	-0.00542521	0.258563	-0.370466	-0.575908	0.686317	-0.370466	-0.112416	1.07634	0.875978	0.525624	0.0908476	1.2211	0.981369	0.540089	0.480875	0.510938
C1orf210	1.18036	-0.0279553	1.25135	0.734409	0.488982	-0.0279553	-1.51308	0.734409	1.10448	-0.0279553	1.78534	1.02297	1.65049	-0.0279553	-1.79811	0.934937	-0.589791	0.172573	-0.273382	1.18036	-0.0279553	1.02297	0.734409	0.172573	1.25135	0.342117	0.488982	-0.589791	-0.273382	1.10448	0.488982	-1.26455	-1.76025	-1.14172	-0.589791	0.488982	-1.13368	1.18036	1.02297	-0.589791	0.618527	0.172573	0.839236	-0.0279553	1.6973	0.342117	1.25135	0.172573	0.734409
ALDOB	-0.232028	-1.2373	-0.232028	0.801112	1.00046	-1.50301	-1.43865	0.0505167	0.198882	-0.0572561	1.13589	1.26978	0.234699	-1.35773	-0.120513	-0.564491	0.357995	0.64054	0.217089	1.78701	-1.2373	-1.2373	0.776415	0.813047	-1.56571	1.18825	-1.2373	0.624014	0.50207	0.140235	-1.28542	0.0255325	-1.46241	-0.42952	-1.55318	0.119171	-0.232028	0.50207	0.561805	-0.232028	0.522729	0.884762	1.30868	0.160504	0.879573	-0.232028	0.344045	0.446653	1.51669
CIB4	0.247173	1.427	0.247173	0.247173	1.427	0.769254	1.02764	-0.274907	0.617596	0.904917	1.58816	0.769254	0.769254	1.02764	-1.93264	0.904917	-0.64533	-0.274907	0.247173	-2.05991	0.247173	0.0124143	1.58816	0.247173	0.247173	0.445659	-1.16741	0.904917	0.904917	0.247173	-0.274907	0.617596	-1.43047	0.0124143	0.0124143	0.247173	0.247173	0.617596	0.0124143	1.13968	1.13968	0.247173	1.33816	0.247173	1.24274	-1.60533	0.904917	-1.84505	1.5101
SLC27A2	0.692596	1.00046	0.210198	1.08458	0.657438	-0.0491453	-2.62605	0.865973	0.502427	0.342837	0.675177	0.657438	0.975018	0.317725	-1.3177	1.06128	-0.580901	-0.518508	-0.01266	0.523218	0.265456	0.523218	0.481179	0.265456	0.851436	1.31854	-0.796624	0.41448	0.60218	0.151589	0.391184	-0.0491453	-1.46672	0.675177	-1.18861	-0.210644	-0.580901	0.726521	0.502427	0.543571	1.1185	0.790994	-0.0491453	-0.302785	0.880296	-0.255617	0.481179	0.181338	1.00046
AGXT2	0.342132	-0.200093	0.45746	0.774448	0.604708	-0.419392	0.178089	0.131364	0.539275	0.539275	1.1059	0.62248	0.774448	0.613642	-2.87736	0.115175	-0.925439	-0.555954	-0.451453	0.648434	0.222288	0.851033	0.62248	-0.0273537	0.0290461	0.62248	0.613642	0.89628	-0.13097	0.064594	-1.38291	0.446632	-2.55354	-0.451453	0.401828	0.264218	-0.593983	0.304103	-0.330124	0.115175	0.316977	0.870732	0.788916	0.45746	1.33374	0.824007	0.656905	0.316977	0.939154
SLC26A9	0.600939	1.16512	1.40627	0.690758	1.36234	-0.21296	0.690758	0.773383	0.773383	-0.21296	1.79574	1.31645	1.36234	1.40627	-1.26462	0.393793	-1.87433	0.134369	0.272209	0.502553	-0.443304	0.393793	0.393793	-0.21296	0.600939	0.690758	1.26843	-1.15882	0.272209	0.690758	-0.443304	0.393793	-1.7712	0.849882	-1.4444	-0.0247555	-1.57852	0.134369	-0.443304	0.393793	0.921101	-0.740268	-0.740268	-0.0247555	1.5654	1.40627	1.735	-0.0247555	-0.21296
PDZK1	-0.0325951	0.397509	0.626789	0.815203	0.554794	-0.368019	0.376574	0.164325	0.610327	0.209424	0.537042	0.638953	0.801687	0.00704074	-1.46102	-0.0165445	-1.29741	-1.05874	-0.490083	0.593578	0.486466	0.630861	0.491175	-0.0489177	0.443015	0.825217	-0.126	0.998024	-0.000756989	0.491175	0.11701	0.209424	-1.53514	0.190354	-0.280412	0.282139	-0.464401	0.221931	0.495862	0.457717	0.6227	0.572224	0.662831	0.387098	0.978399	0.854649	0.495862	0.438063	1.13491
SLC6A19	0.96005	1.85653	0.914647	1.17227	1.11595	-0.148046	-1.02112	0.738107	1.19135	0.506659	1.6717	1.22316	0.348646	-1.28904	-1.29762	1.02159	-0.0418174	0.506659	0.156534	1.15248	-0.94426	0.523466	0.0466161	0.122369	-0.94426	1.20976	-0.94426	-0.729619	-1.08032	0.614438	0.325114	0.433526	-1.31119	-1.26265	-1.05342	1.07672	-1.21507	1.02159	0.523466	-1.26562	1.13713	-0.94426	1.39812	-0.577329	0.614438	-0.148046	0.945344	-0.0418174	1.56526
SLC6A18	-0.826788	1.23944	1.58395	1.12283	0.51626	0.0888438	-0.981223	1.09517	1.312	0.197543	1.461	1.4938	0.577616	-1.11679	-1.17461	0.734965	-1.17461	-0.19707	0.577616	0.0888438	1.37162	-0.685842	0.577616	0.686315	-0.990786	0.901655	-0.685842	1.24686	-0.19707	-0.19707	0.577616	-1.00741	-1.02	-0.8326	-0.992207	0.937824	-1.17461	1.52515	-0.889112	-1.17461	1.03638	-1.03215	0.901655	-1.17461	1.58395	0.577616	1.3523	0.780475	-0.685842
SLC6A13	0.0242289	0.899599	0.833379	0.611718	0.811826	-0.259973	-0.366815	0.00410368	0.0486807	0.689931	1.1857	0.470502	0.291139	-0.417468	-0.560561	0.634871	-1.13661	-0.147186	-0.672872	-0.198251	0.780242	0.706765	0.535268	0.339136	0.205299	0.670552	-0.383339	0.575654	0.687802	0.135214	0.430097	-0.198251	-1.01563	-0.539906	0.421161	1.12457	0.540431	0.181272	0.462017	0.251254	0.213148	0.652914	1.17085	-0.296484	1.0131	-0.417468	0.393727	0.00410368	1.16041
SLC6A12	-0.122521	0.88157	0.611118	0.0614813	1.0177	-0.50579	-0.766302	-0.345387	-0.0960596	1.02225	1.31762	0.556123	0.274898	-0.328977	-0.649875	0.590828	-1.47561	-0.328977	-0.842847	-0.413696	1.07108	0.663396	0.897022	0.444607	0.00362982	1.10101	-0.869644	0.379951	0.849973	-0.413696	0.42881	-0.328977	-1.14734	-0.925363	0.828372	1.47684	0.631026	0.105588	0.452419	0.0387187	-0.0960596	0.860611	1.6383	-0.362055	1.17432	-0.431485	-0.00832983	0.0837646	1.54828
CMBL	0.434201	1.07303	1.01631	1.60938	0.434201	-0.124552	0.616005	0.182952	0.342906	-0.1786	1.65383	0.932768	1.17991	0.245131	-1.13379	0.503118	-1.07975	-0.631297	-0.354761	0.117835	0.203992	1.16959	0.139885	0.469091	0.451756	-0.0725435	0.0259309	1.25982	0.762745	0.691327	-0.710064	-0.124552	-0.977622	0.285077	-1.19005	-0.1786	-0.977622	0.361655	-0.354761	0.84383	0.203992	0.398406	0.869832	0.398406	1.44988	-0.0725435	1.37161	-0.354761	0.748754
SLC25A48	1.07795	1.62325	1.23635	0.145735	1.23635	-0.241167	-0.241167	0.44584	1.50623	1.83057	2.09169	1.07795	0.44584	0.691044	-1.30158	0.145735	-0.241167	-0.786476	0.145735	1.07795	-0.786476	1.23635	1.07795	-0.241167	-0.241167	0.44584	1.37805	-1.30417	-0.241167	1.07795	-0.879545	-0.861169	-1.62763	0.691044	-1.19168	-0.241167	-1.71869	0.691044	-0.241167	-0.241167	0.691044	0.145735	-0.241167	0.145735	2.37588	-0.241167	1.62325	0.145735	0.145735
ATP2B2	0.153069	1.27429	0.740296	0.336718	0.767375	0.62364	-0.372288	-0.0741558	0.62364	1.33534	1.06373	0.868652	0.868652	-2.5984	-2.36097	0.938169	-2.49169	-0.140474	-0.140474	-0.954926	-2.01095	0.101098	0.793712	0.490845	-0.678396	0.249273	-2.01095	-0.463903	1.10218	0.712433	0.416868	0.336718	-0.954926	-0.954926	-0.565179	0.592121	-0.140474	0.559534	0.559534	-2.49417	0.844315	0.29399	1.06373	-0.565179	0.454568	1.40657	-0.463903	0.249273	0.740296
SULT1C4	0.0264196	0.656285	0.691925	0.540122	0.38267	-0.0493495	0.948963	0.519232	0.305832	0.430507	0.0264196	0.637927	0.0963544	0.406903	-0.379123	0.0963544	-0.089743	-0.567806	0.278705	-0.719608	0.161289	0.836981	1.10582	0.67428	0.580516	0.894696	1.22992	0.791155	0.637927	0.759267	0.161289	0.475952	-0.089743	0.278705	-1.27041	-0.500463	-0.437769	0.656285	0.221892	0.580516	-0.176352	0.540122	0.742893	0.540122	0.836981	-1.27041	1.30414	0.250742	0.775351
CLDN10	0.205859	0.419515	0.6036	0.645905	0.83936	-0.455641	-0.55439	0.0196269	0.726688	0.205859	0.26257	-0.0487213	0.909508	0.467975	-1.37926	0.6036	-1.37926	-1.04438	-0.455641	1.03961	0.645905	0.726688	0.6036	0.909508	0.514734	1.12948	0.0846397	1.41518	-0.0487213	0.0846397	-0.120766	-0.363709	-2.12494	0.6036	-0.776989	-0.277711	-0.277711	0.765313	0.514734	-0.0487213	1.12948	0.83936	0.6036	0.0846397	0.909508	-0.661047	0.83936	0.146627	1.10019
HAO2	0.713091	0.946182	0.343917	0.713091	0.86592	-0.560986	0.175218	0.745883	1.01965	-0.311024	1.12978	0.0412784	0.343917	0.52752	-1.62998	0.393581	-1.53396	0.110826	0.0412784	1.18973	0.606564	1.12978	0.291241	0.291241	-0.427047	1.6101	0.86592	-0.427047	0.0412784	0.175218	-0.560986	-0.208684	-1.7918	0.0412784	-1.79928	0.291241	-0.719403	0.52752	0.235164	-0.0343244	0.52752	0.995846	1.24581	0.291241	1.49577	-0.208684	1.28128	0.745883	0.745883
CLCN5	0.762312	0.573842	1.00369	0.623456	1.05198	-0.495081	-0.570891	0.0824321	1.17118	0.647603	0.23099	0.495864	0.940808	-0.671992	-1.47808	0.459724	-1.14367	-0.630648	0.284079	1.20341	0.33518	1.57717	1.07551	0.118178	1.17661	1.41447	0.153012	0.69465	0.241774	0.355097	-0.243282	-0.458699	-1.4407	0.805625	-1.51651	-0.198054	-1.33434	1.33969	0.531072	-0.458699	1.45479	0.86812	0.504752	0.209161	1.39615	1.0579	1.06966	-0.228038	0.486919
CUBN	0.298887	0.598977	0.715079	0.768625	0.668032	-0.666781	-0.689308	0.511735	0.916397	0.207804	1.25827	0.551433	0.823742	0.266681	-0.664313	0.358437	-1.10128	-0.557618	-0.0480656	0.164329	0.318642	0.560776	0.395778	0.135784	-0.111834	0.88299	1.34788	-0.170598	-0.423971	0.267543	-0.321137	-0.242679	-1.63173	0.168195	-0.584239	-0.0013243	-0.566403	0.790893	0.209647	0.853192	0.838816	0.65587	0.526026	0.690262	1.13328	0.681112	1.21961	0.137782	0.864704
PEG10	1.03241	0.365645	0.312857	1.21724	0.852935	-0.273783	-0.601051	0.582343	0.432188	0.67612	0.701462	0.365645	0.750406	-1.29705	-0.480431	1.17797	-0.273783	-0.406999	0.0245538	0.348338	0.294663	0.330745	0.238136	0.852935	0.97588	1.19385	0.842019	1.10339	0.115191	0.663218	0.312857	-0.689798	-0.6445	0.294663	-1.8138	-0.155401	-0.519138	0.926367	0.0708368	0.750406	1.5292	0.650159	0.96616	-1.8138	0.312857	-0.786622	-0.0238336	-0.24293	0.294663
LRP2	0.401531	0.289672	0.574542	0.574799	0.435297	-0.0617134	0.260582	0.299867	0.571709	0.255817	0.484053	0.501313	0.639192	0.334284	-0.829878	0.297238	-1.22442	-0.628528	0.0795488	-0.142441	0.1821	0.6497	0.510073	0.281259	0.223648	0.866789	1.13547	0.178565	0.00983081	0.357859	-0.248228	-0.0893451	-1.21234	0.262557	-0.0291758	0.138035	-0.0722653	0.856043	0.687864	0.28318	0.47762	0.475562	0.525359	0.321295	0.684114	0.715492	0.946093	0.634472	0.675438
CYS1	0.284862	0.342484	0.56825	0.545459	0.715133	-0.150501	-0.915345	0.545459	0.843768	0.159018	1.43388	0.89436	-0.0640391	0.223848	-0.526811	0.223848	0.0157647	0.0534757	-0.244833	1.57966	0.82634	0.860908	0.590551	0.342484	0.753542	1.29821	-1.01418	-2.26262	0.0898632	1.03282	0.0898632	-0.593734	-1.24556	-0.150501	-1.24556	0.125017	-0.665275	0.612382	0.423326	-0.295425	1.01832	-0.463947	0.56825	0.223848	1.16768	-0.665275	0.473918	0.89436	1.08889
ALDH6A1	0.63505	-0.0134094	0.150969	1.7429	1.37742	-0.0426396	-0.231048	0.812349	0.985927	-0.0426396	1.48816	-0.197963	1.15492	-0.609353	-0.945252	0.743914	0.299151	0.150969	-0.446458	2.0806	0.47645	0.345472	-0.525703	0.345472	0.726308	1.38887	0.653749	-0.133898	0.368108	0.877807	-0.525703	0.0152639	-1.3783	-0.197963	-2.22069	0.124789	-1.52896	0.455397	-0.197963	0.322489	1.2201	0.322489	0.124789	0.0710223	1.20729	-0.485559	0.828982	0.226882	1.68783
UPB1	0.306759	0.681796	0.306759	0.804708	1.12841	0.306759	0.985637	0.183847	0.306759	1.30914	1.17254	0.66006	0.470748	0.306759	-0.544491	0.117447	-1.89369	-0.432769	0.117447	0.615397	0.703155	1.2011	0.391489	0.24684	0.418481	0.418481	0.545201	0.545201	-0.0272012	0.418481	-1.04244	0.843089	-0.60441	-0.330369	0.151096	0.0472516	-1.23175	0.151096	-0.235853	0.36389	-0.0272012	0.703155	0.934101	0.880307	1.2011	-1.7297	0.951521	-0.235853	1.09809
MASP1	0.448092	-0.276232	0.14994	0.642837	0.722214	0.14994	0.835497	0.677628	0.242026	-0.625595	0.825712	0.569412	-0.064282	-2.19897	-0.625595	0.389074	-0.276232	0.048537	0.0269656	-0.759531	0.677628	0.971865	0.630967	0.805849	0.404157	0.630967	0.543692	0.310054	-0.164669	0.845189	-0.0406802	0.206199	-1.16623	0.0269656	-1.72754	0.476349	-0.668283	0.517295	0.187794	0.419017	0.43366	0.582029	0.864294	-0.859918	0.825712	-0.914149	0.606796	1.08432	1.46015
FCAMR	0.16775	-0.407438	1.34475	-0.178085	0.00931016	-1.62838	0.16775	0.426058	1.01743	-1.33329	0.721746	0.304998	0.426058	1.07974	-1.59499	-0.178085	-0.407438	-1.18034	-1.42178	1.47614	-0.703125	1.24679	1.34475	0.16775	0.00931016	0.16775	1.55524	1.39044	0.16775	0.534351	-0.178085	-0.178085	-1.83231	0.304998	0.804016	-0.407438	-0.703125	1.24679	0.00931016	-1.45074	0.804016	0.632313	0.426058	-1.19384	1.43418	1.69724	1.55524	0.304998	0.426058
ALDH1L1	0.369783	-0.0603149	0.0476522	1.16102	1.12481	0.427437	1.12069	0.43668	0.523989	0.816365	1.23999	0.297203	0.369783	0.91114	-0.559525	0.379666	0.241308	-0.284607	0.0900521	0.89516	-0.502512	1.04743	0.408648	0.71641	0.654584	0.6182	0.481448	0.329066	0.6182	0.682616	-0.328457	0.47268	-0.398762	0.264107	-0.502512	-0.75769	-0.589524	0.117194	-0.165126	-0.398762	0.0761511	0.399096	0.307957	-1.06793	0.767848	-0.0123646	0.445823	0.463821	1.06964
ADCY5	0.747314	0.466862	0.35379	0.54708	0.568915	0.997456	0.728927	0.271007	0.834702	0.52478	1.50075	0.54708	0.91536	-0.125611	-1.62129	-0.529803	0.271007	0.558054	0.227026	-0.104857	-0.168395	1.40308	0.843053	0.133109	0.747314	-0.212999	-2.04624	1.10644	0.817797	0.953475	0.133109	-0.0449528	-0.441183	-0.0449528	-0.894843	-0.56109	-0.212999	0.478705	0.241893	-0.441183	0.011712	0.285266	0.52478	-1.08592	0.791919	-0.308341	0.590304	0.0654697	1.24558
GPAT3	0.268921	1.57313	0.268921	0.153221	0.651453	-0.270228	-0.895194	0.473896	0.473896	0.948168	1.13401	1.48732	0.375354	0.026487	-2.81315	0.808069	1.39558	0.026487	0.268921	1.99658	-0.65276	-0.113611	0.808069	0.565636	0.153221	-0.65276	-0.270228	0.879963	0.026487	0.153221	0.375354	-0.895194	-0.447785	0.375354	-1.19191	-0.447785	-0.447785	0.473896	0.375354	-0.113611	1.24488	0.651453	0.268921	0.473896	0.879963	-0.113611	0.473896	0.026487	1.44224
SLC28A1	0.171392	0.0715704	0.545131	0.19499	0.862213	0.3199	0.0628271	-0.182024	0.45683	1.10112	1.26538	0.974853	0.122616	-0.0576708	-1.74797	-0.637962	-1.66014	-0.557833	-1.18745	-0.706564	0.993805	-0.309895	0.741412	-0.0382494	0.333702	0.62159	-1.46714	0.584026	0.600283	0.550773	0.0540135	-0.0382494	-1.70318	0.545131	0.122616	0.374098	0.187181	0.248156	-0.00974695	-0.128488	0.171392	-0.0191657	0.688112	0.122616	0.963323	0.498923	0.233227	0.647655	1.47324
HRH2	0.93114	-1.4547	0.177501	0.61943	1.12727	-0.167533	0.369802	0.106058	0.69755	0.553139	1.96641	-0.846026	0.95591	1.35966	-0.900527	0.389419	-1.21665	-0.846026	-0.480051	-1.14657	-1.08027	0.570051	0.200419	-0.167533	1.34189	1.37718	-0.403396	-1.75038	0.288033	0.90586	-0.441124	-0.198575	-0.167533	-1.21665	-0.695706	-1.08027	-0.441124	0.535991	-0.0506753	-0.167533	-0.649434	0.651278	0.308992	-1.4547	1.34189	-0.230422	1.01573	0.308992	1.88297
MAP7	0.691778	0.511466	0.238607	1.14782	1.25993	0.138604	-1.95216	0.657711	1.04191	0.331286	1.03339	0.724951	0.757278	0.0300187	-1.37992	0.963035	-1.26976	-0.340516	-0.068174	0.445166	0.206143	1.2952	0.316303	0.254533	0.172824	1.3159	-1.12064	0.757278	0.3752	0.238607	0.0487753	-0.068174	-1.12064	1.03339	-0.266745	-0.623027	-1.03017	0.138604	0.085475	-0.392199	1.27416	0.702932	0.788799	-1.26976	1.59155	-0.0279786	1.03339	0.285795	0.944818
MAPT	0.629788	1.45362	0.491019	0.874522	0.88454	0.603567	-0.885569	0.460732	0.951923	0.909142	1.4311	1.2153	0.475993	-0.743773	-0.0667922	0.590188	-0.717727	-0.223969	0.0570033	0.18742	-1.29696	0.833393	0.642639	0.380632	0.513134	0.166858	-0.619978	0.674046	0.388944	0.923612	0.246631	0.0334678	-0.531128	0.460732	-1.62558	-0.619978	-0.411385	0.745543	0.329216	0.859301	0.974905	0.445229	0.756966	-0.0536822	0.997358	0.0570033	0.864401	-0.449691	1.33859
IL2RG	1.11651	-1.28858	0.264862	-1.43615	-0.287388	0.785831	0.458655	-0.362931	0.412433	-0.91518	-0.362931	-0.146534	-0.808357	0.0432948	0.212371	0.547155	-1.02992	-0.526063	-0.526063	-1.9884	1.23126	-3.92809	-0.614563	-0.70843	-1.78165	1.38885	-1.02992	0.710288	0.458655	-0.614563	0.785831	1.08645	0.503537	-0.91518	0.0432948	1.80274	-0.21536	-0.362931	0.926685	0.0432948	-0.21536	0.857859	0.589578	0.0432948	-0.287388	0.503537	0.212371	0.785831	-2.85487
C3	-0.197033	-2.11523	-0.431356	-0.621464	-0.766829	0.577116	0.980736	-0.016372	-0.453212	-1.5728	-0.563256	0.104881	-0.390033	0.981041	-0.284719	0.0096041	0.594757	-0.244754	-0.993023	-2.10977	1.25291	-4.4611	-0.493469	-0.147842	-1.27252	1.71409	2.21993	1.40809	-0.0382467	-0.274833	-0.304768	0.15217	-1.40229	-0.132222	0.776227	1.47501	-0.0406171	-0.765273	-0.0517488	1.15451	0.0178752	0.25782	0.00050773	0.781385	-1.16802	0.0568566	0.283267	1.56597	-0.77151
CP	-0.224212	-3.22238	0.702121	-0.557606	-0.118898	0.0759429	1.22095	-0.969387	0.29102	0.302544	-0.266189	-0.84544	0.430014	0.93491	0.333157	0.241568	-0.573368	-0.460685	-0.0390056	-1.14509	0.317578	-3.22238	0.122385	0.370875	-0.925217	0.568919	1.391	1.02954	0.144962	0.229893	-0.0145396	0.437686	-0.400666	-1.29423	0.828133	0.341247	0.0759429	0.91917	0.0855182	0.886418	-0.44755	0.694157	-0.102062	0.322202	-0.623253	0.396692	-0.109487	0.289078	-0.224212
HLA-DOA	1.94546	-0.598138	-0.763426	-0.763426	-1.4604	1.37923	0.931283	-0.0121024	0.192636	-0.311133	-0.41286	1.95353	-0.720487	-0.311133	0.0677557	-0.125141	-1.10111	-0.99719	-1.21219	-1.21219	1.86597	-3.44433	-0.44825	-0.378232	-0.99719	1.90448	0.537444	1.0055	0.771732	-1.10111	0.352639	0.0677557	0.631632	-0.720487	0.352639	1.45779	0.118876	-0.311133	1.95353	0.330732	-0.41286	0.61323	0.754872	-0.125141	-0.521451	0.804932	0.0935186	1.51164	-2.32826
HLA-DOB	1.51069	-0.911806	-0.258756	-1.48356	-0.911806	0.857641	0.56399	-0.911806	-0.258756	-1.09836	-1.14799	1.8339	-0.258756	0.56399	-0.258756	-0.258756	-0.258756	-0.258756	-0.258756	-1.15985	1.97404	-0.258756	-0.911806	-0.258756	-1.36385	1.51069	-0.258756	-0.258756	-0.258756	-0.911806	1.32099	0.857641	0.56399	-0.258756	-0.258756	0.857641	-0.911806	-0.258756	1.97404	-0.258756	-0.911806	0.857641	0.857641	-1.11271	-0.911806	1.10592	-0.258756	0.857641	-1.25796
SIRPG	1.17561	-1.08736	-0.112751	-1.48909	0.201003	0.861857	0.201003	-0.517249	0.861857	-0.517249	-1.14788	0.201003	-1.11405	0.674103	0.457358	0.674103	-1.09815	-0.517249	-1.50036	-1.75228	0.861857	-1.67023	-0.517249	-1.39489	-1.08736	1.43197	-1.08736	1.02747	0.201003	-0.517249	0.674103	1.54451	-0.517249	-1.706	0.674103	1.43197	-0.112751	-1.20735	0.861857	0.201003	-0.517249	0.861857	1.17561	-0.517249	-1.33117	0.861857	0.201003	1.54451	-1.47209
GPR65	0.986711	-0.99674	-0.521926	-1.28798	-0.322867	0.565121	0.889801	0.0215973	0.312837	-0.99674	-2.05403	-0.99674	-1.28798	0.67966	-0.744456	1.25077	-1.63244	-0.142795	0.312837	-2.05403	1.98924	-2.05403	-0.322867	-0.322867	-0.99674	2.044	0.986711	0.787651	0.172824	-0.744456	0.889801	1.16678	0.67966	0.787651	1.07889	1.33117	0.312837	-0.142795	1.25077	0.0215973	0.172824	0.889801	0.172824	0.443187	-0.744456	0.565121	0.312837	1.4824	-2.59756
FCRL3	1.51138	-1.27499	-0.731686	-0.731686	0.582591	-0.0471975	0.403663	-0.346202	-0.0471975	-0.346202	0.582591	-1.39968	-0.346202	0.582591	1.51138	-0.731686	-0.346202	-1.27499	-0.346202	-1.27499	1.33246	-1.27499	-1.43513	0.197107	-1.27499	0.197107	-0.731686	0.881595	1.33246	-0.0471975	1.59262	1.66921	-0.731686	-0.731686	-1.35388	-0.731686	-0.731686	-0.731686	0.881595	0.403663	-0.731686	0.403663	-0.731686	0.582591	0.403663	1.00931	1.4249	0.582591	-1.27499
HYDIN	-0.694662	0.252482	0.384751	-0.171987	0.47438	-2.87873	0.252482	-0.5387	0.445315	0.353158	0.0180373	-0.5387	-0.468361	0.658653	-1.36934	-3.03527	-0.5387	-1.36934	-3.41078	-0.121285	0.530284	-0.171987	0.63416	0.63416	-0.402288	1.18593	1.85601	0.609104	0.0180373	-1.36934	0.706046	0.50269	-0.876731	0.320622	-0.876731	0.252482	-0.468361	0.728992	-0.613894	0.583459	-0.339992	0.857361	1.02537	0.773483	0.530284	1.21539	-0.468361	0.583459	0.47438
IKZF3	0.979849	-2.42228	-0.199339	-1.43594	-0.415537	0.746558	0.35817	-0.538885	0.245562	-1.00049	-0.538885	0.0693827	-0.827672	0.147842	0.421313	0.697716	-0.339387	-0.339387	-0.232956	-1.43594	1.08241	-3.14653	-0.774841	-0.882752	-1.35242	1.1308	-1.06363	0.629585	0.681016	-0.538885	0.897214	1.11887	0.245562	-0.496449	0.197624	1.76551	-0.26747	-0.724083	1.10683	0.172972	-0.232956	0.746558	0.629585	0.197624	-0.455361	0.421313	0.147842	1.17744	-4.04358
HLA-G	0.614455	-0.878543	1.18737	-0.128969	-1.67625	-0.578102	0.235945	0.14867	1.11561	-0.364936	0.749551	-1.73267	0.14867	0.276007	0.235945	-0.0644958	-1.88629	-1.78027	-1.90576	-1.81967	1.46561	-1.39215	0.479359	0.100849	-1.90576	0.707198	0.536385	-0.277662	0.931181	-0.578102	0.235945	0.707198	-0.00518599	-1.77558	0.235945	0.536385	0.417575	0.728677	1.61655	0.563333	-0.364936	-0.578102	0.662277	-1.49809	-1.45237	1.69526	1.26316	0.563333	-1.39215
CXCL13	0.184715	-1.08722	0.63474	-0.134582	-0.748068	0.184715	0.63474	-1.14399	0.184715	-0.134582	-1.35393	0.63474	-0.831236	0.954038	1.2017	-0.637797	-1.16432	-1.23738	-1.35393	-1.35393	-0.584607	-1.16685	-0.134582	-0.134582	-1.02878	1.65173	-0.584607	0.432382	-0.94029	1.08476	0.432382	1.65173	-0.63535	-0.848909	0.432382	2.02518	-1.00855	-1.1235	-0.642459	-0.134582	-1.0571	1.40406	1.08476	-0.134582	-1.1267	0.954038	0.432382	-0.807857	-1.19562
CXCL14	-0.150437	0.473719	0.102957	0.636352	0.0670659	-0.739903	0.435984	-0.0797592	0.129085	0.687884	0.59045	0.609597	-0.0850288	1.27531	-1.51206	-0.645226	0.33519	-1.036	-0.34809	0.439182	0.695398	-0.478352	0.383444	-0.396829	0.448715	1.55341	1.8152	-0.173186	0.124776	-0.20827	-1.13257	-0.178952	-2.19262	0.521993	0.646865	-0.18475	-1.0763	0.423096	-0.314623	0.464413	0.085166	0.795271	0.195715	0.682844	0.793001	0.727348	0.753636	0.86541	0.492085
CXCL10	1.63089	-1.94487	0.395839	-0.604337	-0.604337	0.825968	0.200589	0.0628187	0.753108	-0.811378	-0.431979	0.156679	-0.702673	-0.0404421	0.156679	0.618927	-1.22972	-0.9329	-1.41782	-1.41782	2.0705	-2.3632	-0.604337	-0.355519	-1.64805	1.16302	-1.94487	1.49312	0.978291	0.242707	1.31965	0.589861	0.110816	1.60917	-0.431979	1.40335	-0.284335	-0.0404421	1.63089	0.322112	-0.514563	1.01798	0.825968	0.110816	1.1798	0.200589	0.200589	0.497404	-2.3632
CXCL11	1.42685	-0.808945	0.754282	-0.302996	-0.992719	0.754282	0.334424	0.0559803	0.334424	-0.848554	-1.45835	0.334424	-1.0134	-0.932187	0.561929	0.334424	-0.302996	-0.302996	-0.945223	-1.6435	2.43875	-1.61787	-0.302996	-0.302996	-0.808945	1.31828	-0.970324	1.19935	1.86148	0.334424	1.78583	0.334424	0.0559803	2.12516	-1.21641	1.52673	-0.87559	-0.996393	1.86148	0.754282	-0.808945	1.06788	0.754282	0.0559803	0.754282	0.0559803	-0.302996	-0.302996	-1.34016
ICOS	1.25059	-1.37269	0.0373043	-1.42714	0.0373043	0.555069	0.555069	-0.30607	0.317861	-0.748756	-0.748756	-0.30607	-0.748756	0.555069	-0.30607	1.10392	-0.30607	-0.30607	-0.30607	-1.8484	1.82717	-2.24079	-0.748756	-0.30607	-1.37269	1.38448	-1.37269	1.82717	0.760548	-0.30607	0.760548	1.25059	0.760548	-0.748756	0.317861	1.72785	0.317861	-1.57827	0.941793	0.317861	-0.748756	0.941793	1.10392	-0.30607	-2.20789	0.760548	0.317861	0.0373043	-1.37269
CALHM6	1.56072	-1.3522	-0.404751	-0.404751	-1.14385	1.56072	1.71632	0.0648876	0.429167	-1.06667	-1.06667	-0.404751	-0.404751	0.429167	0.726806	1.19644	-1.58892	0.0648876	-1.06667	-1.80671	1.98903	-1.531	-1.06667	0.429167	-1.06667	1.56072	-1.06667	0.978455	-0.404751	-0.404751	0.726806	0.429167	1.71632	0.0648876	0.0648876	1.71632	-0.404751	-0.404751	1.56072	0.0648876	-1.06667	0.0648876	0.429167	0.429167	-0.404751	0.429167	0.0648876	0.726806	-1.38679
APOBEC3G	1.25956	-1.75968	-0.342884	-1.32172	-0.865323	0.342294	0.838603	-0.865323	0.0623516	0.121899	-0.500899	0.953338	-1.19642	0.584791	-0.128986	0.121899	-1.4563	-0.342884	-1.07922	-2.58049	1.46649	-2.86044	-0.342884	-0.26875	-1.32172	1.82072	-0.128986	0.838603	0.538813	-0.197524	0.757877	1.35115	0.757877	-0.0629416	0.838603	1.75042	-0.342884	-0.342884	0.915893	0.491641	-1.75968	0.629634	1.06125	0.121899	-1.60166	0.629634	-0.197524	1.06125	-1.93276
TNFSF14	-0.0584025	-1.33479	-0.290619	-2.30223	-0.290619	-0.565272	0.753555	0.142752	-0.565272	-0.0584025	-0.290619	-0.901421	-0.901421	0.320184	-2.05727	0.142752	0.753555	0.142752	-0.565272	-2.48912	0.622479	-2.20067	0.478901	-0.901421	-1.33479	1.18693	0.478901	1.27825	-0.290619	-0.901421	0.320184	0.478901	-0.565272	0.874133	1.36436	0.142752	0.142752	-0.901421	0.142752	-0.0584025	-1.9456	0.753555	0.478901	1.91831	-0.565272	0.753555	-0.901421	-0.0584025	-0.901421
MTTP	-0.530563	-0.616761	1.62339	-0.627818	-0.719506	-0.73091	0.446025	-0.841879	-0.759898	-0.826726	-0.872724	-0.724353	-0.789065	-0.247326	-0.500436	-0.754404	-0.872724	-0.787239	-0.872724	1.4631	-0.271056	-0.818855	2.1101	-0.872724	-0.641197	1.27806	0.791352	2.37796	-0.040686	-0.481969	-0.785545	0.446025	-0.791454	-0.441578	-0.872724	-0.362152	-0.68845	-0.326053	1.4631	0.791352	-0.776323	1.05921	1.89125	-0.212303	-0.761188	1.05921	-0.747682	-0.61245	-0.580206
LILRB4	-0.0465497	-1.23152	-0.247906	-1.43288	-0.602877	0.3725	0.3725	-0.358238	-0.0465497	-0.888465	-0.888465	0.13357	-0.247906	0.582096	0.296508	1.44218	-1.43288	-0.602877	-1.23152	-2.23638	1.48148	-3.80282	-0.247906	-0.476185	-1.23152	1.23085	1.36076	0.296508	0.515046	-0.739714	0.445258	0.989672	0.3725	0.13357	1.27526	1.59424	0.445258	-0.144265	1.04071	0.296508	-0.888465	0.216979	-0.0465497	0.582096	-0.888465	1.31854	0.0458812	1.79963	-1.43288
TEX11	0.82563	-0.73297	0.82563	0.93481	0.703577	-0.312807	1.48467	0.565205	-1.24371	-0.0146964	-1.45124	-1.20918	0.405467	1.42185	-0.949191	-1.45124	-1.45124	-0.312807	-1.09122	-0.863194	1.42185	0.216536	0.405467	-1.29437	-0.995023	0.405467	1.84201	-1.18834	0.703577	0.405467	-0.312807	0.216536	-1.11354	1.12374	0.405467	1.5439	-0.312807	0.405467	0.703577	-0.0146964	-0.312807	-1.28051	0.565205	1.70364	0.216536	0.93481	1.59993	-0.312807	1.03357
CYP8B1	-0.0807187	-1.07042	0.151165	0.340629	0.340629	-1.52131	0.151165	-0.906538	0.151165	-0.379669	0.500817	-0.801017	0.340629	0.500817	-1.52131	-1.32565	-0.0807187	-1.25248	-1.52131	1.35988	1.1441	-1.47468	-0.0807187	-0.861292	-1.21689	-0.0807187	1.82365	-0.379669	-0.379669	-0.990323	-1.00706	0.340629	-1.52131	-0.0807187	2.08017	-0.0807187	0.500817	0.151165	0.500817	-0.0807187	-0.801017	-0.0807187	0.151165	1.6908	0.340629	1.53846	0.151165	1.64246	0.340629
GLYAT	-0.066008	0.152199	0.135795	0.74122	0.609301	-0.496827	0.479718	0.0310053	0.0848296	0.557417	0.259788	0.825451	0.513791	0.857177	-1.04187	-0.597933	-1.10005	-0.935139	-0.434895	0.668071	0.456312	0.864947	0.535852	0.0492842	-0.107737	0.629294	1.70012	-0.0458049	-0.634149	0.288435	-0.885918	0.407713	-2.04127	0.588883	0.395169	0.245137	-1.22819	0.152199	0.135795	0.677526	0.407713	0.609301	0.825451	0.732376	0.895413	0.939373	1.04761	0.732376	0.119105
IRF4	1.31132	-1.97862	-0.225811	-1.97862	-0.0389791	0.744011	0.273234	0.125818	0.273234	-1.41131	-1.0088	0.640323	-0.696588	0.125818	-0.0389791	0.273234	0.406588	0.125818	-0.441492	-1.41131	0.273234	-2.178	-1.0088	-0.696588	-1.97862	0.640323	-0.0389791	0.744011	0.840543	-0.441492	1.24306	2.02605	0.125818	-0.696588	0.125818	1.55527	-0.441492	-0.696588	1.01567	-0.696588	-0.441492	0.930843	0.125818	-0.441492	-0.441492	0.125818	0.125818	0.840543	-1.97862
CYP4F3	-1.03641	-0.628113	-1.05829	0.246986	-0.704605	-0.890387	1.47403	-0.948083	-0.915527	-0.686182	0.369774	-0.0759873	0.799112	1.71728	0.729803	-0.933811	-0.840311	-0.0759873	-1.09475	1.6049	-0.628113	-0.931114	-1.09267	0.101758	-1.11519	-0.749493	1.57336	-0.934733	-0.30514	-0.998359	-1.09497	1.38375	-1.02831	-0.978579	1.6049	-0.30514	0.101758	-0.0759873	-1.08657	0.476139	-0.950397	0.9219	1.28193	2.06772	-0.30514	0.101758	-1.04025	-0.717848	1.6049
NCF1	0.977942	-0.691235	-1.2153	-1.2153	-0.691235	0.977942	0.571449	-0.691235	0.571449	-1.95392	-0.284742	-0.284742	-0.691235	0.0473875	0.0473875	-0.284742	-0.284742	-0.284742	-1.2153	-1.2153	1.31007	-1.95392	0.0473875	0.0473875	-0.691235	0.977942	0.571449	-1.2153	0.328199	-0.691235	0.78601	1.15157	0.328199	-0.691235	0.571449	1.45588	0.0473875	-0.284742	0.977942	0.328199	-0.284742	0.571449	0.977942	-0.284742	1.59088	1.31007	0.328199	1.31007	-0.691235
BIRC3	0.0287103	-1.75294	0.373448	-0.000526285	-0.12488	-0.281485	0.556349	-0.632763	-0.244938	-0.348149	-1.63727	0.158898	-0.526704	0.879061	0.803963	0.788383	-1.55708	-0.876641	-0.906947	-1.19964	0.345775	-2.64485	0.416483	-0.735295	-1.98555	0.513085	0.395152	0.823167	0.625267	-0.328734	0.282632	0.656165	-0.986114	0.362453	0.158898	0.748556	0.447808	-0.408281	0.660517	0.18465	-0.0926053	0.772605	0.105735	1.83835	-1.01925	0.570442	0.0430746	0.0713144	-2.41832
CD200R1	0.80807	-1.63004	-0.058819	-1.73767	-0.058819	1.04699	0.352621	-0.319573	0.521073	-0.638711	-1.05015	-0.638711	-0.638711	0.352621	0.161646	1.15298	0.521073	0.161646	0.521073	-2.14607	1.86298	-1.63004	0.161646	0.352621	-1.63004	1.98223	-1.63004	1.04699	0.352621	-0.319573	0.932513	1.25165	0.671759	-1.05015	0.161646	1.25165	-0.319573	-0.319573	1.15298	0.521073	-1.05015	0.932513	0.671759	-0.319573	-1.05015	0.671759	0.671759	1.04699	-1.63004
PTPN22	0.415453	-1.3181	-0.243384	-1.90226	-0.114724	0.589209	0.504503	-0.698877	-0.382347	-0.881795	-1.58573	-0.243384	-0.881795	0.504503	-0.114724	0.891905	-1.3181	0.222352	-0.881795	-2.78911	1.02552	-3.49304	-0.698877	-0.114724	-1.58573	1.20844	-0.698877	1.14958	0.891905	-0.698877	1.20844	1.08866	0.415453	-0.382347	0.222352	1.57253	0.504503	-0.533408	1.14958	0.00505539	0.00505539	1.02552	0.415453	0.504503	-1.08628	0.747146	0.00505539	0.821034	-1.58573
TNFRSF9	1.40514	-1.29326	-0.119543	-0.552729	0.187807	0.620993	0.859392	-0.860079	1.21887	-0.860079	-0.552729	-0.119543	-0.31433	0.426206	0.0451463	1.44704	-1.6548	-0.552729	-1.34449	-1.8865	1.31606	-1.98586	-0.31433	-0.552729	-1.62364	1.52622	-1.29326	1.31606	0.313642	-0.119543	0.706508	1.31606	-0.552729	-1.80391	0.187807	1.21887	-0.860079	-1.52788	0.859392	0.313642	-0.860079	0.928343	1.21887	-0.119543	-0.860079	0.993112	0.706508	0.706508	-1.77345
EVI2B	0.67076	-0.820137	-0.324032	-1.78606	-0.820137	0.91248	0.754814	-0.324032	0.0685943	-0.324032	-3.89239	-0.0534418	-1.01936	0.18323	-0.183901	0.490537	-1.24208	0.0685943	-0.324032	-2.13081	1.60199	-2.13081	-0.0534418	-1.01936	-0.820137	1.12677	-0.0534418	0.83529	0.18323	-0.820137	0.67076	1.37927	0.393547	-0.0534418	0.754814	1.54872	-0.324032	0.0685943	0.986643	0.18323	-0.475385	1.05801	0.0685943	0.291311	0.393547	0.754814	-0.183901	2.10615	-2.13081
SLFN12L	1.00338	-2.13797	-0.440248	-1.45749	0.290325	1.06672	0.386251	-0.974692	0.188581	-0.294221	-0.974692	-0.440248	-0.974692	0.644954	0.0802697	0.476989	-0.0355176	-0.159889	0.290325	-2.62077	1.4536	-2.13797	-0.0355176	-0.0355176	-1.19879	1.59551	-1.45749	1.8863	0.476989	-0.600202	1.50225	1.24354	0.563072	-0.294221	0.563072	1.00338	-0.0355176	-0.600202	0.869053	-0.0355176	-0.777023	0.797627	1.18665	0.869053	-0.777023	0.563072	-0.0355176	0.563072	-2.62077
C10orf99	-0.838503	-0.0130076	-0.838503	-0.838503	-0.314387	-0.838503	1.69998	-0.838503	-0.838503	0.543741	-0.627929	-0.366311	0.132748	1.12293	-0.324904	-0.721296	-0.838503	-0.838503	-0.838503	-0.780632	0.811338	-0.838503	-0.838503	-0.838503	-0.838503	-0.70465	1.14644	-0.729051	-0.413017	-0.838503	-0.53588	0.577754	-0.838503	-0.729297	0.362884	1.98827	0.0684043	-0.815429	0.254394	-0.384741	-0.555029	-0.282084	1.07985	0.814323	0.0296767	-0.756856	-0.351034	0.800619	-0.435145
FCGR3A	0.628702	-1.8315	-0.331839	-0.807252	-1.38245	0.892971	0.659324	-0.754981	0.794572	-0.917534	-1.19961	-0.351397	-0.729507	0.465565	1.0492	1.58355	-1.99702	-0.975838	-0.183847	-2.32073	1.50465	-2.7329	0.295628	-0.201575	-0.861391	1.68446	1.17652	0.669395	-0.0329893	-0.539796	0.442424	0.679399	0.993497	-0.0171179	0.993497	1.69979	0.395055	-0.351397	0.993497	0.346156	-0.946406	0.607939	-0.183847	0.230003	-0.807252	0.597449	0.104204	1.12538	-1.19961
TSPAN1	-0.813742	-2.29918	-0.603605	-0.487252	-0.434426	-0.988597	-0.813742	-1.09123	-0.988597	-0.33751	0.219355	-0.292815	0.893077	0.61977	0.0309482	-0.988597	-0.250301	-0.896791	-2.43184	0.947215	1.2389	-1.6952	0.588647	0.64982	-2.29918	0.664465	0.39421	-2.29918	0.116724	0.16955	-0.209766	-0.668179	-2.4772	-1.09123	1.06488	1.29701	0.289101	0.487994	0.83535	-0.737925	-0.487252	0.539773	0.936654	-0.543488	-0.487252	0.000371302	0.773526	1.66426	1.5388
PLA2G2D	0.777662	-0.598649	-0.354604	-0.889204	-0.697753	0.246278	-0.0802227	-0.225713	-0.0146197	-0.871023	-0.572771	0.170787	-0.308042	0.442452	0.994018	-0.292566	-0.444317	-0.394225	-0.777966	-0.652607	0.576232	-0.748732	-0.922697	-0.639705	-0.922697	-0.554626	-0.362491	0.502416	1.52336	-0.855232	0.451342	2.75725	-0.292767	-0.922697	-0.206231	-0.111735	0.00901245	-0.551112	1.51384	-0.314924	-0.78015	-0.159427	-0.149862	0.147869	-0.922697	1.5577	-0.332627	-0.00937398	-0.227488
MGST1	-1.05162	-0.848216	-0.957899	-0.0167596	-0.301082	-1.15139	0.885	-0.89116	-0.935331	-0.159159	-1.05162	0.325717	0.959109	1.13899	-1.56213	-1.3726	-0.172779	-1.31426	-1.3726	-0.706665	0.315776	-1.12583	0.0438708	-0.49061	-0.706665	0.717518	2.1958	0.374487	-0.649755	-0.408798	-0.541859	0.662722	-1.31426	0.662722	0.440279	0.925863	-0.424818	-0.316018	-0.145657	1.39724	0.212679	0.335595	0.102213	1.55266	-0.631241	1.65243	0.520952	0.412425	-0.392943
MYH14	-0.22729	0.0868685	-2.12185	0.858646	0.657379	-1.90024	0.628743	0.0868685	-0.593004	0.858646	0.434721	0.0868685	1.09529	1.32389	-2.31791	-0.852482	0.397901	-0.305771	-2.06375	1.22436	-0.852482	-0.0882526	0.738205	-0.305771	0.233454	-1.01693	1.60004	-2.4057	0.138423	0.397901	-2.13222	0.0321875	-2.40751	-0.155095	-0.22729	0.71206	-1.94021	0.31942	0.685134	-0.305771	-2.26669	0.685134	0.788327	0.880917	0.0321875	0.628743	0.71206	0.397901	0.902652
SPAG17	-0.847829	-2.81796	0.329175	-0.34255	0.653321	-3.41999	0.826155	0.0838171	-1.29366	0.865428	-0.759818	-3.47663	-0.232504	1.41547	-0.847829	-0.602471	-0.847829	-1.16415	-0.759818	-0.678332	0.629674	0.390276	1.22432	0.159678	0.419599	0.36015	1.75494	0.884551	0.826155	0.264476	0.448161	0.992791	-0.402	0.921828	0.475999	-0.402	-0.286151	-0.34255	0.0838171	-0.0407934	0.0838171	0.67647	1.15243	0.865428	-0.181352	0.699142	-0.34255	0.329175	-0.286151
NOD2	0.903543	-1.46216	-0.0951794	-2.23773	-0.0951794	0.774407	0.480259	-0.343877	0.480259	-0.998031	-0.0951794	0.310277	-0.638024	0.903543	-0.0951794	0.310277	-0.0951794	0.120252	-0.638024	-2.21014	0.634027	-2.11631	-0.343877	-0.0951794	-2.11631	1.59854	-0.343877	0.480259	-0.0951794	-0.638024	0.774407	0.774407	0.310277	-0.638024	0.903543	1.23854	0.634027	-0.343877	0.634027	-0.343877	-0.638024	0.634027	0.310277	0.310277	0.310277	0.774407	0.310277	1.13441	-2.11631
DEFB1	0.0658525	-0.55334	-0.871649	-0.104709	-0.871649	-0.871649	0.980539	-0.104709	-0.306441	-0.104709	-0.104709	-0.871649	1.17068	-0.104709	-1.53359	0.460499	-0.104709	-0.55334	-1.67367	2.24128	0.832792	0.0658525	1.11086	1.3329	-1.32028	-1.67738	1.87471	-1.74619	-0.55334	0.565956	-0.55334	0.460499	-1.87617	-0.306441	0.0658525	1.11086	-0.104709	0.662231	0.2136	0.662231	-1.63731	0.750795	0.2136	1.47434	-1.42986	-0.104709	-0.104709	0.0658525	0.980539
THEMIS	0.853664	-1.99814	-0.346674	-1.56569	0.0857774	1.24806	0.317501	-0.523729	-0.0450205	-0.95618	-0.523729	-0.523729	-0.724457	0.2061	0.2061	0.317501	-0.0450205	0.317501	-0.346674	-1.99814	1.46317	-2.60764	-0.724457	-0.523729	-1.23025	1.60644	-1.23025	1.12774	0.518229	-0.346674	1.35946	0.996937	0.853664	-1.99814	0.317501	1.51246	0.421213	-0.95618	1.12774	0.0857774	-0.0450205	0.853664	0.927007	0.317501	-1.23025	0.421213	0.0857774	0.853664	-2.60764
CRTAM	0.944365	-1.20518	-0.0158482	-1.38147	-1.20518	0.679867	0.679867	-1.20518	0.679867	-1.20518	-0.509466	-0.0158482	-1.20518	0.367031	0.944365	0.367031	-1.20518	-0.509466	-0.509466	-1.57101	0.944365	-1.20518	-1.20518	-0.509466	-1.20518	1.55636	-1.20518	0.679867	0.367031	-0.509466	0.944365	1.7199	0.367031	-1.41649	-0.0158482	1.7199	-0.0158482	-0.0158482	1.17348	-0.0158482	-0.509466	0.944365	0.944365	0.679867	-0.509466	0.679867	0.679867	0.679867	-1.2482
SAA1	-0.718145	-0.693591	-0.718145	-0.718145	-0.718145	-0.360202	1.04522	-0.718145	-0.513818	-0.718145	-0.718145	-0.718145	-0.718145	1.2733	-0.490072	-0.68101	0.712841	0.465406	-0.718145	-0.718145	-0.208418	-0.718145	-0.718145	-0.718145	-0.718145	-0.654998	2.74516	-0.666881	-0.718145	-0.718145	-0.718145	0.712841	-0.718145	-0.650713	2.42684	0.599481	0.712841	-0.61908	-0.682327	0.712841	-0.718145	-0.718145	-0.718145	1.2733	-0.718145	1.10921	-0.718145	0.712841	-0.718145
SAA2	-0.681394	-0.453259	-0.60594	-0.681394	-0.560214	-0.493034	1.29278	-0.52249	-0.635729	-0.609978	-0.681394	-0.681394	-0.681394	1.88957	-0.681394	-0.633452	-0.681394	-0.613784	-0.681394	-0.681394	-0.0883243	-0.521372	-0.681394	-0.681394	-0.603861	-0.681394	1.01966	-0.615212	-0.681394	-0.633898	-0.681394	0.846571	-0.617118	-0.278784	2.91123	-0.125912	1.16601	-0.577739	-0.657992	-0.410897	-0.605151	-0.599966	-0.681394	1.16601	-0.681394	1.29278	-0.681394	-0.408564	-0.521074
IL20RB	-0.293288	-1.38109	-0.585453	-0.42714	-0.0750661	0.308586	0.244237	-0.585453	-0.585453	-0.0750661	-0.779213	-0.42714	0.970368	0.776608	-0.293288	-0.779213	-0.585453	-0.0750661	-0.42714	-1.66422	-1.38109	-1.38109	0.0164206	-1.46429	-1.38109	-1.02901	1.9434	-1.02901	-0.17734	-0.585453	-0.42714	0.0991803	-0.293288	-0.293288	2.17412	0.0164206	0.0991803	-1.38955	-0.17734	0.878881	-0.779213	-0.0750661	-0.293288	1.83283	-0.42714	1.34153	-0.17734	-0.17734	-1.38109
PTPN7	1.49504	-1.23798	-0.145863	-1.52524	-0.145863	0.658989	0.492984	-0.599131	0.879196	-1.23798	0.492984	0.402926	-0.9951	0.307406	0.0970155	0.658989	-0.9951	-0.784709	-0.9951	-0.784709	1.18913	-2.33009	-0.784709	-0.9951	-1.87682	1.67029	-0.599131	-0.0197482	0.20572	-0.433126	0.879196	1.29784	0.402926	-0.433126	0.402926	1.82798	-0.0197482	-0.433126	1.01057	0.307406	-1.23798	0.307406	0.735862	0.0970155	-0.599131	0.809158	0.20572	1.07237	-2.33009
SP140	0.405257	-1.53126	-0.392426	-2.00391	0.273748	0.746406	0.130789	-0.865083	0.273748	-0.392426	-1.16464	-0.611816	-1.16464	0.746406	0.273748	0.64037	-0.0258038	-0.0258038	-0.19891	-2.00391	1.26962	-2.67009	-0.19891	-1.16464	-1.53126	1.19319	-0.865083	1.19319	0.939921	-0.865083	1.41258	1.47965	0.273748	-0.19891	0.939921	0.846011	0.273748	-0.611816	0.846011	-0.392426	-0.865083	0.939921	0.746406	0.405257	-0.611816	0.273748	-0.392426	0.746406	-2.67009
APOE	0.126849	0.173708	-0.434704	-0.948398	-0.763154	0.267266	-0.141939	-0.53753	-0.278869	-1.20839	0.85517	0.0463001	0.377873	-0.340457	0.0137242	0.787234	-0.803287	-1.22804	-1.24805	0.622405	0.714953	-4.55616	-0.516203	0.338893	-1.65698	-1.09712	0.474225	-0.141939	0.61854	-0.830857	-0.0685162	1.24886	0.649091	-0.245126	0.496005	0.977082	1.05074	-0.396057	1.10488	0.288198	-1.44609	-0.674705	0.256653	1.48411	-0.434704	1.33215	0.272536	0.76365	-1.35376
APOB	-1.38386	-1.28866	-1.34662	-1.50362	0.0981054	-0.404989	1.30694	-0.404989	-0.113645	0.0756918	0.19821	-0.146931	1.02808	1.83566	0.313358	-1.57776	-0.260937	-0.220247	-0.352659	-1.43143	-1.06604	-1.28866	-0.113645	-1.33426	-1.28866	-0.908084	2.25599	0.795275	-0.0244129	-1.57857	-1.52463	0.729834	-1.42495	-1.66924	0.977366	1.16652	0.216214	0.282847	0.0981054	0.467589	-0.908084	-1.28866	0.655524	1.12752	-0.462838	0.00237562	0.266932	0.73674	-1.28866
DNAJB13	-1.42647	0.621747	-1.59201	-1.38981	-0.460103	-0.255287	0.970069	-1.50144	-1.34979	-0.0879395	-0.255287	0.380931	0.468414	1.22197	0.689769	-1.48415	-1.24985	-1.4198	-1.36593	-1.47749	1.10463	-1.09632	0.468414	0.920442	-1.49326	-1.36457	2.12682	-0.460103	-0.255287	-1.27776	0.548279	0.0535506	-1.09632	0.468414	-0.255287	1.10463	1.1845	-0.255287	0.176115	0.970069	0.548279	0.867979	1.60629	1.4768	-0.724158	-1.32691	-1.49037	0.621747	-1.09632
STRIP2	-0.156271	-1.29822	-1.78028	-1.46149	0.0709522	-0.43437	0.0709522	-0.156271	-0.43437	-1.36317	-0.792902	-1.37	-0.43437	0.576275	-0.43437	-0.792902	-0.43437	-0.792902	-0.43437	1.29334	0.707583	-1.29822	-0.43437	-0.156271	-0.792902	0.263067	1.36889	0.429484	0.429484	-1.52526	-0.792902	-0.43437	-0.792902	0.707583	0.0709522	0.263067	0.263067	-0.792902	0.576275	-0.792902	-1.31353	0.0709522	-0.43437	0.263067	0.429484	2.71339	-0.156271	2.37137	-1.29822
STAT1	1.24228	-1.76289	-0.408521	-1.10591	-0.151331	0.827591	0.63602	-0.77468	0.294483	-0.6027	-1.58436	-0.509475	-0.558966	0.351028	0.343077	1.15101	-1.00649	-0.686276	-0.825143	-1.06536	1.92863	-2.17713	-0.173513	-0.580677	-0.968459	1.52097	-1.42451	1.68371	0.416994	-0.523453	1.28811	0.931446	0.152302	0.354988	-0.382688	1.10083	-0.0656821	-0.475078	1.44915	0.405558	-1.20127	1.00043	0.63602	-0.655354	-0.415048	0.678223	0.248541	1.00302	-2.44793
SLCO4C1	0.194024	0.695672	0.456214	0.183637	0.204305	-0.191944	-0.0374283	-0.0909006	0.000883409	1.23855	0.0733753	0.720423	0.701917	0.440176	-0.827752	-0.0638079	-1.44011	-1.29316	-0.0505313	-0.374697	0.846601	0.948972	0.873191	-0.207248	0.107746	1.11455	1.05507	0.732573	0.244405	0.502844	-0.254612	0.0256345	-0.886732	0.714292	0.540111	0.273461	-0.532255	0.140976	0.273461	1.08099	0.364648	0.773974	0.456214	0.644257	1.12276	1.03741	0.808149	0.785496	-0.430919
ANKRD22	1.33286	-1.4118	-0.711402	-0.109662	-0.92259	0.641619	0.909763	-0.85533	0.313438	-0.813205	-1.14407	-0.705988	-1.10062	0.313438	1.33286	-0.705988	-1.72541	-1.62068	-1.17572	0.909763	1.50609	-0.705988	-1.05171	-0.109662	-1.44174	1.13648	-0.109662	-0.751866	-0.705988	-0.109662	0.641619	0.641619	-1.00646	-0.109662	0.641619	1.66104	-0.109662	-0.109662	0.909763	-0.782152	-0.923775	0.641619	0.313438	-0.109662	-0.705988	0.909763	-0.109662	1.13648	-1.55527
SIT1	1.73063	-0.891217	0.317051	-1.57369	-0.184426	1.29255	0.706026	-0.891217	0.317051	-0.891217	0.317051	-0.184426	-0.891217	-0.184426	-0.184426	0.706026	-0.184426	-0.184426	-0.184426	-1.43011	1.52532	-1.28381	-0.891217	0.317051	-0.891217	1.91429	-0.184426	0.317051	-0.184426	-0.891217	1.02384	0.317051	0.317051	-1.8649	0.317051	1.91429	-0.924341	-0.184426	1.73063	0.706026	-0.891217	0.706026	0.706026	-0.891217	-0.891217	0.706026	-0.184426	1.52532	-1.43991
MCOLN2	0.618761	-1.69762	-0.947906	-2.354	0.333734	1.27826	0.618761	-0.415977	-0.415977	-0.947906	-0.415977	-0.415977	-0.415977	0.333734	-0.00338142	0.865662	-0.947906	-0.415977	-0.947906	-2.06386	1.61537	-1.69762	-0.415977	-0.415977	-0.947906	0.618761	-0.947906	1.08344	0.333734	-0.947906	1.61537	1.76337	0.333734	-0.00338142	0.333734	1.61537	0.618761	-0.947906	1.08344	-0.415977	-0.947906	0.865662	1.45449	1.08344	-0.415977	0.618761	-0.415977	0.333734	-1.69762
NUGGC	0.371208	-1.11044	0.194877	-0.598004	-0.268929	-0.598004	0.194877	-1.2285	0.658683	-1.47749	-0.268929	1.6279	-0.598004	-1.23006	-0.598004	-1.32018	-1.14998	-0.598004	-0.268929	0.371208	3.23115	-1.536	-0.598004	-0.598004	-1.06181	0.779204	3.30644	-0.0136778	0.523953	-1.40056	-0.0136778	1.31683	-0.268929	-0.268929	0.371208	0.658683	-1.1229	-0.0136778	1.07932	0.371208	-0.598004	0.779204	0.987759	0.194877	-0.598004	0.658683	-0.598004	0.523953	-1.06181
STK33	-1.33396	-1.09495	0.775627	-1.28317	-1.49594	-1.19788	-0.114908	-1.41874	0.432908	-1.36146	-1.49715	-1.5272	-1.43222	1.26595	-1.32585	-1.48029	0.323135	0.198684	-1.36886	1.02565	1.30737	-0.968889	-1.2841	-0.114908	-0.968889	1.64384	1.69868	-0.968889	-1.16643	-1.50244	1.02565	0.531104	-1.12009	1.02565	0.323135	0.775627	0.0550156	0.432908	0.844696	-1.39234	-1.28933	0.775627	1.17712	0.969147	0.0550156	1.17712	-1.2756	0.908997	0.908997
SOD2	-0.161412	-0.841396	0.560803	-0.45719	-0.499938	0.6647	1.02962	-0.284122	-0.919441	-1.38073	-1.07285	0.119378	-0.523975	1.61718	0.293281	0.062159	-1.86601	-1.2365	-1.11783	-1.13422	0.914934	-2.26783	-1.35762	-0.147609	-1.67535	1.26311	1.84385	0.424732	0.346248	-1.15413	-0.194709	0.417655	-0.830568	0.387808	0.712146	0.464219	0.541319	-0.564151	0.00579815	1.06395	-0.192938	-0.0382938	-0.566414	1.7615	-1.09196	1.69691	0.868264	0.705319	-1.08876
ABCC6	0.00305036	-0.658123	0.289986	-0.12192	0.645084	-1.10042	0.694941	-0.225409	0.289986	-0.421616	1.25187	0.711093	0.266655	0.916288	-0.955877	-1.4586	-1.10042	-1.69035	-1.26568	0.289986	0.538407	-0.711846	1.11334	0.242842	-2.36915	0.378864	1.91946	-0.955877	-0.299941	-0.0893869	-0.711846	0.266655	-1.98058	-0.0893869	0.627975	0.312855	-0.711846	0.00305036	-0.189872	0.357278	-0.379617	0.48113	0.981551	0.861285	1.10196	0.916288	0.16831	0.575072	0.400055
C1S	0.4682	-1.8828	-0.80879	-0.943298	-0.421848	0.517024	1.05481	0.139206	-0.264059	-0.76796	-1.64939	-0.682171	-0.554749	0.932001	0.738669	-0.042993	1.1769	0.892754	0.100824	-0.829898	0.698371	-3.69001	-0.700562	0.0401012	-1.36307	-0.159845	1.57654	-0.700562	-0.0475793	-0.3491	0.242306	0.408261	-0.0521883	0.344186	0.509483	0.99693	0.218448	-0.0115078	0.211517	0.478694	0.161497	0.344186	-0.873611	0.807072	-1.08646	0.0146551	-0.180834	0.769694	-2.29314
CD2	0.993946	-1.41093	0.247773	-1.41093	-0.162474	0.765291	0.334226	-0.57272	0.155738	-0.740683	-0.740683	-0.286555	-0.740683	0.415736	0.155738	0.565984	-0.57272	0.0573515	-0.57272	-2.13939	1.28011	-2.7176	-0.422472	-0.286555	-1.41093	1.58965	-1.41093	1.23623	0.415736	-0.740683	0.993946	1.19095	0.825982	-1.72914	0.334226	1.69036	0.415736	-0.740683	1.14419	0.155738	-0.422472	0.825982	0.884196	0.155738	-1.15093	0.565984	0.0573515	0.940127	-2.7176
CFI	-1.041	-0.353202	-0.398262	-0.996744	0.0523186	-0.353202	1.40972	-0.413558	-0.753438	-1.25622	-1.28195	0.541326	0.00523414	1.36296	-0.953635	-1.44532	-0.252588	-0.679665	-0.428996	-0.85052	1.10098	-0.0432253	-0.309333	0.259359	0.666168	0.833795	1.57069	1.57533	-0.791592	0.0523186	-0.353202	0.434217	-1.25622	0.0523186	0.583992	0.925432	-0.753438	-0.252588	0.186051	0.986033	0.0753692	0.39692	0.406323	1.81653	-0.398262	0.690048	0.789731	1.47992	0.53266
XCR1	1.91625	-0.405933	0.302698	-1.4362	0.302698	0.555619	0.769461	0.555619	0.555619	-1.68246	-0.405933	-0.00685311	-1.27666	-0.00685311	0.769461	0.769461	-0.00685311	-0.405933	-0.405933	-1.24318	2.00035	-1.751	-1.16481	-1.29212	-1.76331	1.26425	-0.968406	0.769461	0.769461	-0.405933	1.51717	1.39647	0.769461	-0.405933	-0.405933	1.62821	-0.00685311	-0.00685311	1.51717	-0.405933	-0.00685311	0.954699	0.769461	-1.2455	-0.405933	0.555619	0.302698	1.26425	-1.18962
CLEC12A	0.359609	-0.949354	0.359609	-2.14649	0.16949	0.359609	1.47845	-0.589167	0.359609	-0.589167	-1.41372	0.16949	-0.0460499	0.683522	-0.949354	-0.949354	-0.589167	-0.949354	-0.0460499	-2.83152	1.56573	-0.949354	0.359609	0.529677	-0.294872	1.64852	-0.0460499	0.529677	-0.294872	-0.294872	0.953173	1.28833	-0.294872	-0.589167	1.47845	0.953173	-0.589167	-0.0460499	0.823972	-0.294872	-0.589167	1.07279	0.529677	-0.949354	1.07279	0.529677	0.823972	0.823972	-2.0682
GPR174	1.35076	-1.44181	0.148063	-1.52597	-0.239118	0.963575	0.148063	-0.239118	0.731882	-0.73828	-0.73828	-0.239118	-0.73828	0.464412	-0.239118	0.731882	-0.239118	-0.239118	-0.73828	-2.00758	1.16794	-1.59958	-0.239118	-0.73828	-1.44181	1.80599	-1.44181	0.464412	0.731882	-0.239118	0.963575	1.35076	0.731882	-0.73828	0.148063	1.51613	-0.239118	-0.73828	1.16794	0.148063	-1.44181	0.963575	0.963575	0.148063	-1.46477	1.35076	0.464412	0.963575	-1.44181
AKAP5	1.22222	-0.27253	-0.802801	-1.55018	-0.802801	0.13878	0.13878	-0.802801	0.758983	-0.802801	-1.68209	-0.802801	0.474844	0.13878	-0.802801	0.758983	-0.802801	-0.27253	-1.55018	0.13878	0.758983	-1.55018	-0.802801	-0.802801	-1.55018	2.03663	-1.55018	2.49986	-0.27253	-0.802801	0.758983	0.758983	-1.55018	0.474844	-0.27253	1.90003	-0.802801	-0.27253	1.22222	0.13878	-0.802801	1.00512	1.75249	-0.27253	-0.27253	0.13878	0.758983	1.41642	-1.55018
OLR1	-0.381634	-1.40061	0.617925	-1.81534	-0.306908	-0.0464466	0.651697	-0.306908	0.168463	-0.637572	-0.637572	0.263326	0.118145	0.065686	-1.81534	0.216807	-3.13171	-1.09083	-0.637572	0.747793	0.617925	-2.44499	0.892974	0.308153	-0.461185	1.45506	2.01691	-0.16981	-0.461185	-0.843485	-0.106586	0.946574	-0.306908	0.216807	0.972524	0.118145	0.651697	0.472745	-0.0464466	-0.843485	0.065686	0.351407	-0.0464466	1.18435	0.393194	1.86483	0.583201	1.73358	-2.44499
GDA	-0.307369	0.627037	-0.377758	0.292069	0.467573	-0.242012	0.438067	0.256197	0.256197	-0.415094	0.274309	1.13712	0.614761	0.326586	-1.54202	0.0967329	-1.12863	-1.04905	-0.678209	0.438067	-0.730486	-0.678209	0.686065	0.0746932	-0.0965312	1.26707	1.04925	0.0746932	-0.975842	-0.242012	-0.785934	-0.0965312	-3.20184	0.730688	0.773236	0.773236	-0.307369	-0.341887	0.627037	0.438067	0.292069	0.326586	0.343368	0.917187	1.03375	-0.211006	1.63589	0.968971	0.627037
HNF4A	0.0359076	-0.0952073	-0.355265	0.153194	0.527751	-0.836312	1.00242	0.189695	0.4357	0.225038	0.924798	0.867699	0.62902	1.12776	-0.749526	-1.03327	-1.22907	-1.36555	-0.546567	0.637058	0.620924	0.259292	-0.395026	0.0359076	0.102586	-0.298166	1.97169	-0.643427	-0.669019	-0.0952073	-0.866812	0.637058	-2.41002	0.0495666	1.0139	0.00807644	-0.777709	0.854603	-0.261664	0.973206	0.140756	0.153194	0.645038	1.1329	0.587939	0.562541	1.24504	0.62902	0.324793
KMO	-0.385582	-0.478012	0.361917	-0.579699	-0.222669	-0.754304	1.06617	-0.222669	0.318675	-1.33889	-0.965271	-1.23184	-0.0823046	0.65421	0.0974619	-0.889975	-1.75085	-0.819877	-1.45856	-0.527584	0.828814	-2.16282	1.19521	0.176673	-1.33889	0.382867	2.03106	0.801719	0.201761	-0.634633	0.0410014	1.05553	0.0115493	-1.135	1.46393	0.730639	-0.261014	0.669962	-0.385582	1.31798	-0.692708	0.977768	-0.222669	1.42006	-0.430746	0.685475	-0.261014	0.500231	-0.478012
HLA-DQA2	-1.5553	-1.40888	-0.481013	0.453949	-1.39368	1.05371	1.30383	0.797278	0.639986	-1.89556	0.346442	1.70266	-0.481013	0.551201	1.16122	1.16122	0.346442	0.346442	-0.0672859	-0.253323	2.1501	-1.18829	0.453949	-1.68143	-0.253323	1.38891	0.0900059	-0.481013	-1.36055	0.72166	1.05371	-0.481013	-0.481013	-1.23403	0.797278	1.10888	0.551201	-1.86654	-0.253323	0.867676	0.0900059	0.453949	0.867676	-1.43263	0.453949	1.60841	-1.6703	-0.774558	-1.69716
LBP	-0.67816	-0.487922	-0.465717	-0.661997	-0.67816	-0.532524	2.0773	-0.583723	-0.473494	-0.653222	-0.482794	-0.67816	-0.513092	1.63558	2.26452	-0.67816	0.487877	-0.609824	-0.586605	-0.547818	-0.650522	-0.648955	-0.653428	0.487877	-0.67816	-0.649619	1.57338	-0.590385	-0.67816	-0.614596	-0.67816	0.751744	-0.67816	-0.618485	0.588195	-0.453493	-0.401	-0.624156	-0.67816	1.65391	-0.59325	-0.67816	-0.653457	1.79913	-0.67816	0.224009	-0.59447	-0.639913	-0.535402
FYB1	0.350492	-1.54696	-0.10991	-1.75375	-0.343493	0.82197	0.854744	-0.43766	0.0763913	-0.486907	-2.12473	0.0227421	-0.788726	1.13205	0.145236	0.810895	-1.23909	-0.389884	-0.25456	-2.43049	1.3994	-3.30517	-0.19096	-0.644449	-1.16101	1.5603	0.0763913	1.09525	0.450998	-0.914311	0.959382	1.04804	0.634851	-0.149922	1.35255	1.29611	0.161994	-0.672283	0.788512	0.0587073	-0.56374	1.12293	0.394341	0.145236	-0.276334	1.33663	-0.01405	1.15013	-2.8088
HLA-DPA1	1.91367	-1.13842	-0.459758	-1.32138	-0.669313	1.51502	1.15992	-0.480309	-0.160174	-0.0143167	-0.807885	1.07067	0.143013	-0.705681	-0.0967785	1.0187	-0.136041	-1.13842	-1.48861	-1.93561	1.78234	-1.81596	-0.807885	-0.390259	-2.61793	-0.193056	1.65495	1.7342	-0.669313	-0.61085	1.01538	-0.209811	1.21242	1.00538	1.13286	0.0632785	0.462032	0.605652	0.710227	0.743316	0.13655	0.841659	0.0903972	-0.270192	1.06428	0.961141	-0.252655	1.54866	-2.21353
CXCL9	0.923785	-1.77434	0.526836	-0.387786	-0.566604	0.742904	0.323748	0.0777052	0.334494	-0.624719	-0.86262	0.518108	-0.460255	-0.143908	0.526836	0.196532	-0.753136	-0.460255	-0.435466	-0.86262	1.58365	-3.17244	-0.387786	-0.387786	-1.88383	0.577551	-3.17244	1.0408	1.27385	0.184054	1.45684	1.16679	0.593859	-0.108827	-0.108827	1.45364	-0.0424025	0.454602	1.6572	0.722015	0.366007	0.978804	0.601907	0.158586	1.22596	0.386438	-0.0265125	0.301875	-3.17244
CHI3L2	0.526233	-0.782056	0.526233	-1.34106	-1.10964	0.207626	2.35516	-1.1253	0.207626	-1.4266	-0.203129	-0.203129	-0.203129	2.18699	-0.203129	-0.203129	2.09484	-1.36225	-1.16573	-1.375	-0.782056	-1.32518	-1.56606	0.207626	-0.892643	-0.782056	1.77624	1.89052	-0.203129	-0.876397	0.207626	2.35516	-0.203129	-1.12206	0.786553	1.19731	0.526233	-0.203129	0.207626	1.89052	-1.33023	-0.858639	-1.11834	0.526233	-0.898101	1.89052	-0.203129	0.526233	-1.06204
FASLG	1.54157	-0.697663	-0.232981	-2.07773	-0.232981	0.670945	0.886633	-0.697663	0.670945	-0.697663	-0.697663	-0.697663	-0.697663	0.127454	-0.697663	0.670945	-1.35259	0.127454	-0.697663	-2.14869	1.67086	-1.35259	-1.35259	-0.232981	-0.697663	1.67086	-0.697663	0.670945	0.670945	-1.35259	1.24707	1.40102	1.40102	-0.697663	0.127454	1.54157	0.127454	-0.232981	1.24707	0.670945	-0.697663	0.421951	0.886633	0.127454	-0.697663	0.670945	0.127454	1.24707	-1.35259
PYHIN1	0.570254	-1.96195	-0.140714	-1.52677	0.0034602	0.748422	0.135081	-0.913433	0.135081	0.0034602	-1.18923	0.0034602	-0.913433	0.472627	-0.140714	0.981604	-0.913433	0.135081	0.0034602	-1.96195	1.11922	-2.57529	0.135081	-0.913433	-1.52677	1.52114	-1.96195	1.30467	0.570254	-0.47826	0.981604	1.41678	0.570254	-0.913433	0.66196	1.36176	0.135081	-0.47826	0.9078	0.25616	-0.300091	1.05197	1.30467	0.748422	-0.680251	0.830209	0.472627	0.830209	-1.96195
PDCD1	1.68776	-1.10517	-0.06938	-1.00665	-0.06938	0.350478	0.350478	-0.767881	1.16721	-1.03608	-0.06938	-0.06938	-0.06938	0.350478	0.676145	1.16721	-0.773629	-0.805264	-1.46743	-1.06414	0.942234	-1.67275	-1.15474	-0.782357	-1.29228	1.16721	-0.661136	-0.06938	-0.06938	-0.06938	0.676145	1.68776	-0.06938	-1.53892	0.350478	1.53399	-0.06938	-1.36976	1.16721	0.350478	-1.10666	0.350478	0.942234	-0.06938	-1.41307	0.350478	0.350478	0.942234	-1.24859
TOX	0.816813	-1.96844	-0.211139	-1.45446	-0.0618348	0.404301	0.302837	-0.575811	0.498242	-0.575811	-1.45446	-0.380406	-0.380406	0.667509	0.302837	0.667509	-0.0618348	0.0717224	-1.45446	0.302837	1.07119	-1.96844	-0.380406	-0.575811	-1.96844	1.79693	-1.45446	1.37689	-0.0618348	-0.211139	0.498242	1.33079	-0.0618348	0.19254	0.302837	1.50591	-0.380406	-0.806926	0.88535	-0.0618348	-1.08979	0.88535	0.950371	-0.0618348	-1.45446	0.498242	0.302837	0.498242	-1.96844
UBD	1.05124	-1.30463	0.924639	-0.116921	0.469971	0.394085	-0.43592	-0.920218	0.60564	-0.43592	-1.79803	1.26279	-0.263066	0.878382	-0.920218	-0.263066	-1.96178	-0.647475	-0.647475	-1.75296	2.14406	-1.66526	0.311592	-0.43592	-0.920218	1.74709	-0.920218	0.221231	0.54023	-0.43592	0.394085	0.54023	-1.60604	1.01089	-1.30463	0.666827	-1.30463	-0.116921	1.62589	0.878382	-0.116921	1.12712	0.394085	0.54023	1.19738	1.68843	1.19738	0.54023	-1.30463
GBP1	1.27474	-2.34802	-0.72009	-0.21241	-0.575287	0.415022	0.522745	-0.491712	0.777899	-0.592605	-1.72958	-0.428203	-0.664055	-0.21241	0.171648	1.68929	-0.778413	-0.412758	-0.428203	-1.98236	1.86188	-3.11809	-0.0726022	-0.382358	-1.937	2.04088	-2.47233	1.54463	0.380174	-0.21241	1.30276	0.69545	-0.19912	0.1407	-0.024974	1.52101	-0.21241	-0.645855	1.36164	0.40639	-0.627883	1.03393	1.23166	-0.443818	-0.147161	0.0657686	0.231603	1.15172	-0.508041
GBP5	0.979356	-2.30887	-0.086059	-0.857075	-0.430956	0.603857	0.360919	-0.3403	0.270264	-0.3403	-0.810013	-0.257104	-0.496246	0.389418	0.0405618	0.931173	-0.602834	-0.155855	-0.463075	-1.8334	2.07079	-3.23584	-0.180234	-0.399826	-1.96848	1.47713	-2.30887	1.30508	0.626339	-0.311801	1.04023	1.00261	0.346363	-0.284083	0.360919	1.31074	-0.0420675	-0.463075	1.27039	0.389418	-0.463075	1.04023	0.637396	-0.0420675	-0.369625	0.496006	0.060206	0.721748	-3.23584
PIK3AP1	0.673696	-1.03594	0.628036	-1.44885	-1.34811	0.673696	0.268961	-0.807316	-0.0205243	-2.22272	-0.917816	-1.16283	-0.807316	1.07368	0.130329	0.703474	-0.956294	-1.0772	-0.772013	-1.39774	1.48404	-1.44885	0.48326	0.414765	-1.03594	0.789819	2.44085	-0.737423	0.658611	-1.0772	-0.137043	-0.113096	0.532892	0.68865	-0.807316	1.61026	-0.0432022	0.210916	0.516507	0.28788	-1.39774	0.499964	-0.454036	1.12059	-0.0432022	1.00081	-0.314759	0.71817	-1.39774
VCAM1	0.260359	-0.113791	0.624109	-0.479377	-0.26497	-0.0161081	0.553418	0.0969764	0.392433	0.0290471	-0.563785	-0.344931	-0.734455	1.48804	-1.75077	0.586314	-1.578	-1.13635	-0.160397	-1.77851	0.563169	-0.60998	-0.0626718	0.696944	-0.399487	1.21816	2.42183	0.507726	0.960207	0.401124	0.0593175	-0.506986	-0.885571	0.115455	0.586314	0.69872	-0.334255	1.43262	0.151741	0.511755	-0.224892	0.914828	-0.150959	0.597753	-0.448436	0.963183	0.398956	1.09407	-0.865191
TLR8	0.653525	-0.505617	-0.282314	-1.0683	-0.763402	1.07379	1.16421	0.090846	-0.0853472	-0.763402	-1.92254	-0.763402	-0.505617	0.250232	0.653525	0.653525	-1.44146	-0.763402	-0.0853472	-3.26415	1.55488	-1.92254	-0.505617	-0.0853472	-1.0683	1.48371	0.090846	1.07379	0.090846	-0.763402	0.653525	1.33158	0.653525	-0.505617	0.39574	1.68874	-0.282314	0.090846	0.768901	-0.0853472	-0.505617	0.876828	-0.0853472	0.250232	0.876828	0.39574	0.090846	1.33158	-1.92254
IL22RA1	-0.258578	-0.258578	-0.499201	0.121095	0.121095	-0.499201	1.19134	-0.499201	-0.793698	0.541381	0.541381	1.03589	1.1159	1.51484	-0.258578	-0.0551351	-2.17997	-1.17337	-1.85263	-0.258578	0.656215	-1.70849	-0.793698	0.121095	-0.793698	-0.499201	1.99129	-2.21652	-1.17337	-0.499201	-0.793698	0.761853	-2.00679	-0.258578	1.45617	1.39478	-0.793698	-0.0551351	0.276542	1.33039	0.121095	-0.0551351	0.541381	1.33039	-0.499201	-0.793698	0.276542	0.541381	0.656215
KSR2	1.21326	-0.661763	-1.2548	-1.23929	-0.952102	-0.138662	1.32029	-1.37228	1.32029	-0.854427	-1.10448	-0.138662	-0.138662	0.812758	0.184373	0.639665	-0.138662	-0.138662	-1.07584	1.87328	1.09496	-1.37228	-0.138662	0.184373	-1.32549	1.59109	-0.593954	1.21326	-1.02987	-1.18685	0.184373	1.50787	-0.950952	1.21326	-0.682256	1.59109	-1.16839	0.184373	1.09496	0.184373	-1.17213	-0.992057	0.639665	2.19632	-1.20341	0.962699	0.639665	0.962699	-1.07198
PAK3	0.168508	-1.52603	-0.678763	-1.03041	-0.183141	-1.54335	1.34818	-0.678763	-1.82453	1.5114	-1.84657	-0.406003	-0.678763	0.936891	0.0052857	-1.90558	1.45938	1.5613	-1.03041	-0.678763	0.66413	-1.52603	0.852557	-1.70766	-0.678763	1.5114	1.5114	0.852557	0.168508	-1.86712	0.441269	-0.183141	0.0052857	0.0052857	0.761971	0.168508	-0.406003	-1.03041	0.852557	-0.678763	-1.03041	1.01578	1.15975	0.0052857	-1.56248	1.40504	-1.53334	0.557772	-1.52603
IL17RB	0.161248	0.329319	0.864857	-0.383266	0.636857	-0.531632	0.0426556	-0.616279	-0.454354	0.864857	0.38855	0.592441	1.42871	1.98936	-2.05147	-0.256175	-0.933052	-0.616279	-0.933052	0.545687	0.470589	-2.04566	-0.198856	0.0426556	-1.23188	1.23053	1.84117	1.09916	-2.04566	0.0426556	-0.00067626	0.0839713	-2.41792	-0.145014	-0.531632	0.161248	-0.0942498	0.813106	0.521353	-0.0942498	0.265855	0.470589	0.614927	0.359428	1.01836	1.57571	0.444076	1.50525	-0.709853
TMEM178B	-0.644155	0.615051	0.0841375	-0.437253	0.3981	-0.0756359	0.475785	-0.266013	-2.10529	-0.266013	-1.01057	0.863063	0.547849	1.11536	-1.12794	-1.01057	-0.0332274	-0.319888	-0.644155	0.253433	0.120376	-2.10529	0.863063	-0.0332274	-1.261	0.221797	1.77224	-2.50931	-0.166285	0.0465312	-0.319888	-0.810617	-0.437253	1.28384	0.253433	0.524402	-0.0332274	0.221797	0.0465312	0.120376	-1.261	-1.01057	-0.266013	0.974783	0.524402	1.23854	1.03341	0.846029	-0.810617
EOMES	1.44834	-1.65917	-0.034348	-1.29941	-0.153538	0.888058	0.353517	-0.599579	0.713279	-0.432591	-1.02036	0.0744643	-0.599579	0.353517	0.267238	1.08858	-2.47783	-0.599579	-0.034348	-2.20671	1.5801	-2.16623	-0.599579	-0.792353	-1.02036	1.54843	-1.02036	1.5801	0.434226	-0.432591	0.992331	1.13405	0.649134	-1.65917	-0.034348	1.67054	-0.432591	-0.599579	0.941281	0.174562	-1.02036	0.941281	0.888058	0.434226	-0.792353	1.04138	0.51004	1.17794	-2.16623
GLDC	-0.848331	0.912456	0.240619	-0.735062	0.640493	-1.45541	0.570565	0.640493	-0.848331	0.496264	0.332082	1.11099	-0.289764	0.912456	-0.631654	1.4122	-0.631654	-1.27222	-0.848331	2.01216	0.673972	0.640493	0.28723	0.828532	-1.27222	0.0334113	0.965284	0.332082	-0.973545	0.332082	0.0886972	-0.289764	-1.67209	0.885134	-0.735062	0.965284	0.828532	-0.0245725	0.738228	0.332082	0.570565	0.738228	1.04037	1.39432	1.11099	-0.848331	0.375302	1.19906	1.06438
APBB1IP	-0.111535	-2.0452	-0.0744794	0.0676148	-0.477683	-0.00224795	1.50981	0.101706	-1.34158	-1.78398	-0.663072	0.999153	1.38391	0.583894	-0.813531	0.813765	-0.813531	-1.34158	-0.975428	-4.29525	0.583894	-1.27601	0.0329698	-0.266558	-0.762188	1.75687	1.38391	0.0676148	-1.40922	-0.226732	-0.00224795	0.232862	-0.266558	1.16969	0.789414	1.32759	-0.0744794	-1.21241	0.415599	1.6121	-0.762188	0.637162	0.168293	-0.00224795	-0.149246	0.264428	1.2501	0.908475	-0.762188
CCL5	1.12278	-1.56247	-0.300121	-1.34645	-0.516137	1.16149	0.311946	-0.575342	0.470992	-1.34645	-0.575342	-0.0248988	-0.912187	-0.300121	-0.250623	0.377588	-0.70121	-0.111182	-0.459167	-1.81465	1.12278	-3.77597	-0.989616	-0.70121	-0.70121	1.23605	-1.6833	0.171422	0.500884	-0.459167	0.558951	1.12278	0.890088	0.440495	0.530197	1.74137	0.278022	-0.300121	0.912788	0.278022	-0.300121	0.668784	0.746213	0.0567179	-0.351296	0.695038	0.409369	1.04226	-2.49694
LACTB2	-0.850156	0.118591	-0.422697	0.741443	0.741443	-1.6513	-0.186013	-0.850156	-1.01909	-0.0785556	0.209509	1.34719	1.76127	1.64688	-1.20584	0.378446	-1.92453	-1.41461	-1.6513	-0.554053	0.60503	-1.01909	0.0227575	0.0227575	-0.850156	0.928194	0.986314	1.34719	-1.20584	-0.0785556	-0.850156	0.60503	-2.64322	1.20143	-0.300407	0.0227575	-1.20584	-0.850156	0.118591	0.378446	0.674549	0.532673	0.209509	1.52459	-0.300407	2.29867	0.0227575	0.60503	0.0227575
SLAMF7	0.894569	-1.21268	0.0708335	-1.66995	-0.270701	0.517269	0.671282	-0.270701	0.214018	-0.871149	-0.480191	0.280323	-0.371414	-0.00684442	-0.00684442	0.85275	-1.03122	-0.371414	-0.17694	-3.03017	1.40377	-2.91518	-0.727965	-0.270701	-1.21268	1.28553	-0.480191	1.08629	1.01282	-0.371414	1.18956	1.75159	0.343544	-0.598439	-0.17694	1.63732	0.0708335	-0.270701	1.22231	0.144311	-0.598439	1.01282	0.621858	0.343544	0.517269	0.718971	0.570569	1.01282	-1.9732
SLAMF6	0.895856	-1.92042	-0.244207	-1.48149	0.0619663	0.974117	0.194724	-0.862846	0.42992	-1.14102	-0.627651	-1.14102	-0.862846	0.0619663	0.895856	0.633656	-0.862846	0.0619663	-0.627651	-1.48149	0.633656	-1.48149	-0.862846	-0.862846	-1.48149	1.18736	-1.48149	0.633656	0.633656	-0.862846	0.726154	1.37442	0.726154	-1.14102	0.0619663	1.64279	0.194724	-0.627651	0.974117	0.194724	-0.862846	0.633656	0.726154	0.42992	-0.862846	0.633656	0.316849	0.813363	-2.53906
LRRN4	-0.334117	-0.334117	-0.884778	-1.07072	-0.0419187	-1.22267	-0.334117	-0.334117	-0.993976	-0.334117	-0.0419187	0.526482	0.888755	0.781741	-1.44997	-1.15524	0.369911	-1.18721	-1.44997	0.526482	1.54068	-0.945918	-0.334117	-0.0419187	-0.0419187	-0.75292	1.85927	-1.08442	-1.33591	0.184728	1.23051	-0.826586	-1.38121	-0.0419187	1.36614	1.36614	0.888755	1.07394	0.662109	-0.0419187	0.369911	-1.13899	-1.11779	1.59278	-0.334117	1.30059	-1.14005	1.8976	-0.0419187
CD27	1.46603	-1.63699	-0.0978884	-1.13885	-0.0978884	0.564303	0.0661635	-0.287272	0.992221	-1.13885	-0.0978884	0.753687	-0.785412	0.210868	0.662641	0.753687	-0.785412	-0.511266	-0.785412	-1.13885	1.19189	-1.7487	-0.287272	-0.287272	-1.63699	1.41588	-1.13885	0.83845	0.210868	-0.511266	0.662641	1.69003	0.34031	-1.96756	0.457404	1.76932	-0.511266	-0.785412	0.992221	0.34031	-0.785412	0.83845	0.992221	-0.785412	-1.13885	0.564303	0.457404	1.41588	-1.97316
CD3G	1.28079	-1.41404	0.109754	-0.967101	-0.337181	0.604495	0.292738	-0.967101	0.109754	-1.41404	-0.620431	-0.620431	-0.967101	0.292738	0.604495	1.08634	-0.620431	-0.620431	-0.967101	-2.17541	1.36959	-1.41404	-0.620431	-0.0976971	-0.620431	1.53328	-0.967101	1.18661	0.864025	-0.337181	0.979157	0.979157	0.604495	-2.04396	-0.0976971	1.75041	-0.337181	-0.337181	1.45359	0.109754	-0.620431	0.739673	0.739673	-0.337181	-1.41404	0.739673	0.604495	1.08634	-2.04396
CD3E	1.02408	-1.39493	0.118108	-1.39493	-0.345368	0.861515	0.188426	-0.296508	0.287861	-1.11511	-0.679448	0.255472	-0.81056	0.255472	0.188426	0.350533	-0.448357	-0.159144	0.0441828	-1.7425	1.66498	-3.20045	-0.448357	-0.954803	-0.679448	1.9133	-1.11511	0.965246	0.577074	-0.743514	0.882867	0.882867	0.550629	-1.87986	-0.0743414	1.72529	-0.0743414	-0.81056	1.27074	0.118108	-0.203493	0.861515	0.577074	-0.559276	-1.03273	0.496236	0.287861	1.08061	-3.20045
CD3D	1.35914	-1.27579	-0.0223806	-1.27579	-0.204431	0.767173	0.287784	-0.649084	0.287784	-0.930888	0.140469	-0.649084	-0.649084	0.140469	0.54599	1.04898	-0.410822	-0.410822	-0.930888	-2.47793	1.35914	-2.34714	-0.649084	-0.649084	-0.930888	1.49363	-0.930888	1.21183	0.287784	-0.649084	0.767173	0.96063	0.767173	-2.58004	-0.410822	1.73189	-0.204431	-0.649084	1.13254	0.140469	-0.649084	0.660534	0.422273	-0.204431	-1.27579	0.660534	0.422273	1.13254	-2.34714
CD38	0.883043	-1.63023	-0.562914	-1.63023	-0.298798	0.977094	0.420545	-0.298798	0.420545	-0.717936	-0.562914	-0.717936	-0.298798	0.194361	0.194361	1.14716	0.0186117	-0.717936	-0.717936	-1.63023	1.14716	-2.54253	-0.562914	-0.717936	-1.09657	1.29774	-2.00887	1.18645	0.349383	0.109418	0.883043	1.79534	0.194361	0.488055	0.109418	1.40035	-0.184276	-0.184276	1.10666	-0.0789267	-1.33654	0.977094	0.883043	-0.184276	-0.298798	0.109418	0.194361	1.14716	-1.63023
CCR5	0.868147	-1.72329	-0.260907	-1.46434	-0.260907	1.08053	0.618326	-0.162915	0.444192	-1.2454	-1.05574	0.0960398	-0.738804	0.245685	-0.0712496	1.11944	-0.603434	-0.162915	-0.47985	-2.04023	1.57524	-3.02472	-0.738804	-0.603434	-1.05574	1.65642	-0.47985	1.08053	0.172832	-0.47985	1.04052	0.868147	0.868147	-1.05574	0.381056	1.75791	0.172832	-0.603434	1.04052	0.0148567	-0.603434	0.821575	0.618326	0.0148567	-0.738804	0.381056	0.314983	0.999346	-3.02472
CD74	0.968153	-0.0842164	-0.519271	-0.860673	-0.769942	0.825197	0.833771	-0.365577	0.162767	-0.555515	0.158021	1.82625	-0.775487	-0.381751	0.254624	0.626556	-1.50791	-1.05501	-1.02437	-2.08852	2.13385	-3.92602	-0.77771	-1.12182	-1.50465	1.84641	0.14508	-0.12082	0.424797	-0.738095	0.312437	0.813223	0.7739	-0.975612	0.689646	1.43481	-0.351315	-0.267077	1.53263	0.616456	-0.297043	0.481726	0.67833	-0.00490951	0.390882	1.13301	0.186319	1.47013	-0.926871
CD70	0.190633	-0.318416	0.349971	-0.785611	-0.318416	-0.647586	0.848023	-1.13341	0.00217602	-0.944948	-0.525839	0.817165	1.26713	0.246519	0.190633	-0.228476	-1.36406	-2.2256	-2.65158	-2.74728	0.190633	-2.62277	0.398056	-0.318416	-2.11413	0.718648	-0.318416	0.0688863	-1.13341	0.00217602	0.0688863	0.487996	-0.228476	-0.647586	0.935426	0.989841	0.349971	-2.36478	0.785358	0.530191	-0.647586	0.349971	0.487996	1.22578	-0.785611	0.647334	1.20447	0.444004	-2.08053
CD96	0.651487	-1.45424	0.148147	-1.99419	-0.0303422	0.588548	0.454741	-0.460837	-0.127629	-1.05094	-0.881865	0.230459	-1.23995	0.523039	0.230459	0.383408	-0.728917	-0.0303422	-0.460837	-1.99419	1.56707	-2.81393	-0.341913	-0.589286	-1.05094	1.5318	-1.45424	1.34278	0.651487	-0.589286	1.30215	0.881127	0.651487	-0.460837	-0.0303422	1.70087	0.383408	-0.728917	1.17371	0.0613825	-0.728917	0.881127	0.588548	0.588548	-1.23995	0.712051	0.0613825	1.08198	-2.81393
CD8B	1.75886	-1.15094	-0.599635	-1.30971	-0.599635	1.39411	0.0949221	-0.599635	0.894121	-1.15094	-0.599635	-0.599635	-0.599635	0.34282	0.0949221	1.03738	-0.208481	-0.208481	-1.15094	-1.93543	1.75886	-1.17573	-1.15094	0.34282	-1.15094	1.58868	-1.15094	1.03738	0.34282	-0.599635	1.16697	1.39411	0.34282	-1.85451	0.0949221	1.67643	-0.208481	-0.599635	1.28528	0.0949221	-0.599635	0.34282	0.733974	-0.599635	-1.28559	0.552415	0.34282	1.49487	-1.39243
CD8A	1.49642	-1.77246	-0.51141	-0.976826	-0.255273	1.23612	0.130949	-0.841628	0.684031	-0.841628	-0.419532	-0.720689	-0.51141	-0.0459937	0.235372	1.1936	-0.841628	-0.255273	-0.841628	-1.51632	1.63715	-2.56809	-0.51141	-0.0459937	-0.611287	1.51294	-1.51632	1.10353	0.501447	-0.51141	0.74964	1.17174	0.577999	-1.77246	0.184348	1.62234	-0.51141	-0.51141	1.10353	0.331082	-0.419532	0.649764	0.649764	-0.0459937	-1.30704	0.684031	0.540361	1.07986	-2.56809
CDH6	-0.243129	0.718033	-0.298543	0.000666036	-0.381621	-0.986821	1.05803	-0.0304283	-0.307514	0.126654	-0.372122	0.450938	-0.397611	1.26717	-1.1149	-0.295566	-1.92252	-1.49738	-0.430198	-1.63249	0.348627	-1.38888	-0.0450362	0.496793	-0.558472	1.63794	2.46421	1.60155	-0.543974	-0.400833	0.490342	-0.0873467	-0.750716	0.264748	1.72279	0.607727	1.05386	-0.10006	-0.467019	1.35365	-0.00169942	0.715319	0.133068	0.728831	0.47407	0.440897	0.231585	0.885583	-0.912785
GPX3	-0.58881	-0.600848	-0.781898	0.726973	0.1048	0.337482	-0.0154685	0.141541	-0.628443	-0.695762	0.934302	0.347445	0.937863	0.986507	-0.392633	-1.09231	-0.288446	-0.508161	-0.417808	1.61688	-0.571005	-0.679343	-0.00851371	0.152022	-0.991494	0.749284	1.75793	-1.26978	0.723498	-0.242106	-1.45554	-0.435792	-0.818408	-0.647245	-0.764103	0.0651262	-0.0970174	-0.135373	-0.322828	0.620331	-1.07798	0.578282	0.558142	1.46072	0.410024	-0.12179	0.418174	0.379196	1.50249
SLC23A1	-0.647639	-1.45259	0.00224021	0.527128	0.00224021	-2.05738	0.416445	-0.388503	0.88731	0.00224021	0.527128	-1.45259	0.962258	1.27805	-0.647639	-0.981722	-1.8241	-1.77383	-1.7937	0.88731	0.00224021	-0.981722	-0.176774	0.00224021	-1.54253	0.527128	1.92787	-0.647639	-0.981722	-0.647639	-0.981722	0.807188	-2.0029	-0.647639	0.721127	0.628174	-0.176774	-0.176774	-0.647639	0.807188	-0.647639	0.88731	0.628174	1.16183	0.807188	0.721127	-0.647639	0.416445	0.29409
APOL1	0.442649	-1.8487	-0.228051	-0.5454	-0.779891	-0.0154443	0.157082	-0.567881	-0.139623	-0.700371	-0.288218	-0.491106	-0.713236	1.41649	0.35205	-0.0941964	-0.449501	-0.25344	-0.942309	-0.88047	1.89472	-4.12738	-0.25344	0.197764	-2.18086	-0.116678	-1.56505	-0.766236	-0.342511	-0.470109	0.796609	-0.203229	0.673425	-0.766236	0.096258	1.71007	0.285518	-0.449501	1.72173	0.225937	-1.8487	0.662203	1.3374	1.52896	-1.45899	-0.614255	-0.297085	0.504983	-0.556584
C1orf186	-0.682498	-1.0203	-0.16965	-0.706691	0.874238	-0.706691	0.311138	-1.0203	-0.341285	0.115579	0.256363	0.952254	0.328752	0.989101	-0.141368	-0.468078	-0.865541	-1.20335	-0.756899	-0.259617	0.4044	1.13998	0.168154	0.363079	-3.332	-1.24433	-0.291491	-0.782978	-0.12752	-0.527737	-0.100384	0.621929	-2.02758	1.01146	1.09623	0.784112	-0.0870865	-0.324411	0.157857	-0.0355901	-0.213626	0.4284	1.21494	2.2019	0.302214	0.227813	-0.341285	0.709284	-1.53315
APOC1	0.0129331	0.84136	-0.28743	-2.20896	-0.68957	0.356761	-0.28743	-0.471665	-0.471665	-0.68957	-0.127837	0.252768	0.452426	0.356761	-0.28743	0.540997	-2.46381	-1.97808	-1.30009	-2.00361	0.452426	-1.98706	0.0129331	0.138857	-1.78469	-0.28743	0.700589	0.84136	0.84136	-0.956264	-0.127837	0.967283	0.252768	-0.471665	0.356761	1.0256	1.18519	-0.956264	1.08119	0.623455	-0.956264	0.452426	0.452426	1.70253	-0.28743	1.60147	0.138857	1.13432	-0.471665
GSTA2	-0.258509	-1.93718	0.686373	0.376599	-0.258509	-0.178014	0.590201	0.364176	0.19682	-0.348495	0.924425	-0.526975	0.298838	0.694544	-0.611951	-0.611951	-1.28985	-0.230724	-0.760286	0.388824	1.46888	-1.71739	0.590201	-0.0823896	0.644153	0.971096	1.14278	-1.28985	0.532148	0.435854	-1.09784	0.13176	-1.01735	0.617653	-0.611951	-0.944533	-0.38101	0.325647	-0.878056	1.06672	-1.09784	-0.816904	-0.526975	1.02569	0.424365	0.998881	1.22816	0.793508	-0.878056
CYP2C9	-0.54525	-1.13469	-1.1101	-0.832356	0.77533	-0.966272	0.504901	-0.731152	-0.709806	-1.08399	-1.14294	-0.74373	-0.568545	0.504901	-1.17515	-0.871378	-1.17515	-1.17515	-1.13023	0.504901	0.996286	-1.06872	0.504901	-0.770027	-0.820126	0.156258	0.996286	-0.335126	0.996286	-1.14446	-0.85597	0.504901	-1.17515	0.996286	2.02313	-0.352289	0.156258	0.156258	-0.83463	-0.676143	-0.574817	0.996286	0.996286	1.34493	-0.992898	1.83631	-1.0193	0.156258	-0.335126
LAG3	1.71614	-1.48853	-0.523827	-0.924215	-0.213263	0.88409	0.25503	-0.213263	0.75144	-0.213263	0.88409	-0.523827	-0.924215	-0.213263	0.25503	0.604802	-0.523827	-0.523827	-0.924215	-0.523827	1.00519	-1.97199	-0.213263	-0.523827	-1.48853	1.31575	-1.48853	-0.213263	0.0404873	-0.924215	0.75144	0.88409	0.604802	0.25503	0.604802	1.64475	0.0404873	-0.924215	0.88409	0.0404873	-0.523827	0.604802	0.75144	-0.213263	-0.924215	0.604802	0.0404873	1.11659	-1.54547
LAX1	1.34225	-1.01133	-0.0860015	-1.74581	-0.0860015	0.765385	0.244264	-0.490214	0.244264	-1.01133	0.244264	-0.0860015	-1.01133	0.765385	0.244264	-0.0860015	-0.490214	-0.490214	0.244264	-1.82765	0.978742	-1.74581	-0.490214	-0.0860015	-1.01133	1.1696	-0.490214	0.5235	0.978742	-0.490214	0.978742	2.4252	0.244264	-1.01133	-0.490214	1.34225	-0.490214	-0.490214	1.7791	-0.490214	-1.01133	0.5235	0.5235	0.244264	-1.01133	0.244264	-0.0860015	0.5235	-1.74581
PTER	-0.225493	-2.29115	-0.302506	0.488232	-0.129839	-0.567903	-0.250627	-0.0846866	0.27702	-0.107054	-0.0411475	-0.635641	0.515626	2.10677	-0.535396	-0.567903	-0.823546	-0.823546	-0.707366	0.0213773	1.86827	-2.7854	-0.503732	-0.107054	-2.16272	0.644056	2.8165	-0.783576	-0.250627	-0.0411475	0.155888	0.27702	-0.384714	-0.0627227	-0.302506	0.8663	0.372052	0.555595	0.34119	0.137557	0.061347	0.581532	0.581532	1.66463	2.15712	0.691865	-0.0411475	1.30513	-1.20161
GZMA	1.08198	-1.72983	-0.235703	-1.2916	-0.235703	1.08198	0.503888	-0.235703	0.249408	-1.2916	-0.673939	-0.0562802	-0.951676	0.249408	0.381956	0.912543	-0.673939	-0.439116	-0.439116	-2.56036	1.82772	-2.34749	-1.2916	-1.2916	-0.235703	1.61727	-0.673939	1.37302	0.503888	-0.0562802	0.820192	1.08198	0.820192	-1.72983	-0.439116	1.82772	-0.235703	-0.439116	0.999615	0.104219	-0.235703	0.721878	0.820192	0.503888	-0.673939	0.820192	0.381956	1.43785	-1.72983
GZMK	1.29771	-1.89946	0.0447665	-1.10894	-0.184094	0.835285	0.235288	-0.318423	0.726586	-1.10894	-0.470712	0.0447665	-0.854451	0.235288	0.78223	0.934519	-0.184094	-0.184094	-1.10894	-1.10894	1.5171	-2.03219	-0.646517	-0.184094	-1.43704	1.26261	-0.854451	1.22641	0.472096	-0.0639326	0.78223	1.26261	0.398491	-1.95059	0.0447665	1.65143	-0.646517	-0.646517	1.02581	0.319806	-0.470712	0.934519	0.835285	-0.318423	-1.43704	0.934519	0.668087	0.981076	-1.89946
CFAP47	-0.830273	-0.525642	-1.06471	-0.906038	-0.965441	-0.656755	2.02302	-0.779782	-0.974361	-0.765745	-0.862902	-0.903559	0.328758	1.40689	1.30304	-0.970012	-0.563546	-0.722076	0.186965	0.448643	-0.525642	-0.525642	-0.747531	-0.804729	-0.743917	-0.936429	-0.210308	-0.210308	-0.855298	-0.769484	0.328758	1.37379	-0.210308	0.552491	1.37379	0.644092	0.186965	-0.629545	-0.526324	0.867825	-0.808475	-0.852665	0.644092	1.72223	-0.885184	0.644092	-0.946149	0.448643	-1.01842
SIGLEC8	0.196907	-0.60355	-0.284373	-0.0235856	-0.284373	0.556379	0.556379	-0.60355	0.196907	-0.60355	0.387906	-0.60355	-0.0235856	-0.0235856	0.967871	1.18836	-2.106	-1.65143	-1.01504	-2.51766	1.62517	-1.59501	-0.60355	-0.0235856	-1.01504	0.556379	1.46608	-0.284373	1.37936	-0.60355	0.707084	1.62517	0.967871	0.196907	0.387906	1.46608	1.08236	-0.284373	1.08236	1.08236	-1.01504	-0.0235856	-0.284373	1.54784	-1.6863	1.46608	0.196907	0.967871	-1.59501
RARRES3	1.58657	-1.40353	-0.334764	-0.619724	-0.471042	0.118993	0.392023	-0.543693	0.215161	-1.53435	-0.149542	-0.619724	-0.0367808	0.349569	-0.0921889	0.765085	-1.06417	-0.965085	-2.00453	-0.401483	2.10154	-2.66722	-0.270662	-0.149542	-1.40353	1.86425	-0.20898	0.696976	0.983327	-0.334764	0.473759	0.0686999	-0.471042	-1.06417	-0.699466	1.41661	-0.783299	-0.149542	1.97928	0.798104	-1.67656	0.798104	1.09609	-0.334764	-0.401483	0.765085	-0.149542	1.37121	0.349569
ALOX5	-0.0607305	-2.5586	-0.748568	-1.16521	-0.854322	-0.0607305	-0.0315726	-0.321815	-0.604831	-1.23771	-1.09664	-0.854322	1.57369	1.04718	-0.00307001	-0.184567	-0.604831	-0.650957	-1.03158	-1.39645	0.46332	-2.36309	-0.251335	-0.217512	-2.04434	0.318803	0.710718	-0.969702	0.204463	-1.3146	0.501757	0.13056	-0.184567	-0.00307001	1.11899	0.501757	0.423682	-0.475739	0.403389	-0.184567	-0.604831	0.726672	-0.0315726	0.104937	-0.321815	1.20882	-0.396444	1.31284	0.0787851
FAM135B	-1.25653	1.78461	0.146619	-0.193294	1.22927	-1.22695	1.92378	-0.956423	-1.38031	1.92378	-0.982216	1.85624	0.965615	2.48729	-1.294	-1.37491	-1.02891	-0.674469	-1.25005	0.625701	-0.672376	-1.20395	0.146619	-0.864058	-1.22273	-0.672376	1.78461	0.410277	-1.07053	-0.98222	0.146619	1.22927	-1.37332	1.98766	1.70835	0.807839	-0.193294	-0.193294	0.410277	1.10478	-0.755527	0.410277	-1.07243	1.22927	0.807839	1.4447	0.410277	0.410277	-1.3874
CTSW	1.76158	-0.139546	0.181408	-0.815566	-0.553328	1.02684	0.665367	-1.5503	0.443647	-0.331608	1.10461	0.558775	-0.815566	0.318496	0.181408	1.49934	-0.815566	-0.815566	0.181408	-1.5503	1.9416	-1.5503	-1.5503	0.0298652	-0.331608	2.10158	-1.13652	0.0298652	0.857429	-0.815566	0.558775	0.665367	0.181408	-0.553328	0.764601	1.9416	-2.28789	-0.331608	1.24856	0.318496	-0.139546	0.944627	0.857429	0.857429	-0.815566	1.10461	0.764601	1.49934	-1.13652
CTSE	0.0966534	0.744742	0.744742	-0.845593	-0.539596	-0.863449	-0.676444	-0.661279	-0.688288	0.744742	0.461638	0.744742	-0.738387	1.62414	-0.928083	-0.549447	0.0966534	-1.04339	0.0966534	-1.04306	2.81881	-0.417764	0.461638	0.0966534	-0.417764	-0.417764	0.976055	0.461638	0.0966534	-1.11555	1.62414	0.461638	-1.29717	-0.474645	0.976055	2.13856	0.976055	0.0966534	2.29736	-0.935684	0.0966534	0.976055	2.05103	-0.530989	0.744742	0.744742	0.461638	0.0966534	-0.417764
HKDC1	-0.607795	-1.88212	-0.947843	-0.669744	0.0610975	-0.144256	0.0989072	0.171702	-1.50023	-1.39235	-0.669744	-1.19799	0.625526	0.65129	-0.669744	-1.19799	-2.89106	-1.39235	-2.62568	-0.282988	0.819894	-2.62568	-0.0176024	-0.144256	-1.39235	0.0610975	0.701488	-1.29193	0.274493	-1.10974	-0.607795	0.750012	-1.61673	0.307204	0.206778	1.46951	0.171702	-1.39235	0.545382	1.29988	-0.144256	-0.144256	0.57259	0.819894	-0.0176024	1.84016	0.701488	0.773681	1.21572
ANGPTL3	-0.622195	-0.986632	0.388314	-0.601645	0.129731	-0.954664	0.269848	0.129731	-1.08843	-1.10714	-1.06682	-0.0417568	0.921005	1.48066	-1.10714	-0.574448	-1.10714	-0.805967	-1.10714	0.802539	1.87597	-0.574448	1.19511	0.662423	-0.574448	1.74678	1.57997	-0.0417568	1.81832	0.388314	-0.927305	-0.777724	-1.10714	-0.912577	0.129731	1.3666	-0.906301	-0.862438	0.864053	-0.871046	-0.809047	1.26836	1.7653	-0.93249	-0.0417568	0.581452	-0.972081	2.05211	0.490934
EPHA7	0.291741	-0.420272	-0.0909075	0.206249	0.537702	-1.33574	0.00829396	0.268083	0.218939	-0.144646	-0.580325	-0.420272	0.0981809	0.79046	-0.704122	0.112375	-1.82516	-1.10926	0.0392028	-0.808745	0.973207	0.876714	0.837867	0.153738	0.680214	1.13149	1.07128	-0.0736441	0.023873	0.442764	0.598971	0.472246	-0.144646	0.710875	0.231464	0.112375	0.672392	0.52862	0.337373	0.82456	0.491408	0.279985	0.256031	0.672392	0.112375	1.13149	0.573191	0.61578	-1.33574
EPHA6	-1.46025	-0.435301	-1.46025	-1.46025	-1.34117	0.0412743	0.687946	-1.34611	-1.46025	1.38014	-0.435301	0.355186	0.687946	1.50472	0.479764	-1.46025	-0.166908	-0.166908	-1.36012	-0.998372	-0.81358	-1.3399	-0.166908	-1.2298	-0.81358	-0.81358	1.6146	-0.953216	-1.31666	-0.850002	0.211371	0.687946	-0.166908	1.06623	1.42354	0.858043	-0.166908	-1.16319	0.858043	1.00186	-0.435301	-1.46025	1.00186	1.23632	-0.825925	0.932719	0.58965	0.355186	-1.10725
CD244	1.28132	-0.77344	-0.77344	-1.7502	0.18197	1.06103	1.47838	-0.77344	0.18197	-0.77344	0.52297	-0.77344	-0.235381	0.52297	-0.235381	-0.235381	-0.235381	-0.77344	-0.235381	-2.69482	0.811282	-1.53179	-1.53179	0.18197	-0.235381	1.06103	0.18197	1.28132	0.811282	-0.235381	1.06103	1.06103	-0.235381	-0.235381	0.18197	1.28132	-0.77344	0.52297	1.47838	0.52297	-0.77344	0.18197	0.811282	0.52297	0.52297	0.811282	0.52297	1.06103	-0.77344
S100A1	-0.357505	-1.84161	0.618769	-0.0216604	0.55247	-1.08265	-0.119219	-0.429576	0.401454	-0.803953	1.13803	-2.36297	0.181373	1.43118	-0.803953	-0.931635	-0.291206	-0.595791	-0.803953	0.0231232	1.13803	-1.84161	0.0656092	0.428614	-1.84161	0.699642	1.25675	-0.508521	0.428614	-0.803953	-0.595791	1.10327	-2.30714	-0.803953	1.09135	-0.357505	-1.08265	0.975584	0.106022	-0.595791	-0.931635	1.21387	-0.803953	0.181373	0.737299	1.02904	0.790756	-0.429576	1.64112
ALDH8A1	-0.327957	-1.23624	0.245105	0.126796	-0.584379	-2.07398	0.0943702	0.217077	0.683804	-0.958059	0.37255	0.523285	0.77576	0.561746	-2.03226	-0.446266	-0.958059	-1.0855	-0.177222	0.37255	1.1158	-1.99379	0.699858	0.683804	-1.99379	1.47627	0.921646	0.0943702	0.37255	-0.0113165	-0.0497771	-0.663177	-0.847661	-0.512442	0.0254342	0.298463	0.0254342	-0.274599	0.831833	-1.23624	-1.65857	0.482947	1.04561	0.298463	0.921646	0.715606	1.06628	1.05601	0.761127
UGT2A3	0.0673171	-0.167207	-0.0639633	0.563072	-0.121661	-0.432048	0.183472	-0.106925	-0.0780816	0.00380956	0.417461	0.468368	0.138601	0.809197	-1.52104	-0.0639633	-1.13174	-1.30773	-0.632371	-0.373229	1.26652	0.372986	0.00380956	0.826753	-0.35436	0.316891	1.90829	0.161286	0.0916421	1.09516	0.894074	0.00380956	-1.87263	0.28763	-0.494507	1.16806	-0.914595	1.09959	0.468368	0.51683	0.982358	0.649649	0.982358	1.24375	0.307232	1.35965	0.838289	1.2961	0.426126
SIRPB1	0.735997	-1.68276	0.600768	-1.73297	-0.699295	0.284165	0.094706	-0.382692	0.094706	-1.10747	-0.699295	-0.382692	-0.382692	0.735997	-0.699295	-0.382692	-2.13665	-1.73872	-0.699295	-2.2987	0.600768	-1.92299	-0.382692	-0.124008	-1.68276	-0.124008	2.7306	-0.124008	1.17606	-0.382692	0.284165	0.735997	0.094706	-0.382692	2.25108	1.51145	0.284165	-0.699295	0.451279	0.973019	-1.68276	-0.124008	-0.382692	1.71946	0.451279	1.17606	0.451279	0.600768	-0.699295
MAL2	0.184227	0.184227	0.713834	-0.345379	-0.236145	0.112698	-0.0471204	0.184227	-1.18612	-1.18612	-0.765752	0.184227	1.09188	0.482486	-0.954777	-0.605934	-0.467493	-0.605934	-2.18335	1.79601	1.53128	-1.48438	0.581301	-0.467493	0.0358651	-0.345379	1.2761	-2.36035	-0.954777	0.313992	0.482486	-0.137331	-2.09454	0.429307	-0.236145	0.581301	-0.137331	0.671511	1.36832	0.0358651	-0.0471204	0.581301	-0.137331	0.373252	-0.765752	0.671511	0.713834	0.184227	0.902859
TIGIT	1.02732	-2.00346	0.188729	-1.4125	0.0170602	0.832698	0.481205	-0.667969	0.342291	-0.9932	-0.402235	-0.402235	-0.667969	0.832698	0.342291	0.0170602	-0.9932	-0.177561	-0.667969	-2.5038	0.832698	-2.00346	-0.9932	-0.667969	-2.00346	1.42366	-1.4125	1.35255	1.02732	-0.402235	0.608024	1.42366	-0.177561	-1.4125	0.342291	1.49147	-0.177561	-0.667969	0.608024	0.188729	-0.667969	0.933255	1.02732	0.188729	-1.4125	0.832698	0.481205	1.02732	-2.00346
CHIT1	-0.888584	0.920755	-0.80886	-0.99586	-0.643396	0.273912	-0.609683	-0.443247	-0.718993	-0.735745	0.920755	0.273912	-0.311007	0.273912	-0.851231	0.920755	-0.319048	-0.685779	-0.643947	-1.11723	1.15162	-1.00602	-0.633846	0.273912	-0.918214	-0.336992	0.273912	-0.239516	0.273912	-0.964425	0.638195	2.02933	0.273912	-0.503056	-0.289525	-0.507544	0.920755	-0.714035	0.273912	-0.366506	-0.805884	-0.239516	0.273912	5.34973	-0.483772	1.34682	-0.837688	0.638195	0.273912
MAOA	-0.644822	0.365594	0.245752	-0.040975	-1.02178	0.209017	1.26504	-0.967118	-0.605509	0.0909794	-0.495225	0.315794	0.227535	1.18201	0.227535	-1.42137	0.585972	0.0269439	-0.685566	0.585972	0.63809	1.33552	-0.530793	-0.273597	-1.13982	-0.495225	2.09832	0.131723	0.0486983	0.428728	-1.69155	0.209017	-2.57487	0.245752	0.413275	0.857103	-0.0886553	0.151552	0.111536	1.04022	-0.8652	0.111536	0.531312	1.94278	0.397606	0.473847	-0.36327	0.428728	-0.644822
COL13A1	0.156123	0.156123	-1.30143	-1.28907	0.156123	0.156123	0.156123	0.156123	-0.339655	-0.339655	-0.339655	-0.339655	-0.339655	-0.339655	0.156123	-0.339655	1.12054	1.89947	1.12054	-0.339655	-0.339655	0.854883	0.156123	0.540678	-1.03842	-1.03842	-1.26129	0.156123	-1.86545	0.156123	0.540678	1.12054	2.04942	-1.20447	0.156123	-0.339655	2.74818	0.156123	0.156123	1.73522	0.156123	0.156123	-1.2453	-0.339655	-0.339655	-1.531	-1.17198	-0.339655	-0.339655
IL2RA	-0.422693	-1.40758	-0.831459	-0.422693	-0.10563	0.879258	-0.10563	0.372461	0.372461	-1.84626	-1.96591	-0.831459	-1.68125	0.153429	1.93347	1.63322	0.372461	-0.10563	0.372461	-0.831459	-0.422693	-1.40758	-0.10563	0.372461	-1.40758	-0.10563	-1.40758	0.562195	0.879258	-0.831459	0.153429	0.372461	0.879258	-0.10563	0.372461	0.372461	1.01468	0.153429	0.372461	0.153429	-0.422693	0.562195	-0.422693	-0.10563	-1.73872	-0.831459	-1.69714	-0.10563	-0.831459
HTRA3	-0.58113	-0.58113	-0.231275	1.37613	0.0400932	0.261817	-0.231275	0.261817	1.29223	-0.58113	1.84189	-0.58113	-0.58113	-0.58113	2.04505	-0.58113	2.50656	1.99736	0.261817	-0.58113	-1.07422	-0.58113	-0.58113	-0.231275	-1.38176	-1.08257	-1.07422	-1.54235	0.88304	0.449282	-1.31535	-1.17077	0.998948	-1.09859	0.449282	-0.231275	1.10476	0.0400932	-0.58113	-0.231275	-0.58113	-1.50538	-0.58113	0.0400932	-1.07422	0.261817	-0.58113	-0.58113	-1.07422
HTRA1	-0.185697	-0.743157	0.033267	0.122584	-0.760928	0.555624	0.278891	0.248705	0.494782	-1.22772	0.197232	-1.11536	-0.0131244	-0.989234	1.18921	-0.224951	0.924858	1.01959	0.861193	1.0587	-1.58611	-0.67379	0.0784838	0.328094	0.512378	-1.32299	-1.09371	-1.70326	1.0587	0.512378	-0.198686	-0.989234	0.861193	-0.640092	2.24762	-0.0973271	1.72386	0.298735	-0.21177	0.133441	-0.511318	-0.172802	-0.362401	-0.623478	-2.489	-0.376746	-0.159999	-0.450253	-0.778878
MOCOS	-0.355576	-1.32071	-1.03096	-1.19936	-0.355576	0.516424	0.724306	-0.355576	-1.41341	-1.31615	-1.32688	-1.44402	0.83941	1.18892	0.591428	-0.603558	0.241917	-0.00606529	-0.603558	0.516424	-0.603558	-1.14721	-0.355576	-0.163227	-1.3843	-1.01943	0.83941	-1.15758	-0.163227	-1.20834	0.126813	0.434267	0.434267	0.724306	1.18892	0.987545	0.724306	-0.163227	0.516424	0.783778	-0.603558	-0.355576	-1.01975	0.987545	-1.06989	1.56205	-0.994681	0.434267	-0.95307
DIO2	0.229372	-0.868891	-1.19037	-0.261228	-0.0656039	0.449693	-0.0656039	0.229372	0.625615	0.837036	-0.513431	-1.31866	-1.27071	0.449693	0.229372	0.0942325	1.10476	0.625615	0.346436	1.1925	-0.868891	-1.01733	0.346436	-1.2133	-1.13999	0.0942325	-0.868891	-0.868891	0.0942325	-1.20757	0.625615	-0.513431	-1.02937	0.954099	3.13979	-0.261228	0.701896	-0.261228	1.00725	-1.18812	0.449693	0.54206	-0.0656039	-1.47655	-0.261228	-1.34737	-1.30253	0.229372	-0.868891
IL1R2	0.201025	-1.06688	0.104466	-0.280846	-1.26831	-0.00500408	1.53847	0.104466	-1.11248	-1.24264	-1.17822	-1.21904	-0.280846	1.26618	1.18805	-0.699623	-1.47882	-0.131378	-0.131378	0.2874	-1.03203	-1.03203	-0.280846	0.201025	-1.03203	-1.24736	2.33563	-1.03203	-0.280846	-0.280846	-0.280846	1.65459	0.365536	-0.131378	1.63898	-0.46378	-0.00500408	0.104466	-1.1903	1.48318	-0.699623	0.502487	-1.28764	2.0887	-1.31168	0.104466	-1.10781	0.2874	-1.03203
F2	-0.676617	-0.0705769	-0.639152	-0.672996	-0.702137	-0.630782	1.99955	-0.702137	-0.702137	-0.702137	-0.702137	-0.702137	1.40019	2.11138	-0.294371	-0.317053	-0.702137	-0.57893	-0.702137	-0.702137	0.00325715	-0.702137	-0.702137	0.586897	-0.702137	-0.702137	0.586897	0.111153	-0.702137	-0.615152	-0.702137	1.40019	-0.548299	-0.702137	2.21348	-0.453905	2.39435	-0.668775	-0.617424	1.73773	-0.638485	-0.65074	-0.702137	0.586897	-0.702137	-0.702137	-0.579913	-0.633179	-0.5664
F3	0.206962	-0.838158	-1.23149	0.584032	-1.15803	0.318361	-0.0737403	0.206962	-0.0737403	0.0783618	-1.31102	-0.994694	-1.28657	0.206962	1.03999	-0.259898	2.84762	1.7593	0.318361	1.16229	-0.838158	-0.838158	-0.919847	0.0783618	-0.838158	-0.838158	-0.838158	-1.25286	-0.259898	-0.0737403	0.206962	0.206962	1.52546	-0.259898	1.47488	0.0783618	1.44839	0.318361	-0.259898	0.0783618	-0.838158	0.584032	0.0783618	0.318361	-1.31458	-0.0737403	-1.14515	0.0783618	-0.838158
PLEKHG4B	-0.526329	-0.00585632	-0.892046	-0.712409	-0.284812	0.556048	0.556048	-0.562535	-0.481619	1.51663	-0.635928	-0.642715	-0.809014	-0.00585632	0.556048	-0.862747	0.954725	0.954725	2.07853	1.26396	-0.00585632	-0.844728	-0.298077	0.556048	-0.560459	-0.588183	-0.185083	-0.694739	-0.519771	-0.707773	-0.523462	-0.543602	1.91531	-0.668239	3.5478	-0.706681	-0.104342	-0.00585632	-0.657685	-0.809538	-0.752127	-0.791761	-0.634313	-0.687169	-0.966437	-0.556709	-0.691348	-0.00585632	-0.47149
IGFN1	-0.517105	-0.561016	-0.577686	-0.65329	-0.65329	-0.567783	-0.563828	-0.559074	-0.443782	-0.366707	-0.65329	-0.65329	0.877714	1.85716	-0.65329	-0.559525	1.53708	2.67282	-0.039529	-0.443771	-0.254607	-0.65329	1.19779	-0.0258471	-0.65329	-0.65329	0.00607768	-0.411949	-0.546463	-0.65329	-0.34922	2.19645	-0.444706	-0.608676	0.391783	-0.65329	-0.334429	-0.501462	-0.65329	-0.206563	-0.4618	-0.5717	-0.65329	-0.367223	-0.65329	-0.65329	-0.627533	-0.624926	0.00607768
SLC7A5	-0.299192	0.161785	-0.856294	-1.51182	-0.941055	0.279567	1.32515	-0.348454	-0.40012	-1.86813	-0.207051	0.38555	-0.572218	0.222313	0.79797	-0.082326	-0.941055	-1.37042	-0.40012	0.0292447	-1.03319	-2.83843	-0.082326	0.83159	-1.67506	-1.67506	1.59013	-0.941055	-1.24569	-1.03319	0.0975873	0.307073	0.651677	-0.777818	0.161785	0.333884	1.69765	-1.37042	-0.572218	0.864176	-0.51169	-1.51182	0.434812	1.14447	-1.67506	-0.299192	-0.572218	0.0639673	0.79797
TRIB3	-0.705691	-0.119533	-0.283738	-0.375584	-0.705691	0.370946	0.947083	0.0240878	-0.705691	-0.375584	0.319939	-0.994067	1.77226	0.151716	-0.119533	-0.198701	-1.17095	-0.994067	-0.994067	-1.63621	-0.283738	-1.63621	-0.994067	0.511629	-1.17095	-1.96632	-2.43158	0.976889	0.511629	-0.994067	0.636932	0.151716	0.0896754	-0.283738	0.749889	1.3503	1.19099	-0.375584	0.466624	1.08893	-0.119533	-1.63621	-0.375584	1.32885	-0.475427	0.916482	-0.375584	-1.17095	1.307
SPOCD1	-0.123388	-0.386673	-0.453574	-0.927323	0.0508692	0.865274	-0.196275	-0.354843	-0.217684	-0.546672	-0.567933	-0.751085	-0.930864	-0.0367073	0.865274	1.35663	-0.223929	0.865274	-0.662295	-0.601513	-0.558187	-0.790798	-0.0313736	-1.01114	-0.805959	-0.48764	-0.682648	-1.01114	0.0880531	-0.586627	0.865274	-0.381259	1.35663	-0.341345	0.865274	-0.776508	2.31244	-0.503507	-0.772815	-0.864092	-0.381251	-0.54545	-0.601804	-0.202	-0.80265	-0.683164	-0.596899	-0.407745	-0.227104
SPOCK1	-1.81952	-1.78473	-0.39678	1.12185	-0.676082	0.206281	1.46557	-0.676082	-0.921776	0.103277	-1.30726	-0.39678	0.485583	0.375132	0.821982	-0.102338	0.546582	0.773337	-0.0730212	1.54944	-1.78473	-1.79729	-0.352323	-0.921776	-1.78473	-1.78473	1.74649	-1.15355	-0.829793	0.591769	-0.102338	0.860049	0.789937	1.68494	1.34489	0.206281	0.693252	0.261418	-1.82064	1.02987	-1.02796	-0.921776	-0.921776	0.845073	0.738888	1.32254	0.432569	0.44621	-1.78473
TIMP1	-0.48034	-0.408386	0.0469321	-0.634874	-0.852024	0.757492	0.46218	-0.194848	-0.718194	-0.655297	-0.426071	-0.517582	-0.852024	0.0860135	0.782549	0.607485	1.21491	1.27067	-0.594803	-1.81525	-0.210289	-3.24423	-0.0622639	-0.675986	-1.94908	-0.655297	-0.972901	-0.899273	-0.356489	-1.18784	0.644081	-0.675986	1.18307	-0.852024	1.5844	-0.119823	1.92453	0.197781	-0.339562	0.389518	0.560517	-0.390898	-1.33868	-0.210289	-0.923437	0.221582	-0.899273	0.607485	-0.972901
RAB3B	-0.713783	-0.611883	-0.603874	-0.499456	-0.713783	-0.331522	-0.441546	-0.537954	-0.638872	-0.63476	-0.713783	-0.225277	-0.64057	-0.548017	0.440308	1.47067	0.440308	-0.412503	-0.436453	2.48448	-0.507547	-0.350546	-0.340922	0.742518	-0.627992	-0.623576	0.0143675	-0.447265	-0.510133	-0.661227	0.440308	0.440308	1.98069	-0.301826	0.440308	-0.373259	1.5944	0.440308	-0.37975	-0.513726	-0.526537	-0.427362	-0.713783	0.440308	-0.585553	-0.489368	-0.713783	-0.565748	0.0143675
RAB42	-0.465314	-0.024787	-0.615557	-1.99797	-0.465314	-0.615557	0.277505	-0.615557	-0.615557	-0.220371	0.507902	0.0600186	-0.335168	0.920039	0.985039	-0.615557	-1.01074	-0.615557	-1.68632	-2.07305	1.25754	-1.77494	-1.01074	1.13078	-1.68632	-1.01074	1.50775	-1.01074	-0.615557	-1.01074	0.399496	0.340408	0.210262	0.0600186	-0.024787	1.32636	1.23347	-0.117681	0.813608	0.507902	0.455205	-0.793256	0.985039	1.70667	-0.024787	0.277505	-0.615557	0.885837	-0.465314
RAB6B	-0.539868	-1.52044	-0.688917	-0.539868	0.125028	-0.281945	0.811856	-0.281945	0.916694	-1.52044	-0.281945	-1.52044	-0.281945	-0.405036	0.291651	-1.04444	0.291651	-0.405036	0.0337278	-0.168711	-2.24308	-1.52044	0.210791	1.19136	0.4407	-0.85554	0.966336	0.966336	0.811856	-1.04444	-0.281945	-1.26251	0.698623	-0.539868	1.4562	-0.168711	0.756373	-0.168711	-0.539868	0.0337278	-1.26251	0.291651	-1.26251	0.0337278	-1.26251	1.67919	-0.281945	-0.688917	-1.52044
P4HA3	-0.373279	0.66135	-0.373279	0.409388	-1.20933	-0.121317	-0.121317	0.409388	-1.17826	-0.121317	-0.121317	-1.15595	-0.373279	-0.121317	2.28178	-0.698116	-1.41819	0.0845515	0.0845515	-0.373279	0.0845515	-1.15595	-0.121317	0.258611	0.867219	-0.373279	-0.698116	-1.23403	1.19205	-0.373279	-0.121317	0.0845515	1.04128	0.258611	-0.121317	-1.48028	1.78288	-0.373279	-0.373279	0.258611	-0.698116	-0.373279	-0.373279	1.60183	-1.15595	-0.373279	-0.373279	-0.373279	-1.15595
PSAT1	-0.380451	-1.11684	-1.34323	0.440628	-1.27614	-0.380451	0.224656	-0.867236	-0.977004	-0.380451	-0.928514	-1.05975	1.35652	1.35652	0.440628	-0.0396727	-0.380451	-0.884953	-0.380451	1.6743	-0.860752	-1.3518	-1.43429	0.224656	-1.16031	-0.860752	1.92461	-0.860752	-0.380451	-1.13253	-0.942726	0.440628	0.920929	0.224656	1.26171	-0.380451	0.920929	-0.380451	-0.0396727	0.440628	-1.15699	-0.981618	-0.380451	1.80605	-1.21196	1.35652	-0.380451	-0.380451	-1.209
DNER	-0.71358	-0.00950319	-0.75462	-0.627816	-0.735395	-0.71701	-0.293102	-0.785054	-0.679888	-0.514595	-0.670574	-0.748844	-0.785054	1.79127	-0.39621	-0.527377	0.766048	0.766048	-0.785054	2.56682	-0.451704	-0.785054	-0.387921	-0.785054	-0.785054	-0.688975	-0.00950319	-0.634142	-0.443861	-0.650037	-0.628038	0.444165	-0.709302	-0.421335	0.766048	-0.0421852	-0.0498477	0.444165	-0.389362	0.766048	-0.724355	0.766048	-0.329194	2.24494	-0.526773	2.7232	-0.614483	-0.65719	-0.686598
CDCP1	-0.329437	-2.43275	0.0409374	-1.16643	-1.16643	-0.242375	-0.533269	-0.284869	0.00996986	-1.59576	-0.796054	-0.329437	-0.0553047	0.280596	0.627243	-0.533269	-0.875535	-0.722938	-0.722938	0.451034	0.127999	-2.43275	-0.0897789	0.411312	-2.43275	-0.477891	-0.477891	-1.79959	0.390784	-1.2884	0.20748	0.0998905	0.390784	-0.962596	1.12226	0.853239	1.38037	-0.0220845	0.54338	0.788428	-1.42921	-0.329437	0.155268	1.22777	-1.79959	0.54338	-0.425679	1.00294	-0.0220845
SRPX2	-0.0568979	-1.42739	-0.491885	0.0983557	-0.491885	0.166515	0.533343	0.614503	0.166515	-0.246913	-0.837154	-1.9375	-1.55494	1.49677	0.959772	0.166515	1.62411	1.0572	0.652355	-0.246913	-1.42739	-1.42739	-0.0568979	0.166515	-1.42739	-1.42739	0.166515	-1.08213	-0.246913	0.0242623	-0.146616	0.878612	0.819862	-0.146616	2.14668	-0.491885	0.723358	0.229621	-0.491885	0.343328	0.0983557	-0.146616	-1.60735	1.27884	-0.837154	-1.717	-1.66025	0.0242623	-1.42739
SLC12A8	-1.09147	-1.39279	-1.55792	-1.28046	1.38387	0.375926	-0.259778	-1.41838	-0.259778	-1.10636	0.988207	-1.51153	-0.00629443	1.95071	0.200816	-0.259778	0.375926	-0.259778	-0.00629443	0.527613	-1.04717	-0.00629443	0.527613	0.200816	-1.04717	-1.04717	-0.00629443	0.200816	-0.259778	-1.25411	0.527613	-0.259778	0.200816	0.66141	1.7756	0.200816	1.4488	0.375926	-0.00629443	-0.259778	1.16332	-0.00629443	-1.11154	-1.18887	-1.4609	0.66141	-1.39955	0.200816	-1.04717
SERPINE1	-0.474494	-1.90154	0.324064	0.966195	-0.570772	0.826505	0.568689	0.141221	-0.177096	-0.682515	0.173007	-0.545427	-0.713494	0.348642	1.53606	0.863727	-0.0941977	0.194855	0.6907	-0.370285	-2.86765	-2.86765	-0.389917	0.334704	-2.86765	-0.410119	-2.86765	-1.08013	0.207643	-0.18447	0.00856272	0.334704	1.09207	-0.485826	1.02351	-0.0142886	1.09444	-0.107347	-0.597073	0.358916	0.79085	-0.399945	-0.332605	0.759039	-1.29872	-0.624406	0.0521334	0.240639	-0.779916
SERPINF1	0.163254	-0.893354	-0.458656	-0.768804	-0.768804	0.0505851	0.809339	-0.371051	-0.0100502	-0.768804	-1.03259	-1.03259	-0.458656	-0.371051	0.360733	-0.0739646	3.78467	1.36883	0.31437	-0.893354	0.31437	-2.67137	-0.893354	-0.371051	0.405347	-0.141533	1.46196	-0.458656	0.360733	-0.656135	0.0505851	-0.0739646	-0.0100502	-0.553277	0.745425	0.529897	1.00921	-0.0739646	-0.213199	-0.371051	0.529897	0.266113	-0.213199	1.88	-0.656135	0.215802	-0.656135	0.568659	-1.03259
SERPINH1	0.605795	-0.163158	-0.215193	0.217587	-0.874612	0.373789	0.731111	1.42344	0.80014	-2.07293	0.731111	-1.87376	-0.215193	-0.678335	1.7172	0.7709	0.638005	0.271274	-0.0798416	-1.28478	-0.773627	-0.72531	-0.610233	0.14799	0.690362	-1.49643	-0.324327	-2.7852	0.398476	0.310449	-0.655328	-1.3873	1.52714	-0.381654	1.02594	0.0454741	1.83649	-0.0160232	0.0605052	0.731111	-0.180326	-0.773627	-0.954516	-0.678335	-0.440993	-1.65384	0.0454741	-0.000437901	-0.287161
SERPINA5	-0.392178	-0.534563	-0.694308	-0.479062	0.292497	-0.737694	1.01465	-0.47072	-0.483909	-0.401829	-0.0226795	-0.737694	-0.699772	-0.320284	1.01465	-0.543474	1.01465	-0.0349658	-0.737694	3.08708	-0.669954	-0.293301	-0.737694	-0.402966	-0.607431	-0.737694	-0.430926	-0.424976	-0.627825	-0.737694	-0.621852	0.352804	-0.1392	-0.737694	1.01465	-0.254988	-0.492833	1.47352	-0.698376	-0.433933	-0.569087	-0.474893	-0.737694	-0.0467041	-0.453887	0.0722005	-0.737694	0.0470752	-0.689524
ITPKA	-0.655624	-0.708631	-0.584787	-0.640234	-0.76668	-0.292586	2.34833	-0.400776	-0.52699	-0.293913	-0.588802	-0.76668	-0.170556	-0.200961	-0.260925	-0.554991	-0.509127	-0.527298	-0.76668	-0.564702	-0.488482	-0.76668	-0.458895	0.132296	-0.493446	-0.76668	-0.76668	-0.645487	0.193117	-0.76668	-0.259195	0.438369	0.438369	0.224272	2.03136	1.14328	1.14328	-0.405748	0.102727	1.64342	-0.193886	-0.415442	-0.575778	1.64342	-0.76668	1.14328	-0.461153	-0.714843	-0.0727337
SEMA3C	-0.44255	-1.91635	0.289623	-0.621202	-0.498558	0.20904	0.497905	-0.202362	-0.621202	-0.621202	-1.01851	-0.389572	-0.688806	-0.339311	0.902133	0.476832	1.23773	1.42451	-1.12174	0.289623	-2.19824	-2.59555	0.0247733	0.387692	-2.59555	-1.23716	0.784995	-2.19824	-0.761422	-0.291503	0.263491	0.476832	0.339884	0.180636	1.01908	0.455296	0.753383	0.364079	-0.160659	0.615631	-0.160659	0.315075	-0.557962	0.85983	-1.23716	-0.202362	-0.0822278	-0.120659	-1.01851
SEMA4B	-0.0411184	-0.438731	0.0603662	-0.287776	-0.104987	0.90267	1.47598	-0.104987	-0.412642	-1.30752	0.737317	-0.465218	-0.14891	-0.693072	1.34942	1.4048	-1.74973	-1.64127	-0.955442	-0.633242	-0.819302	-1.10318	-1.26468	0.0799697	-1.44278	-1.92631	-2.42541	-0.786873	0.554528	-0.171296	-0.020341	-0.0621476	-0.547197	-0.492117	1.61015	1.47598	1.67353	0.193155	-0.193975	0.985581	0.118524	-0.263846	-0.492117	0.0993542	-0.886037	-0.991214	-0.519438	-0.020341	-0.336649
CHST1	-0.0163433	0.28146	0.963257	1.28549	-0.679479	1.22768	-0.0163433	0.406311	-0.0163433	-0.199009	0.519252	-1.02038	-0.679479	-0.0163433	4.27124	-0.199009	0.406311	0.622359	1.44373	-0.199009	-1.02038	0.28146	-0.679479	0.141889	0.28146	-1.50085	-1.50085	-1.95699	2.13475	0.406311	-0.199009	-1.02038	1.82109	-1.02038	0.88678	-0.679479	0.963257	-0.415057	-0.679479	-0.199009	-0.679479	-1.50085	-1.59251	-0.415057	-1.02038	-0.415057	-0.415057	-1.51965	-1.02038
WDR86	-0.348229	-1.02761	-0.461861	-1.13081	-0.743976	0.25292	-0.317299	-0.890509	0.926402	-0.836983	0.632205	-1.15284	0.25292	-0.577292	1.84026	-0.362868	2.53985	1.37001	-1.09951	0.25292	-0.434622	-0.783168	-1.19551	0.25292	-0.414426	-0.517431	-0.975317	-1.1036	-0.661674	-1.03641	0.632205	-0.485445	0.926402	-0.595609	-0.972262	-0.300323	1.16678	0.25292	-0.850137	0.632205	0.632205	-0.281652	-0.692737	-1.03721	0.25292	-0.942343	0.25292	0.25292	-0.281652
MAP3K15	-0.646872	-0.596557	-0.743912	-0.633424	-0.743912	-0.293819	-0.0191608	-0.330998	-0.567435	-0.523362	-0.743912	-0.64713	-0.672518	2.21214	-0.457126	-0.743912	0.925	-0.688858	-0.387581	1.97797	-0.445678	-0.675741	-0.124363	-0.186137	-0.743912	-0.436662	0.309054	-0.638014	1.36202	-0.705438	-0.434402	0.07424	-0.592138	-0.303726	1.36202	-0.743912	-0.743912	0.925	0.925	-0.417441	-0.305578	-0.437002	-0.630696	0.173482	-0.69539	-0.41939	-0.662731	-0.377958	-0.410673
AMIGO2	0.371697	-0.445551	-0.243085	-0.445551	-0.67928	0.371697	-0.243085	0.371697	0.239767	-0.445551	-0.064498	-2.34504	-0.064498	-0.955723	0.239767	0.493061	0.807892	1.85887	0.0952538	1.22021	-0.445551	-0.955723	-0.243085	0.239767	0.0952538	-0.064498	-0.955723	-0.67928	-0.67928	0.0952538	0.493061	0.0952538	0.493061	-0.064498	-0.445551	0.0952538	0.239767	0.0952538	0.605426	0.0952538	-0.955723	-0.445551	-0.243085	-0.064498	-1.73026	0.0952538	-0.064498	0.493061	-0.955723
MLPH	0.532229	-0.889803	-1.06673	-1.07806	-0.364973	2.09064	-1.02001	-0.364973	-0.364973	-1.19006	0.00739936	0.296234	0.296234	-1.01764	-1.02248	0.296234	2.21401	0.296234	-0.364973	0.00739936	-1.17269	-0.364973	-0.364973	0.532229	-0.889803	-0.989444	-0.889803	-0.889803	0.296234	-0.364973	0.532229	1.8018	0.532229	0.296234	-1.31248	-1.09498	1.19344	0.296234	0.296234	-1.15511	-0.364973	0.00739936	-0.364973	1.05706	-0.364973	1.05706	0.296234	0.00739936	-0.889803
APCDD1L	-0.645523	-0.471351	-0.619251	-0.375304	-0.606908	0.49115	-0.139261	-0.477331	-0.352859	-0.757107	0.232113	-0.757107	-0.757107	-0.648497	0.856242	0.856242	-0.152048	0.856242	1.22133	2.33495	-0.646938	-0.757107	-0.487806	0.49115	-0.719589	-0.679787	-0.730233	-0.757107	-0.618521	-0.757107	0.856242	-0.425043	2.06618	-0.757107	0.692074	-0.757107	0.692074	0.49115	-0.651227	-0.704693	-0.684794	-0.270648	-0.722928	-0.757107	-0.504008	-0.733589	-0.757107	-0.704188	0.49115
CTHRC1	-1.23239	-1.02874	0.261655	-0.552493	-0.552493	0.261655	0.973602	0.047506	-0.214591	-1.3012	-1.02874	-1.37184	-1.52323	1.3379	1.25686	0.442715	0.973602	-0.214591	0.599557	-1.75913	-1.28544	-1.16544	-0.552493	-0.214591	-1.02874	-1.0368	1.16982	-0.552493	0.442715	0.047506	0.442715	1.16982	1.16982	1.4137	0.047506	0.737901	0.861654	-1.11067	-0.552493	1.61555	-1.05986	-0.552493	-1.30538	2.15205	-0.552493	0.442715	1.0758	-0.552493	-0.552493
MMP9	0.564955	-0.955294	-0.0897804	0.465433	-0.999954	-0.0897804	0.0824375	-0.0897804	-0.300558	-1.29855	-0.0897804	-0.300558	-1.08367	-0.0897804	1.12017	0.0824375	-0.300558	-0.956967	-0.300558	-1.01022	-0.998264	-0.955294	-1.17734	-0.300558	-1.27517	-0.300558	-0.969841	-0.300558	0.0824375	-0.300558	-0.0897804	0.228046	1.53752	-0.300558	1.80078	-0.300558	2.42964	-0.300558	0.465433	-0.300558	-1.1583	0.0824375	-0.300558	0.0824375	-0.300558	-0.300558	-1.11652	-1.16293	-0.955294
LTBP1	-0.0526186	-0.482798	0.636488	0.0355887	-0.705708	0.501784	0.805875	0.416111	-0.127846	-0.337907	0.310608	-1.42118	-0.534989	-0.0710146	1.02017	0.708973	1.90636	2.15319	0.428707	-0.561906	-1.65427	-2.67517	0.477887	-0.675625	-2.54046	-0.271188	-2.30736	-1.09397	0.165168	0.39054	0.149671	-0.534989	1.11886	-0.86776	0.860676	0.133983	1.30861	0.559645	0.133983	0.210563	0.351199	0.0857323	-0.45748	-1.42118	-0.617501	-0.705708	-0.2497	-0.360944	0.54828
TRNP1	0.484273	-1.00693	-0.783358	0.127041	-0.811894	0.484273	-0.993367	0.761365	0.127041	-0.827695	-0.889414	-1.19699	-1.06973	-0.387152	0.761365	-0.37645	1.17918	1.74044	0.127041	1.94788	0.127041	-0.553403	-1.01733	0.484273	0.127041	-0.413324	-0.37645	-1.15061	-0.794894	-1.14512	0.761365	-0.741512	1.49126	-0.37645	0.127041	0.484273	0.761365	0.987765	-0.673892	0.484273	-0.37645	-0.37645	-1.01758	0.127041	-1.01623	-1.20474	-1.07748	0.127041	-0.37645
IBSP	-0.508629	-0.450803	-0.0498537	-0.508629	-0.508629	0.00449118	-0.441632	-0.464128	-0.466477	-0.508629	-0.508629	-0.452583	-0.508629	-0.436162	-0.257817	0.435744	-0.508629	-0.508629	-0.508629	-0.0600355	-0.508629	-0.508629	-0.508629	-0.508629	-0.508629	-0.508629	0.818002	0.432579	-0.508629	-0.508629	0.18156	0.42409	0.877066	-0.204367	-0.0606414	-0.0226309	3.47785	-0.508629	-0.508629	-0.508629	-0.461016	-0.508629	-0.508629	-0.508629	-0.508629	-0.419316	-0.508629	-0.508629	-0.0454783
LOXL1	0.72217	0.379771	0.561699	-0.774616	-0.774616	0.169751	0.379771	1.22317	0.379771	-0.774616	-0.382668	-0.07865	-0.774616	0.169751	0.561699	0.561699	2.05849	2.1141	-0.382668	0.561699	-0.382668	-1.32704	0.169751	-0.382668	-0.382668	-1.32704	-1.94291	-2.08764	-0.382668	-0.382668	0.561699	-1.32704	1.50607	1.41814	0.72217	0.169751	1.41814	0.995571	0.72217	-0.07865	0.865717	-0.774616	-1.78833	0.169751	-0.774616	-0.382668	-0.382668	0.561699	-1.32704
LOXL2	-0.171962	-0.302246	0.113488	0.736802	-0.321962	0.00973403	1.38149	0.472724	0.00973403	-0.609561	0.235853	-1.04576	0.993436	-0.767079	1.68483	0.00973403	-0.634535	-0.514169	0.113488	-1.88728	-1.5433	-0.853554	-1.27107	0.394595	0.556661	-1.70404	-1.31269	-1.76232	0.406045	0.42865	0.0846726	-0.282822	1.85398	-0.824091	0.663946	0.0250683	1.80392	-0.263682	-0.712443	1.06432	-0.514169	-0.362306	-0.767079	0.261561	-1.88728	-1.88728	-0.0214834	-0.853554	0.79739
COL10A1	-0.692017	-0.543976	-0.767583	-0.304525	-0.767583	-0.767583	-0.286037	-0.473697	-0.415932	-0.767583	-0.767583	-0.767583	-0.725838	-0.490518	2.37845	-0.224382	1.1614	-0.583209	2.37845	-0.451685	-0.361368	-0.613377	-0.574553	-0.399113	-0.309848	-0.767583	-0.474336	-0.767583	-0.646639	-0.723112	-0.702665	1.1614	1.66652	-0.196809	1.1614	-0.438472	2.64911	-0.0333835	-0.600513	-0.665376	-0.58198	-0.478291	-0.767583	-0.712457	-0.455167	-0.767583	-0.767583	-0.0387347	-0.257287
ADAMTS2	-0.0171659	-0.914017	0.138263	0.444301	-1.27385	0.404545	0.0883851	0.905768	0.18639	-0.467705	0.592715	-2.22449	-0.914017	0.0883851	1.39494	1.01339	1.89776	1.2933	0.661303	-1.57988	-1.57988	-1.27385	-0.0171659	0.277856	1.2062	-1.02379	-1.57988	-1.76302	0.404545	0.55709	0.277856	-0.717756	1.92466	-0.546097	0.482937	-0.131523	2.06382	0.321399	-0.914017	0.404545	0.55709	-0.629242	-0.467705	-0.717756	-1.41835	-1.02379	-0.546097	-0.629242	-0.192488
KLHDC8A	-0.922889	0.561642	1.17773	1.61484	-1.29131	0.561642	0.124524	0.124524	0.124524	0.124524	-0.49156	-0.605768	-0.852196	-1.05033	2.66805	-0.49156	-0.950056	0.561642	-0.505368	-1.09446	-0.951931	0.124524	0.124524	0.900697	-0.49156	-0.804577	-0.768753	-1.33982	1.9539	-0.55088	0.124524	-0.49156	2.35255	-0.49156	0.900697	-1.41612	2.46515	0.124524	-0.631896	0.124524	0.124524	-0.49156	-1.54476	0.124524	-1.27441	-0.980339	-0.678465	-1.54476	-0.49156
KIF26B	0.926536	-0.358202	-0.972999	-0.739264	-0.972999	-0.0539296	-0.198446	0.692801	0.19937	-1.5878	-0.198446	-1.24945	0.416351	0.997073	0.514209	0.997073	0.19937	-0.739264	0.19937	0.997073	-0.0539296	-2.6388	-0.972999	0.0780036	-0.198446	-1.24945	0.311739	-1.5878	-2.024	0.0780036	-0.198446	-0.739264	0.997073	1.1909	0.997073	0.852556	1.82578	0.774782	0.416351	0.0780036	0.416351	-0.536793	-0.198446	1.25037	-0.972999	0.692801	0.311739	1.25037	-0.358202
MRC2	0.54936	-1.12539	-0.517355	-0.307778	-0.710113	0.768802	0.460499	1.0071	0.390068	-1.34792	0.460499	-1.26987	-0.932636	-0.659457	1.30389	0.731305	2.37916	1.74136	0.460499	-0.994072	-0.659457	-2.05883	-0.817091	-0.659457	-0.42984	-0.307778	0.316024	-2.05883	-0.231785	-0.159593	-0.0908398	-0.517355	1.37857	-0.42984	1.29106	0.0375596	1.62345	0.483232	-0.025213	-0.610519	-0.563185	-0.563185	-0.762611	-0.472934	-1.61111	-0.42984	-0.563185	-0.0576535	-2.19641
CACNB3	0.213109	-0.871357	0.0694967	-0.254233	-0.254233	-0.0856161	-0.254233	0.213109	-0.0856161	-0.254233	0.998849	-2.21459	0.0694967	0.0694967	1.089	-0.871357	0.8049	0.700125	0.213109	-0.438932	-1.13012	-0.871357	0.213109	0.0694967	-0.0856161	-1.13012	-1.78217	-1.42885	0.0694967	-0.643108	0.0694967	-0.871357	0.8049	0.213109	0.589359	-0.871357	0.998849	0.8049	0.589359	-0.871357	0.213109	-0.643108	-0.254233	-0.643108	-0.643108	0.0694967	-1.78217	-0.438932	-0.871357
KIF18B	1.12689	-1.36701	-1.36701	-1.45426	-0.637588	-0.120058	0.609361	0.28137	-0.120058	-0.637588	0.28137	0.609361	1.12689	0.28137	-0.120058	-0.120058	-0.637588	-1.50839	-0.637588	-2.32771	-0.637588	-1.36701	-0.637588	-0.120058	-1.36701	-1.36701	-0.637588	-0.120058	-1.36701	-0.637588	0.609361	0.609361	0.28137	-0.120058	1.85631	1.52832	0.609361	0.28137	-0.637588	-0.637588	-0.120058	0.28137	0.28137	-0.637588	1.12689	-1.36701	-0.120058	1.33878	-0.637588
DDIT4	-0.273369	-0.778506	-0.261715	1.58718	0.469924	1.01666	0.29987	0.555548	-0.0964305	-1.03988	1.06782	-2.26044	-0.296937	-0.610898	2.15531	0.491766	-1.65674	-1.24152	-0.810973	-1.49753	-1.57514	1.84481	-0.844116	0.127723	-1.1175	-1.19909	-1.19909	-1.49753	-0.0449436	0.154763	-0.238659	0.649946	1.04245	-1.19909	0.903565	0.332172	1.71284	-0.700125	0.491766	0.062783	0.00492904	-0.0348432	-0.912548	0.769707	0.00492904	-0.930126	0.355975	-0.654886	-0.794657
L1CAM	0.147553	-1.15305	-0.222221	-0.222221	-0.222221	-0.222221	-0.0187194	0.288135	0.288135	1.33247	0.779686	-0.484579	0.613413	-0.222221	0.517327	-0.484579	0.409912	0.517327	-0.222221	2.1681	-0.484579	-1.26465	-1.06873	-1.15163	-1.24874	0.517327	-0.854476	-0.484579	-1.10288	-0.9022	-0.222221	-0.0187194	0.779686	0.147553	-0.222221	1.44905	-0.85639	1.51923	0.517327	1.19877	-0.484579	-0.903268	0.288135	-0.935742	-0.484579	0.147553	0.288135	-0.882955	-0.484579
MT1X	-0.542736	-0.534604	-0.744286	0.936766	-0.222372	1.31264	1.91477	-0.579896	-0.637433	-0.818357	-0.643183	-0.789993	-0.369152	-0.430741	2.48542	-0.515563	0.366114	-0.220147	-0.140396	1.59339	-0.49293	0.366114	-0.818709	-0.110922	-0.814618	-0.861164	-0.353281	-0.642148	-0.809281	-0.273285	-0.473928	0.366114	-0.364125	-0.664901	-0.510282	-0.707705	-0.460507	0.687488	-0.634815	0.366114	-0.611114	0.366114	-0.700428	1.31264	-0.861164	-0.530881	-0.454475	0.687488	-0.762864
MT2A	-0.370512	-1.97514	-0.370512	0.0119154	-0.437744	0.491961	1.85965	0.182868	-0.58583	-0.853278	-0.958977	-0.437744	0.142537	-0.247163	1.67993	-0.08458	-0.247163	-0.190279	-0.08458	1.29023	-1.07582	-0.853278	-0.247163	-0.370512	-1.97514	-0.958977	-1.07582	-1.72768	-1.07582	-0.668016	0.182868	0.632528	0.847846	-0.247163	0.733415	-0.0352831	0.461575	0.221784	-0.136171	0.890505	0.330954	-0.58583	-0.958977	1.15046	-1.72768	-0.853278	-0.58583	0.0571869	-1.97514
OLFML3	0.974776	0.00532421	-0.432512	0.212725	-1.7181	0.392383	0.212725	0.779443	0.937913	-1.08573	-0.785508	-1.26539	-0.927264	-0.0715791	1.45829	0.447307	1.77367	1.45829	0.147081	-0.332804	0.974776	-1.08573	-1.08573	0.147081	-1.08573	-0.657274	0.335122	-2.01832	0.69261	-0.153146	-0.239979	-0.239979	0.779443	0.00532421	1.35271	1.57959	1.26771	0.550854	0.335122	0.00532421	-0.657274	0.500076	-0.432512	-0.432512	-1.7181	-0.153146	-1.08573	1.14531	-2.40538
TENM3	0.185085	0.449047	-1.25501	-0.229066	-1.16055	-0.880664	-1.14659	0.185085	0.0710039	-1.14757	-0.839113	-1.04456	0.371074	1.12716	0.643213	-0.897282	0.924059	1.237	1.28636	1.30985	-0.792699	-1.15954	0.643213	-0.812956	-1.1387	-0.915166	-0.742038	-1.15519	-1.05574	-1.00052	-0.229066	-0.441969	1.59434	-0.0639255	0.185085	1.06545	0.583976	0.643213	0.0710039	0.449047	-0.441969	0.749117	0.698058	0.884046	-1.23137	0.698058	-1.02919	-0.229066	0.449047
MXRA8	-0.462099	-1.59476	-0.115197	-0.274126	-1.40679	0.181403	1.15514	0.549134	-0.395559	-0.880132	0.411463	-0.165499	-1.11019	-0.0672346	1.19723	-0.53323	1.3852	1.08094	0.104998	-0.218382	0.0224738	-1.40679	-1.11019	0.468755	0.411463	-1.82482	0.758365	-2.78406	-2.12142	-0.274126	-0.53323	0.0224738	0.647398	-1.40679	0.737107	0.0645612	0.914284	0.181403	-0.53323	1.44094	-0.395559	-1.11019	-1.40679	1.23766	-0.880132	-0.53323	0.217582	0.670568	0.647398
MXRA5	-0.383324	-0.5125	0.116324	0.623615	-0.727039	0.253587	1.20988	0.616417	0.273304	0.376011	-0.0926165	1.45512	0.0936498	-0.851744	1.20559	-0.133846	1.43426	1.32375	0.478367	0.777684	-1.56109	-1.51284	-0.49312	-0.851744	-0.400901	-0.400901	-2.12389	-0.991882	-0.750907	0.33973	0.149507	-0.727039	1.26824	0.311737	0.411167	-0.0398779	1.60952	-0.0398779	0.0936498	-0.283229	-0.29931	-0.014401	-0.825682	-0.455328	-2.29865	-0.0926165	1.17513	-0.991882	-0.962435
SPTBN2	-0.115175	-1.21503	0.59328	0.0797708	-1.28751	0.373724	-1.07369	-0.115175	-0.115175	-1.22947	-0.934663	-1.01528	0.490381	0.239053	-0.115175	-0.863107	0.844609	0.59328	-0.720731	2.26511	-0.760473	-1.17903	-1.065	0.373724	-1.09854	-1.11817	-0.366503	-1.20845	-1.13998	-0.879881	0.0797708	0.373724	-0.115175	2.03733	1.48583	0.0797708	1.09594	1.1489	0.373724	-1.11767	-0.908484	-0.788474	-0.806758	0.373724	-0.366503	1.09594	-1.23528	0.0797708	-0.720731
QSOX1	-0.2992	-1.26537	0.0246359	0.118297	-0.918184	0.454177	0.206278	0.133336	-0.0413412	-1.7774	0.466122	-1.08142	0.558295	-0.128268	0.248347	-0.588185	0.19198	-0.110461	-0.66392	0.148221	-1.52214	-1.52214	-1.15222	-0.516208	-1.08142	-1.38808	0.00842066	-2.39401	-0.220736	0.524412	-0.612993	0.0406719	0.133336	-0.403652	2.16377	0.644963	1.06246	0.302605	-0.2992	-0.382151	-0.588185	-1.83431	-0.771469	0.118297	-1.26537	0.591405	0.466122	0.148221	-1.15222
TNNT1	-0.413989	-0.413989	-0.413989	-0.413989	-0.413989	-0.413989	-0.219155	-0.413989	-0.350019	-0.313946	-0.413989	-0.413989	-0.413989	-0.0229188	-0.413989	-0.34683	0.106539	-0.188772	-0.413989	-0.413989	-0.413989	-0.413989	-0.413989	-0.413989	-0.413989	-0.413989	-0.374297	-0.413989	-0.0319508	-0.413989	-0.364818	0.58216	0.948766	-0.351616	1.58801	-0.337874	-0.413989	-0.376175	-0.349212	-0.374718	-0.413989	-0.413989	-0.413989	-0.0458279	-0.371509	-0.413989	-0.413989	-0.413989	-0.260136
SSC5D	0.101811	0.457333	-0.590391	-0.200563	-0.200563	0.348869	-0.381507	0.101811	0.230963	0.230963	0.457333	-0.200563	-0.381507	-0.200563	0.457333	-0.200563	1.91083	1.28813	1.34345	-0.200563	-1.52965	-2.07908	0.738698	0.230963	-1.13982	-1.52965	-2.07908	-1.52965	-0.590391	-0.381507	0.348869	-0.0409591	2.01379	0.101811	0.898302	-0.381507	0.651244	0.101811	-0.381507	-1.13982	0.557754	-0.381507	-0.590391	-1.52965	-0.590391	-2.09332	-0.381507	1.04107	0.101811
NT5DC2	0.980168	0.403349	0.287664	-1.03501	0.287664	-0.108557	0.0328572	0.806574	0.287664	-1.28982	1.06138	-1.28982	0.287664	0.0328572	2.30284	-0.108557	1.54976	1.28614	0.287664	-0.261296	-1.03501	0.895344	-0.108557	0.895344	0.164511	-0.261296	-0.810256	-2.35769	0.615592	0.0328572	0.980168	-0.427333	1.48719	-0.427333	0.287664	-0.261296	1.35553	0.51242	-1.28982	-1.28982	1.13928	-0.261296	-1.28982	-1.28982	-0.261296	-1.58397	-1.28982	-0.609206	-0.108557
SLC18A3	-0.458619	-0.458619	-0.458619	-0.458619	-0.458619	-0.458619	-0.252366	-0.458619	-0.458619	0.7776	-0.28075	-0.458619	-0.458619	-0.458619	-0.458619	-0.458619	-0.458619	-0.458619	-0.458619	-0.458619	-0.458619	-0.458619	-0.458619	-0.458619	-0.458619	-0.458619	-0.458619	-0.458619	-0.458619	-0.458619	-0.171773	-0.227518	-0.458619	-0.458619	3.20666	0.0849422	1.34023	-0.458619	-0.458619	-0.458619	-0.458619	-0.458619	-0.458619	-0.0352412	-0.208117	-0.014922	-0.458619	0.12579	-0.416101
ARL4C	-0.263238	-0.427335	-0.535221	-1.17785	-0.73442	1.06589	1.93136	0.118557	-0.868102	-0.777663	-1.01495	-0.964379	-0.868102	-0.777663	0.657837	0.606686	-0.427335	-0.115417	0.535635	-1.0673	-0.822197	-1.49646	-1.29726	0.0696421	-0.868102	0.234257	-0.498385	0.0696421	-0.115417	-0.0332798	0.441782	-0.232479	1.15258	-0.915464	1.05309	-0.1728	0.382498	-0.359515	0.142426	1.35478	-0.326728	-0.0332798	-0.692396	-0.0332798	-1.23636	-0.462437	-0.498385	0.0696421	-0.263238
TRIM46	0.0196943	0.464049	-0.793491	-0.923808	0.464049	0.0196943	1.32843	0.464049	-0.696455	1.32843	0.0196943	-0.807108	-1.07043	-0.606589	1.09033	0.0196943	0.0196943	1.32843	-0.650342	-1.43146	0.0196943	-1.54157	-0.825271	0.464049	-0.914807	-0.882818	-0.606589	-1.67723	0.464049	0.0196943	1.53469	0.0196943	1.71662	0.808718	0.464049	0.464049	0.808718	0.464049	-0.606589	0.464049	0.464049	0.0196943	-0.726064	0.0196943	-0.844901	0.0196943	-0.820748	-0.606589	-0.745623
RIN1	-0.372741	-0.721167	-0.0781511	-0.721167	-0.721167	0.177035	0.603474	-0.372741	-0.0781511	-0.721167	0.785617	-1.14761	-0.0781511	0.603474	0.9519	-0.372741	-0.0781511	-0.0781511	0.177035	-2.55859	-0.372741	-1.69738	-1.14761	1.37834	-1.14761	-0.721167	0.402124	-1.69738	-0.721167	-0.372741	0.785617	0.177035	0.785617	-1.69738	1.92811	0.603474	1.50168	-0.372741	-0.721167	0.785617	-0.372741	-1.14761	-1.14761	-0.0781511	-0.721167	-0.721167	-1.14761	1.37834	-0.372741
ECM1	0.622848	1.45353	-0.854259	-0.260497	-0.435892	0.0430164	-0.101833	0.414487	0.299633	-1.11088	-0.101833	-0.631967	-0.435892	-0.631967	1.56838	-0.101833	1.19691	1.12606	-0.260497	-0.435892	-0.631967	-1.78586	-0.854259	-1.11088	-1.11088	-1.11088	-0.854259	-1.41439	0.414487	-1.11088	0.176265	0.622848	1.05206	-0.631967	1.19691	-0.435892	1.77674	0.521925	-0.631967	-0.260497	0.299633	-0.101833	-0.854259	-0.260497	0.176265	-0.854259	-0.260497	0.176265	-0.435892
SLC17A9	-0.224095	-0.557873	1.08543	-1.64762	-0.224095	0.0486216	-0.224095	-0.224095	-0.224095	1.51575	1.60643	-0.557873	0.478937	1.69193	1.51575	-0.557873	-0.988188	-0.224095	0.0486216	-1.59468	-1.59468	-1.59468	-0.224095	0.2792	-1.6433	-1.59468	0.812715	-1.59468	-0.557873	-0.988188	0.655116	1.08543	0.95528	-0.988188	0.478937	0.2792	1.60643	0.812715	-0.224095	-0.224095	-0.557873	-0.557873	-0.557873	0.655116	-0.224095	0.812715	-0.988188	-0.224095	-0.557873
WISP2	-0.363234	-0.672515	-0.748406	-0.691724	-0.748406	0.190352	-0.0894285	-0.411753	0.0580843	-0.661515	-0.4977	-0.50906	-0.592649	0.967837	4.36504	-0.690076	3.88317	2.61684	-0.548613	-0.748406	-0.60708	-0.599395	-0.704508	-0.748406	-0.700277	-0.356873	-0.0579934	-0.748406	-0.643494	-0.508483	-0.348008	0.589807	-0.495131	-0.121809	-0.212438	-0.504034	-0.183694	-0.592802	-0.66501	-0.250082	-0.41511	-0.1549	-0.621569	1.64206	-0.748406	-0.501649	-0.599863	-0.0394068	-0.713522
IRS2	-0.442136	-2.51727	-0.506541	0.217891	-0.170767	0.151337	0.446989	-0.0375121	-0.219456	-0.911165	0.0800267	-0.170767	0.151337	-0.381637	1.8984	-1.2671	0.9096	0.310072	-0.506541	0.339	-1.42093	-2.11264	-0.575391	0.310072	-2.51727	-2.11264	-0.911165	-2.11264	0.421067	0.0800267	0.339	0.520943	0.00322524	-0.381637	-0.0799834	1.15141	1.09956	-0.124343	-0.219456	1.57687	-0.0375121	-0.816053	-0.219456	1.23613	-0.324598	0.0423646	-0.324598	-0.0375121	-1.42093
NAV1	0.451206	0.0517926	-0.173591	-0.0318895	-0.248429	0.690712	-0.173591	0.383056	0.477824	-0.870403	-0.229453	-2.71365	-1.21118	-0.173591	2.14092	0.0843011	1.77137	1.61379	0.987889	-1.62292	-0.491545	0.268897	-0.229453	-0.0663768	0.424227	-0.977616	-1.21118	-1.58515	0.737649	0.283531	0.437762	-1.00535	1.47485	-1.00535	0.760707	-0.602355	1.94276	-0.173591	-0.695688	-0.870403	-0.579692	-0.346132	-1.00535	-0.366264	-0.793633	-1.54808	-0.870403	0.147762	-0.648473
NAV3	0.343237	-1.45834	-0.228572	-0.0560186	-0.682443	0.225298	0.0934541	0.797108	0.343237	-0.0560186	-1.45834	-2.23424	-0.682443	0.449926	0.0934541	0.937213	1.80776	1.17375	0.869351	-0.228572	-0.682443	-0.228572	-0.682443	0.343237	1.27558	-0.682443	0.869351	-1.95024	-0.43266	-0.682443	0.449926	0.797108	0.869351	0.636923	1.22582	0.719878	1.11913	0.0934541	0.547325	0.869351	-0.43266	0.0934541	-0.682443	0.343237	-1.00447	-0.228572	-1.72477	-0.0560186	-1.45834
ROS1	-0.25754	-0.325921	-0.325921	-0.00174929	-0.123112	-0.0106801	-0.325921	-0.285094	-0.325921	-0.325921	-0.325921	-0.325921	-0.325921	-0.325921	2.2313	-0.325921	0.295964	1.41965	-0.325921	0.775413	-0.325921	-0.325921	-0.325921	-0.325921	-0.325921	-0.325921	-0.325921	-0.325921	-0.325921	-0.246431	-0.155827	-0.190168	1.87675	-0.325921	-0.325921	-0.325921	0.00595987	0.614666	-0.325921	-0.325921	-0.325921	-0.00491328	-0.325921	-0.325921	-0.325921	-0.325921	-0.325921	-0.325921	-0.325921
AHNAK2	0.11589	-0.782035	-0.478506	0.624213	0.040223	1.02906	0.123959	-0.23378	-1.5552	0.735551	-0.515603	-0.115146	1.52473	-0.0135572	0.571368	0.724508	0.0181607	0.159493	-0.715454	-1.47415	-0.348768	-2.44172	-0.194505	-0.211151	-2.34521	-0.216761	-4.36279	-1.06356	-0.374734	0.473821	0.591826	0.330445	0.0871318	-0.222402	0.882506	0.72894	0.83386	0.000158008	1.12915	-0.274641	0.599392	-1.93462	-0.387971	-0.151408	-1.24819	-1.00065	1.14833	0.197566	1.0307
NEFL	-0.406458	1.65255	-1.88127	-1.69388	-0.406458	0.435889	0.681572	-1.79111	-1.69217	-0.349254	-1.89985	0.453983	1.36943	-0.246985	0.0267278	-0.696231	-0.791662	-0.468642	-2.18234	-0.349254	0.613457	-1.68697	0.681572	-0.791662	-1.68697	-0.536758	0.294509	0.248386	-0.157534	0.0267278	0.755569	0.6551	0.146116	1.68199	0.681572	0.47163	1.17694	-0.468642	1.06461	0.778625	-0.0413873	-1.1916	-0.00651855	1.11594	-0.901829	1.71027	0.975663	0.584282	-1.68697
KCND1	0.424854	0.424854	-0.597513	-0.597513	-0.597513	0.424854	0.424854	0.424854	-0.021746	0.789753	-0.021746	-1.40901	-1.57362	-0.597513	0.424854	-0.021746	1.36552	1.60125	0.424854	-0.597513	-0.021746	-0.597513	-0.021746	-0.597513	-0.597513	-0.021746	-0.021746	-1.54741	-0.021746	-0.597513	-0.597513	-0.597513	0.789753	-0.597513	1.60125	-0.021746	-0.021746	-0.021746	-1.40901	-0.597513	-0.021746	-0.597513	-0.597513	-1.48559	-0.021746	-0.021746	-1.40901	-0.597513	-0.597513
KCNQ3	-0.0987391	-0.381414	-0.0138768	0.289382	-0.599114	0.874619	0.144353	-1.48761	-0.381414	-0.719116	-0.848014	-1.13858	0.3576	0.218379	2.62961	-0.719116	-1.13858	-1.13858	-0.48686	-1.30435	0.486498	-0.848014	-0.187955	0.3576	0.486498	0.423243	0.971274	-1.69247	1.01766	-0.187955	-0.48686	0.0670371	0.8242	0.0670371	1.62886	-0.0138768	2.20023	-1.30435	-0.187955	-0.0138768	-0.987235	-0.187955	-0.48686	-1.13858	-1.13858	-0.0138768	-0.987235	1.10687	-1.48761
KCNS3	-0.212302	-0.212302	0.119446	-0.861299	-1.47354	0.119446	1.22236	-0.212302	-0.618328	0.119446	-0.618328	-0.861299	-0.618328	-0.0388775	1.78671	-0.618328	-0.212302	-0.212302	0.26509	-0.618328	-1.14179	-0.861299	-0.861299	-0.404013	-0.618328	-1.14179	0.399935	-1.87956	-0.0388775	-1.14179	0.26509	0.119446	0.753216	0.753216	1.30324	-0.404013	1.52632	-0.0388775	0.119446	1.52632	-1.14179	-0.0388775	-1.87956	0.9556	-0.861299	-0.0388775	-0.0388775	-0.618328	-0.618328
CARD14	0.203404	0.765735	0.203404	-1.14114	-0.814101	0.653053	1.31618	-1.13498	-1.18411	-1.13488	0.866532	1.11753	-0.0100754	1.42886	1.66337	-0.904946	-0.0100754	-0.892384	-1.20174	-1.24641	0.203404	-1.13868	0.653053	-0.815358	-0.0100754	-1.29437	-0.883164	-1.04147	-1.11412	-0.0100754	0.525304	0.203404	-0.285298	-0.765387	0.37783	1.31618	-0.0100754	-0.0100754	-0.0100754	1.11753	-0.929729	-1.21575	-1.13663	1.78066	-1.09115	-0.865926	-0.0100754	-0.0100754	-1.05829
CARD11	0.4585	-1.95683	-0.204088	-1.47492	-0.204088	0.745909	0.228851	-0.383352	-0.204088	-0.482166	-0.204088	-0.482166	-0.588307	0.289806	0.228851	0.0286781	-0.290917	0.0985573	-0.702947	-1.6957	0.0985573	-3.26918	-0.588307	-0.588307	-1.95683	0.4585	-0.964075	-0.290917	-0.204088	-0.588307	0.947967	0.4585	-0.0447863	-0.0447863	1.5536	1.31209	0.560846	-0.482166	0.510587	-0.122224	-0.588307	0.0286781	-0.0447863	0.0286781	-0.827568	0.165185	-0.122224	0.788665	-2.68845
SPINK13	-1.07306	-0.508904	-0.987906	0.715277	0.385266	0.385266	1.72189	-0.746017	-0.996561	-0.982868	-1.07306	-0.783319	-0.866615	0.385266	1.44276	-0.973957	-1.07306	-0.754098	-1.07306	-1.03391	-0.508904	-0.646716	0.80103	-0.933672	-0.508904	-0.533072	-0.937129	0.0552543	0.0552543	-0.585296	-0.689186	1.47894	-0.178892	0.619412	1.23291	0.0552543	-0.839823	-0.963418	-0.757189	1.07489	-0.89088	0.949423	-0.983688	2.11096	-0.844282	-0.971925	-0.930025	0.0552543	-0.638695
MYBL2	0.71987	-1.52999	-0.871949	-1.94027	-0.0429138	-0.0429138	0.911024	-0.405061	0.252982	-0.405061	-0.871949	-0.405061	2.1237	-0.0429138	0.252982	0.252982	-2.65492	-2.23507	-0.405061	-2.39669	-0.871949	-1.52999	-0.405061	0.503158	-0.871949	-0.405061	-0.871949	-0.405061	-1.52999	-0.871949	0.503158	0.252982	-0.0429138	-0.405061	1.08202	1.62809	0.252982	-0.0429138	-0.871949	-0.871949	-0.405061	0.911024	0.252982	0.252982	0.252982	-0.405061	-0.405061	1.2367	-0.871949
ELL2	-0.892782	-1.47545	0.132069	0.608117	-0.537502	0.597302	1.33383	-0.809454	-0.515003	-0.679867	-1.60577	-0.470966	-1.43435	-0.0549702	1.64371	0.449325	-0.980874	-0.730402	-0.14014	-0.105505	-0.864503	-0.492827	-0.345937	0.425244	-2.27668	-0.193597	-0.428153	-0.449411	0.461226	-0.809454	-0.230294	1.20766	0.996636	-0.679867	1.73973	-0.287031	1.24375	-0.730402	-0.449411	0.272274	-0.0221778	1.04609	0.519391	1.60469	-0.92159	0.337866	-0.630936	-0.14014	-1.3553
RFLNA	0.736078	-0.565253	-0.872167	-0.62579	-0.790312	1.10164	0.934161	0.181094	0.181094	-0.892094	-0.506936	-0.816808	-0.778258	-0.693015	2.06564	0.181094	-0.441145	-0.58672	0.181094	-0.710602	-0.385477	-0.748209	-0.719215	0.181094	-0.729259	-0.715949	-0.88822	-0.736851	-0.845273	-0.699836	0.181094	-0.965085	1.37468	-0.737436	1.10164	-0.489387	1.77419	-0.517704	-0.667025	1.10164	-0.385743	-0.875548	-0.856166	1.59269	-0.490587	-0.478284	-0.846863	-0.276662	-0.259422
CEBPB	0.267366	-0.999632	-0.467321	0.645047	-0.581553	1.17736	0.937998	0.267366	-0.0100493	-1.90962	0.328439	-1.37731	-0.581553	-0.0896398	1.97312	0.135972	0.645047	0.0649905	-0.0896398	0.267366	-1.61667	-0.845001	-1.17494	0.203312	-2.81962	-1.37731	0.645047	-2.2873	-0.581553	-0.467321	-0.362237	-0.362237	0.496264	-0.999632	0.386797	0.778671	0.691116	-0.264945	-0.264945	0.86075	0.442671	-0.845001	-0.845001	1.57828	-0.581553	0.203312	-0.70668	0.386797	-1.37731
RTL1	-0.213129	-0.213129	-0.213129	-0.213129	-0.213129	-0.213129	-0.213129	-0.178469	-0.213129	-0.213129	-0.213129	-0.213129	-0.213129	-0.213129	-0.213129	-0.213129	-0.213129	-0.213129	-0.213129	-0.213129	-0.213129	-0.213129	-0.213129	-0.213129	-0.213129	-0.213129	-0.213129	-0.213129	-0.213129	-0.213129	-0.213129	-0.0978838	-0.213129	-0.213129	1.42231	-0.213129	-0.213129	-0.213129	-0.213129	-0.213129	-0.213129	-0.213129	-0.213129	-0.213129	-0.213129	-0.213129	-0.213129	-0.213129	-0.213129
FAM20A	0.143564	-0.745511	0.890181	-2.9345	-0.127855	0.890181	1.02779	-0.598223	-0.464985	-2.28131	-0.910165	1.02779	-0.745511	0.223469	0.503995	1.11254	1.56518	0.299051	0.370757	-0.231453	-1.09683	-0.343348	0.841125	0.0588147	-0.343348	-1.31233	-0.231453	0.503995	-0.745511	-1.09683	-0.598223	0.370757	0.438962	-0.343348	0.737527	-0.745511	0.438962	-0.745511	0.0588147	0.223469	-2.28131	0.0588147	-1.31233	0.299051	-0.598223	-0.231453	0.299051	-0.127855	-1.5672
ACAN	-1.13847	-1.7317	1.24018	1.47565	-0.124448	-0.334978	0.885493	-1.13847	-0.460088	-0.603569	0.615124	-0.224063	-1.45014	0.471643	1.39217	0.700282	0.862732	1.44438	-0.259656	-1.23175	-1.33487	-0.0933758	0.803399	-1.05331	-1.05331	-0.416584	-2.12853	0.048714	0.240289	0.765991	-0.259656	0.172766	0.862732	0.553935	0.615124	0.362787	1.78899	-0.124448	0.303453	0.553935	-1.23175	-2.41008	-0.296593	-0.603569	-1.91014	0.100236	1.28607	-1.05331	-0.334978
RAB27B	-0.773119	-1.39221	-1.60092	-0.773119	-0.773119	-0.773119	1.57895	-0.773119	-0.773119	-0.773119	-0.773119	-0.773119	-1.90116	1.0652	0.00684732	-0.773119	-0.773119	-0.333865	-0.333865	-0.333865	0.285229	-1.39221	-0.333865	0.285229	-1.39221	-0.333865	0.00684732	-0.773119	-0.773119	-0.773119	0.724484	1.8754	-0.333865	-0.773119	1.68429	1.46579	0.00684732	-0.333865	0.904324	1.0652	-0.773119	0.904324	-0.773119	0.00684732	0.00684732	0.904324	-0.773119	0.285229	-1.39221
ADD2	-0.231284	-1.30832	-0.0169782	0.164215	-1.42119	-0.0169782	-0.493574	-0.493574	-0.0169782	-1.36957	-1.57611	-1.31613	-0.0169782	-0.231284	-0.0169782	-0.231284	1.27436	-0.0169782	0.891852	-1.39212	-0.493574	-1.30832	0.321172	-0.493574	-1.30832	0.695491	-1.30832	-1.30832	-0.231284	-0.231284	0.459617	-0.231284	-0.831724	1.51024	1.33791	0.583461	1.13592	-0.493574	0.97896	-0.493574	-1.60227	-1.30832	-0.0169782	0.891852	-0.831724	1.45556	-0.0169782	-0.231284	-0.831724
C10orf99	-0.838503	-0.0130076	-0.838503	-0.838503	-0.314387	-0.838503	1.69998	-0.838503	-0.838503	0.543741	-0.627929	-0.366311	0.132748	1.12293	-0.324904	-0.721296	-0.838503	-0.838503	-0.838503	-0.780632	0.811338	-0.838503	-0.838503	-0.838503	-0.838503	-0.70465	1.14644	-0.729051	-0.413017	-0.838503	-0.53588	0.577754	-0.838503	-0.729297	0.362884	1.98827	0.0684043	-0.815429	0.254394	-0.384741	-0.555029	-0.282084	1.07985	0.814323	0.0296767	-0.756856	-0.351034	0.800619	-0.435145
LRRC15	-0.697348	-0.730457	-0.57119	-0.730457	-0.730457	0.941921	-0.359309	-0.544218	-0.488253	-0.730457	-0.730457	-0.730457	-0.730457	-0.383009	1.37985	-0.653585	2.23173	0.941921	3.05223	-0.279325	-0.228674	-0.730457	-0.616871	-0.354435	-0.730457	-0.663696	-0.0679334	-0.730457	0.0242515	-0.691902	-0.467804	0.203838	1.37985	0.324696	3.05223	-0.408404	0.941921	-0.37916	-0.730457	-0.730457	-0.608206	-0.730457	-0.730457	-0.309052	-0.37906	-0.614167	-0.730457	-0.685068	-0.63986
LRRC8E	-0.231276	-0.231276	-1.75486	-1.19136	-1.68286	0.198803	1.03542	-0.231276	-1.73316	-1.29898	-1.08016	0.198803	-0.231276	1.03542	0.532398	-0.231276	-0.231276	-1.87368	-1.06505	1.03542	-0.839066	0.198803	0.198803	0.804965	-0.231276	-1.23012	1.03542	-1.58058	-0.837438	0.198803	-0.231276	0.198803	-0.231276	0.804965	1.03542	0.198803	0.198803	0.804965	0.532398	1.03542	-0.837438	-1.06601	-1.51539	1.03542	-1.49055	0.198803	-0.231276	0.804965	-0.231276
PTHLH	-0.436992	-1.14465	0.966281	-0.251686	-0.436992	1.06731	1.26292	-0.436992	-1.18213	1.49801	-0.436992	1.5241	-0.436992	-1.42257	-1.36727	-0.554432	-0.251686	0.233847	-0.0465578	-1.35468	-1.14465	-1.32786	-0.436992	-0.107951	-1.32543	-0.883474	-1.14465	-0.0465578	-0.554432	-0.251686	-1.33442	-0.0465578	0.680328	-0.251686	1.70169	1.34893	1.01315	-1.30967	1.23149	0.680328	0.0610479	-1.31412	0.338531	0.785013	-0.175817	0.455971	-0.251686	-1.25081	-1.14465
BACE2	-1.08675	0.994711	1.39453	-0.370936	-0.0582454	1.32318	-0.0304961	-0.683626	-0.921705	-0.640506	-1.20868	-0.370936	0.491122	-0.442813	1.94605	-1.34224	0.968019	0.309405	0.528492	1.16855	-0.82157	-1.48988	0.472056	-1.08675	1.23692	-1.9459	-1.65493	-1.14639	1.3542	0.287679	-0.144951	-0.336334	1.44336	1.77512	-0.0304961	-0.370936	1.24799	-0.336334	0.940809	0.826354	-1.14639	-2.46119	-2.31355	0.452728	-0.683626	0.913059	-1.02955	-0.518577	-1.41412
RYR2	-0.256882	-1.27408	-0.114155	-0.256882	-0.114155	0.304335	0.651261	-1.4518	0.00948085	-1.46633	-1.34034	-1.52437	-0.256882	1.6087	0.118535	-1.49836	1.06448	0.707393	0.857869	0.216088	-1.27408	-1.27408	-0.114155	-0.114155	-1.27408	-1.27408	0.118535	-0.425693	-0.256882	-0.114155	-0.425693	1.37601	1.32153	-0.6323	2.14143	-0.114155	0.384898	-0.425693	-0.425693	0.216088	-0.6323	-0.114155	-0.425693	0.00948085	-1.6556	-0.256882	-0.425693	-0.425693	-1.27408
LYPD1	-1.05238	-0.623336	-0.0462427	-0.0462427	-1.29706	-0.0462427	0.324353	-0.644876	-0.863043	-1.23166	-0.929124	-0.568568	-0.0462427	-0.0462427	0.846678	-0.568568	-0.784039	0.846678	-0.0462427	1.84271	-0.568568	-0.568568	-0.840205	0.611809	1.04526	-1.10988	-0.757571	-0.761377	-0.0462427	-1.06623	-0.631975	0.324353	2.02705	0.846678	0.324353	0.324353	1.84271	-0.0462427	-1.05187	-0.595251	-0.568568	-0.834556	-0.751623	-0.683534	-0.568568	-0.0462427	-0.831084	-0.0462427	-0.568568
JAK3	0.768023	-1.23798	-0.291022	-2.00737	-0.11228	0.927812	0.815369	-0.11228	-0.11228	-0.663489	0.261467	-2.00737	-0.924476	0.6942	0.991588	0.261467	-0.244383	-0.788539	-0.339096	-2.15627	0.294358	-4.03723	-0.724763	-0.244383	-1.63061	0.449167	0.009519	-1.42199	-0.155085	-0.663489	0.768023	0.326571	0.562838	-0.997153	0.419408	1.60407	0.838514	-0.11228	0.883801	0.19353	0.0857434	-0.339096	-0.492888	0.261467	-0.788539	-0.0300348	-0.070616	0.616715	-1.23798
DCBLD2	-0.138891	-1.85589	-0.138891	-0.61693	-0.29952	-0.113835	-0.138891	-0.0178959	0.00508922	-0.0412674	-1.94564	-2.50946	-0.164407	-0.271427	0.0718494	-0.513877	0.254816	1.58499	0.176453	0.093409	-1.54559	-0.690134	-0.0892228	0.176453	-0.138891	0.786527	0.39942	1.05728	0.11464	-0.113835	0.514682	0.0277006	0.934337	0.0718494	0.0718494	0.11464	0.235635	-0.164407	-0.581723	-0.767408	-1.0777	0.71998	-0.24389	-0.1904	-1.29206	-0.164407	-0.449188	0.364654	-0.936169
C6orf141	-0.974993	-0.81423	-0.501255	0.845776	-0.763448	-0.974993	-0.4715	-0.524507	-0.934655	-0.475697	-0.888039	-0.974993	-0.897102	-0.541284	0.845776	-0.8913	1.32256	1.32256	0.845776	-0.895271	0.173784	-0.900618	0.845776	-0.974993	-0.839644	-0.261549	1.99455	-0.554518	-0.177489	-0.466473	0.845776	0.845776	0.00426786	0.845776	1.32256	1.32256	1.32256	-0.447282	-0.572976	-0.292572	-0.396046	-0.70193	-0.793005	-0.476596	-0.974993	-0.452676	-0.802351	-0.741444	-0.695121
HMGA2	-0.54971	-0.261311	-0.477108	-0.54971	-0.54971	-0.24704	-0.471967	-0.514957	-0.278839	-0.497883	-0.54971	-0.463543	-0.54971	0.154939	-0.209824	-0.131292	-0.147859	0.0779057	0.387764	0.0142961	-0.492271	-0.54971	-0.54971	-0.54971	-0.54971	-0.326621	-0.509345	-0.36729	-0.369394	-0.482047	0.150306	0.936151	1.62704	0.387764	0.936151	-0.296202	-0.4628	-0.237592	-0.54971	-0.470982	-0.512527	-0.135611	-0.448912	0.143695	-0.203096	-0.47996	-0.54971	-0.0155925	-0.0379616
COL22A1	-0.890629	-0.727744	-0.886331	-1.14949	-0.891133	-0.0765663	2.01336	-1.03474	-0.782402	0.955526	-1.11582	-1.31907	-0.0765663	1.78449	0.873783	-0.346829	-1.37892	-1.21983	-0.791582	0.133066	-0.727744	-0.727744	0.133066	-1.14686	-0.727744	-0.777589	-0.0765663	-0.868354	0.873783	-1.22378	0.133066	0.685263	0.574611	0.873783	1.16516	-0.876661	1.10034	-0.0765663	-1.16962	0.685263	-1.18981	0.133066	-1.1256	2.01336	-1.13816	0.784244	-1.17153	-1.32371	-0.727744
CCDC91	-0.174404	-1.63637	-0.174404	-0.485292	0.103815	0.103815	-0.114015	-0.447021	-0.303885	0.153222	-0.997857	-0.0847979	-0.174404	0.0525441	-0.237602	-0.303885	-0.205636	-0.205636	-0.447021	-0.114015	-1.11606	-1.54869	-0.143874	-0.0561962	-1.7301	-2.18721	-1.7301	-0.650164	-0.303885	-0.174404	0.0525441	-0.0561962	-0.409798	-0.114015	2.33969	0.531862	0.885464	-0.485292	0.153222	-0.000738369	-0.205636	0.913476	-0.000738369	3.19866	-0.303885	0.269406	-0.409798	-0.174404	-1.93952
MUC12	0.206687	-0.462322	0.42206	-0.954409	-0.507956	-0.780118	-0.613527	0.206687	-1.13133	0.875696	0.42206	1.80717	0.598032	0.598032	0.42206	0.746815	0.206687	-1.02998	-0.822104	-0.998254	-0.622515	-0.931924	0.875696	-0.530321	-1.13133	-1.089	-0.462322	-1.06405	-0.710394	-0.930854	0.206687	-0.74607	-0.0709766	0.746815	1.5447	0.875696	0.42206	0.598032	1.09107	0.206687	0.746815	-1.04855	-0.929858	0.42206	-0.629687	-1.0114	0.206687	0.875696	-0.462322
ADGRG2	0.481329	-0.839486	-0.911305	0.593549	-1.11409	0.593549	0.593549	0.207235	0.207235	-0.179078	-1.23307	0.0335255	-1.1412	0.0335255	-0.179078	-0.453172	1.01451	1.64027	0.207235	-1.18325	-0.839486	-0.839486	0.207235	-0.179078	-0.839486	-0.453172	-0.883931	-0.453172	-0.453172	0.207235	0.481329	0.0335255	0.481329	1.56694	0.207235	0.867643	-0.179078	-0.179078	0.0335255	-0.179078	-0.453172	-0.453172	-0.179078	-1.44098	-1.1865	-1.47501	-0.956684	-1.18378	-0.839486
SAA1	-0.718145	-0.693591	-0.718145	-0.718145	-0.718145	-0.360202	1.04522	-0.718145	-0.513818	-0.718145	-0.718145	-0.718145	-0.718145	1.2733	-0.490072	-0.68101	0.712841	0.465406	-0.718145	-0.718145	-0.208418	-0.718145	-0.718145	-0.718145	-0.718145	-0.654998	2.74516	-0.666881	-0.718145	-0.718145	-0.718145	0.712841	-0.718145	-0.650713	2.42684	0.599481	0.712841	-0.61908	-0.682327	0.712841	-0.718145	-0.718145	-0.718145	1.2733	-0.718145	1.10921	-0.718145	0.712841	-0.718145
SAA2	-0.681394	-0.453259	-0.60594	-0.681394	-0.560214	-0.493034	1.29278	-0.52249	-0.635729	-0.609978	-0.681394	-0.681394	-0.681394	1.88957	-0.681394	-0.633452	-0.681394	-0.613784	-0.681394	-0.681394	-0.0883243	-0.521372	-0.681394	-0.681394	-0.603861	-0.681394	1.01966	-0.615212	-0.681394	-0.633898	-0.681394	0.846571	-0.617118	-0.278784	2.91123	-0.125912	1.16601	-0.577739	-0.657992	-0.410897	-0.605151	-0.599966	-0.681394	1.16601	-0.681394	1.29278	-0.681394	-0.408564	-0.521074
WNT5A	-1.01065	0.88871	0.146446	0.146446	-1.01065	0.266805	0.0133961	0.0133961	-0.728867	-0.498629	-0.728867	-0.498629	-0.498629	0.146446	2.10072	0.146446	1.40074	0.477763	0.146446	0.376684	-0.728867	-1.37394	-0.728867	-0.498629	-1.88597	-1.37394	0.739972	-1.01065	1.252	0.658472	-0.135341	0.0133961	0.146446	0.0133961	0.571347	-0.728867	0.956986	-0.135341	-0.728867	1.14212	-0.498629	-0.303966	-1.01065	0.88871	-1.88597	0.376684	-0.728867	-0.135341	-1.37394
IGDCC4	-0.895735	-0.907843	-0.988756	-1.00031	-1.08183	-0.183536	-0.183536	-1.00499	-0.890425	-1.1914	-0.833776	-1.08259	-1.11319	0.154786	0.28341	-0.80189	0.581022	0.154786	0.581022	0.154786	-0.761903	-0.761903	0.154786	0.79994	-0.770886	-1.1715	0.154786	-1.17668	-0.183536	-0.183536	0.493109	1.07147	1.31152	-0.183536	0.493109	-0.183536	1.64984	0.28341	-1.00243	0.493109	-0.183536	-0.981434	-1.16609	0.660549	-1.06581	1.57724	-1.17464	0.660549	-0.761903
IL20RB	-0.293288	-1.38109	-0.585453	-0.42714	-0.0750661	0.308586	0.244237	-0.585453	-0.585453	-0.0750661	-0.779213	-0.42714	0.970368	0.776608	-0.293288	-0.779213	-0.585453	-0.0750661	-0.42714	-1.66422	-1.38109	-1.38109	0.0164206	-1.46429	-1.38109	-1.02901	1.9434	-1.02901	-0.17734	-0.585453	-0.42714	0.0991803	-0.293288	-0.293288	2.17412	0.0164206	0.0991803	-1.38955	-0.17734	0.878881	-0.779213	-0.0750661	-0.293288	1.83283	-0.42714	1.34153	-0.17734	-0.17734	-1.38109
AMZ1	-0.278278	-0.782449	-0.278278	-1.03782	0.941324	-0.278278	0.0794376	-0.278278	-1.20933	-0.278278	1.3373	-0.811472	0.0794376	-1.16524	0.356903	0.941324	-1.01015	-0.784652	0.356903	-1.34612	-0.782449	-1.53513	0.775286	-0.278278	-0.937277	-1.07334	-0.782449	-0.782449	-1.22233	-0.952851	0.356903	0.356903	0.941324	-0.278278	0.0794376	-1.06848	1.08778	0.583609	-1.06073	1.3373	-1.28555	0.0794376	0.583609	2.08068	1.3373	0.356903	-1.10024	-0.80218	0.356903
COL24A1	-0.948636	-0.482706	0.924035	0.608514	-1.22884	-1.26569	0.924035	-1.1465	-0.569205	-0.846243	-1.04479	-0.50316	-1.07453	0.201736	1.18184	0.201736	-0.564297	-0.482712	-0.371586	0.608514	-0.371586	0.201736	-0.422216	0.924035	-0.417546	-0.515087	0.201736	-0.643783	0.608514	1.90413	0.608514	0.924035	1.75516	-0.371586	1.3998	-1.08665	1.90413	-0.632199	-1.12402	0.201736	-1.23813	0.608514	-1.19642	-0.626752	-0.88658	-1.17598	-0.659732	-0.852157	-0.407035
TFPI2	-0.130593	0.42266	-0.37225	-0.24385	0.0623658	0.146033	0.360602	-0.130593	-2.01278	-0.37225	-0.910361	-0.37225	0.223	0.223	0.360602	-0.37225	-0.0292817	0.587907	-0.37225	0.146033	-1.57687	-1.18699	-0.37225	0.77162	-1.57687	-1.57687	1.83575	-0.520477	-1.57687	0.223	0.360602	-0.130593	0.146033	1.02711	3.30432	0.587907	0.889511	0.146033	1.08917	-1.18699	0.960771	-0.910361	-0.130593	0.889511	0.29426	-1.66738	-0.24385	0.684144	-1.18699
KDELR3	-0.833591	-1.79519	0.291401	-0.524027	-0.271095	-0.271095	0.128003	-0.833591	-0.524027	-0.524027	-0.833591	-0.833591	0.437567	1.76313	0.128003	-0.0572438	0.690499	0.291401	0.128003	0.128003	-1.79519	-1.92133	0.437567	-0.524027	-0.833591	-1.23269	1.0896	-1.94584	-0.524027	-0.524027	-0.271095	-0.0572438	1.253	-1.23269	1.46685	-0.0572438	0.569789	0.801541	-0.271095	-0.0572438	-0.524027	-0.524027	-0.271095	-0.0572438	-0.524027	0.90435	-0.524027	-0.271095	-0.0572438
ANLN	-0.321665	-1.96291	-0.476298	-1.30507	-0.180496	-0.476298	0.565059	-0.180496	-0.0506329	0.0696015	-1.05498	-0.0506329	0.181537	0.384604	-0.321665	1.81292	-1.05498	-1.05498	-0.476298	-1.96291	-0.647237	-1.96291	0.286246	0.648279	-1.60088	-0.647237	-1.96291	0.875031	-1.05498	-0.647237	0.565059	0.727437	0.477339	-0.180496	1.13517	0.565059	1.19418	0.286246	-0.180496	0.0696015	0.286246	1.01031	0.384604	0.727437	-0.180496	-1.05498	-0.838331	0.181537	-0.647237
PTPRN	-0.632506	-0.192955	-0.68155	-0.64244	-0.704914	-0.0816773	2.28154	-0.0287153	-0.550385	-0.0233993	-0.0995109	-0.36044	-0.684492	-0.508862	0.515961	0.768392	-0.704914	-0.559453	0.0727627	-0.643659	-0.704914	-0.666367	-0.704914	0.0961407	-0.569916	-0.667243	1.04107	-0.58906	-0.428064	-0.363905	-0.384591	2.45936	2.80814	0.623872	1.17962	-0.523192	0.786901	-0.313732	-0.663077	1.02616	-0.475196	-0.704914	-0.553017	2.04949	-0.625102	-0.521418	-0.299148	-0.679302	-0.653793
PTPRH	-0.537124	-0.552455	-0.645344	-0.554886	-0.530519	-0.765632	0.497447	-0.765632	-0.683647	-0.180126	-0.593408	-0.692384	-0.685505	2.09127	1.08474	-0.707574	0.828196	-0.25911	-0.366193	-0.710328	-0.716805	-0.714038	-0.765632	-0.440445	-0.765632	-0.666906	-0.66562	-0.540226	-0.520456	-0.653336	-0.223381	1.29436	-0.0642242	-0.660207	1.29436	0.0312821	-0.227192	-0.375688	-0.421123	0.828196	-0.482949	-0.620718	-0.765632	1.29436	-0.625293	-0.622769	-0.438312	-0.731351	-0.458162
IMPDH1	0.174183	-0.303837	-0.303837	-1.91546	-0.762546	1.20818	-0.172607	0.555874	0.174183	-0.943833	0.374586	-2.26225	-0.943833	-0.303837	1.73997	-0.597043	1.59544	0.174183	-0.0498498	-0.172607	-0.444796	-0.597043	-0.762546	0.873624	-0.597043	-1.36827	0.721376	-2.68669	0.277023	-1.36827	0.467389	-0.172607	0.945409	-0.943833	1.26857	0.174183	1.3271	1.43902	0.467389	-0.762546	-0.597043	-1.36827	-1.36827	-0.0498498	-0.943833	-0.303837	-1.36827	0.467389	-0.597043
SCG2	-0.763641	1.65251	-1.04269	-0.0021375	-0.540195	1.56219	2.24616	0.780025	-0.928301	-0.0021375	-0.925817	-0.627495	-0.523381	-0.712709	1.10465	-0.0021375	-1.24184	0.322489	1.95522	-1.11074	-0.563439	-0.562277	-0.0021375	1.10465	-0.459673	-0.459673	-0.548711	1.35645	-0.573457	2.19367	-0.515216	-0.0021375	1.10465	2.24616	0.780025	-0.719246	-0.713363	-0.85911	0.322489	-0.0021375	-0.0021375	0.322489	-0.93756	-0.729895	-1.01081	-0.976912	-0.482101	-0.0021375	-0.459673
AQP9	-0.274159	-0.986869	-0.0447171	-0.274159	-0.274159	0.14275	3.35215	-0.274159	-1.22191	-1.01951	-0.274159	-0.56996	-0.274159	1.4787	-0.274159	-0.0447171	-1.64626	-1.558	-1.03617	-1.17521	-1.49772	-0.986869	-0.274159	0.301252	-1.33507	-0.986869	1.86397	-0.986869	0.438552	-0.0447171	-0.274159	1.15126	0.14275	0.301252	0.14275	0.14275	0.765994	-1.19437	-0.274159	1.3807	-0.0447171	-0.0447171	-1.45316	1.2136	0.301252	0.765994	-1.14577	0.14275	-0.986869
AC068580.4	-0.546123	0.196781	-0.546123	-1.35355	-0.0142834	0.837674	0.196781	-0.0142834	-0.898832	0.382953	-0.257939	-0.0142834	-0.546123	-0.257939	2.33782	-0.0142834	-0.898832	-0.546123	-0.257939	-0.257939	-1.99444	-1.99444	1.38822	1.08133	-1.35355	-0.898832	-0.898832	-1.35355	-0.546123	-0.546123	0.382953	1.56403	0.54949	1.08133	0.54949	-0.898832	-0.546123	-0.898832	-0.546123	1.19038	0.196781	-0.0142834	-0.0142834	0.837674	-0.546123	0.196781	-0.257939	-0.0142834	-1.35355
ADAMDEC1	0.261278	-0.905081	-0.0227648	-1.52769	0.493357	-0.388959	1.65972	-0.928815	-0.97914	-1.16938	-1.26136	-0.388959	0.493357	0.493357	1.26492	-0.388959	-1.51407	-1.53278	-0.388959	-1.7874	-0.905081	-1.47776	-0.388959	-0.0227648	-1.15908	-0.905081	-0.388959	0.493357	1.57189	-1.28205	0.859552	1.26492	0.261278	-0.0227648	-1.05704	1.00948	0.689578	0.261278	1.57189	0.493357	-0.0227648	0.493357	0.261278	0.689578	-1.12581	0.261278	-0.0227648	-0.0227648	-0.388959
NPTX2	0.254895	1.31414	-0.551669	0.232865	0.316895	0.739502	1.53618	0.232865	-0.940105	-0.717749	0.474149	0.988092	-0.0407094	0.286622	1.21806	0.0538582	-2.21511	-0.214092	-0.940105	-2.37064	0.265641	-2.0037	-0.589442	-0.482042	0.912484	-1.27768	-0.419056	-1.27768	0.924391	-0.0754988	-0.131378	-0.629505	0.373573	0.442295	0.87964	0.845078	-0.283719	-0.308659	-0.192423	1.51881	0.511922	-2.0037	-0.419056	0.928313	-1.54563	-0.717749	0.450403	0.827095	-2.0037
PCBP3	0.289228	-0.734887	-0.911724	-0.567608	-0.591856	-0.284815	1.16964	0.289228	-0.458459	-1.05751	-0.392386	-0.744998	-0.934912	-0.236724	-0.511292	-0.554583	1.53504	0.289228	0.289228	0.289228	-0.225778	-0.341269	-0.801448	0.938059	-0.225778	-0.803601	-0.68442	-0.93487	-0.6968	-0.842361	-0.448781	0.938059	-0.225778	-0.225778	1.16964	-1.06932	0.938059	0.289228	-0.591922	1.16964	-0.3343	-0.419977	-0.923429	1.68464	-0.812984	-1.10619	-0.854056	-0.285603	-0.428326
PLPPR4	-0.740405	-0.990356	-0.581344	-0.958442	-1.09048	-0.505571	0.874864	-0.770312	-0.488737	-0.988417	-0.829562	-1.18952	-1.16297	0.17895	1.33325	-0.659204	2.82992	1.81916	1.33325	0.17895	-0.708437	-1.0881	0.874864	0.17895	0.17895	-0.813105	-0.724806	-0.521376	0.17895	-1.09275	-0.413796	-0.373427	1.67562	-0.739988	0.874864	0.570869	1.33325	-0.511253	-0.812272	-0.869501	0.17895	-0.90061	0.17895	-0.940592	-0.901809	-1.31772	0.17895	1.12325	-0.4511
TFAP2A	-1.026	0.137121	2.0124	0.137121	-0.997218	0.137121	2.0124	-0.669444	0.137121	-0.869239	-0.356475	-0.88462	-0.741981	0.137121	0.487334	-0.713154	0.98093	0.758979	0.487334	2.4466	-1.00548	-1.20028	-0.37587	-1.20028	0.137121	-0.954064	0.137121	-0.590821	0.758979	-0.655579	-0.879663	0.758979	-0.356475	0.758979	0.137121	-0.831878	0.137121	0.98093	-0.74862	1.33114	-0.927796	-0.827558	-1.06661	1.33114	-1.01721	0.758979	-0.604552	-0.907021	-0.818888
GREM1	0.473773	-0.515722	-0.78013	-0.507302	-0.78013	0.473773	-0.78013	-0.552394	-0.205803	-0.712089	-0.583812	-0.78013	-0.758625	0.473773	-0.499606	1.53987	2.8445	2.9956	-0.233109	-0.675047	-0.375603	-0.78013	0.473773	0.840516	-0.78013	-0.502901	-0.519982	-0.717076	-0.457973	-0.757221	-0.162603	-0.26975	2.8608	-0.486101	-0.154827	-0.361242	1.6069	-0.454956	-0.444543	-0.78013	-0.731061	0.840516	-0.78013	-0.597857	-0.669722	-0.711032	-0.352848	-0.286246	2.7632
PYCR1	0.0283128	-0.363564	-0.939879	-1.09434	-0.363564	0.332276	0.332276	0.332276	0.0283128	-1.13476	0.0283128	-0.363564	-1.2814	1.4063	0.580633	0.97251	1.27647	0.332276	0.0283128	-1.013	-1.59265	-1.38907	-1.26988	0.332276	-0.363564	-1.39835	1.13295	-1.67635	-0.363564	-0.363564	-0.363564	0.332276	0.97251	0.0283128	1.27647	-0.363564	1.52483	0.580633	-0.363564	0.790615	-0.915884	-1.08907	-1.07941	1.27647	0.332276	0.332276	0.0283128	-1.00183	-1.28861
JPH2	-0.739726	0.885929	-0.252303	0.207511	-0.557245	0.389992	2.19627	-0.557245	-0.396286	-0.557245	0.47284	-0.557245	-0.950384	0.94409	1.42008	-0.557245	0.94409	1.60757	-1.19954	-0.252303	-1.19954	0.694934	-0.122055	-0.252303	-0.557245	-1.50448	0.207511	-1.89762	-0.739726	-0.00314708	-0.557245	0.207511	-0.396286	1.05347	-0.122055	-0.252303	0.47284	-0.557245	-0.557245	1.70885	-1.19954	-2.45172	-0.739726	2.30565	-1.50448	-0.396286	0.47284	-0.396286	-1.50448
SOX11	-1.01909	-0.150349	0.808676	1.18634	0.163054	0.98952	0.163054	-0.150349	-0.150349	0.019472	-1.24807	-0.358193	-1.36242	-0.358193	1.99436	-0.358193	-1.11666	-0.150349	1.66214	-1.64944	-1.00382	0.163054	0.584049	0.808676	1.66214	0.163054	-1.00382	-1.00382	1.34874	0.28743	-0.150349	0.163054	0.98952	0.28743	0.739649	-1.54571	1.68838	-1.33352	-1.62648	-1.32311	-1.14174	-1.12224	-1.58002	-0.150349	-1.56289	-1.55572	0.019472	-1.04769	-1.00382
STEAP3	-0.150394	-1.92588	-0.775755	-0.372957	-0.590626	0.792975	1.75993	-0.102973	-0.311474	-0.775755	-0.372957	-1.16569	0.472091	0.1357	1.03555	-0.254235	0.44872	0.1357	-0.590626	0.169568	-1.92588	-1.92588	-0.590626	0.1357	-1.92588	-1.92588	-1.16569	-1.58949	-0.372957	-0.439364	0.233418	0.657221	0.538498	0.26359	1.58088	-0.439364	1.33613	0.100391	-0.0155615	0.808482	0.1357	-1.58949	-0.590626	0.538498	-1.01443	0.808482	-0.511553	0.233418	-1.92588
BASP1	0.577378	-1.959	-0.661918	-1.38503	-0.977796	1.15135	0.984616	0.319288	0.00340987	-1.38503	-0.661918	-0.661918	-0.661918	-0.185615	0.454207	1.07043	0.795591	0.690685	-0.661918	-1.38503	-0.185615	-1.959	-0.661918	-0.185615	-1.959	-0.403827	0.170141	-0.977796	0.319288	-0.977796	0.00340987	0.454207	1.15135	-0.661918	0.577378	0.454207	0.319288	0.00340987	0.319288	0.00340987	-0.403827	0.319288	-0.185615	1.22788	-1.38503	0.170141	-0.661918	0.577378	-1.959
DPYSL3	-0.487221	-0.019056	-0.0527888	1.05946	-0.793714	0.410661	0.307932	-0.0527888	-0.765549	-0.582366	0.410661	-2.15147	-0.313827	0.360206	2.08842	-0.069954	1.74217	2.16807	1.20274	-0.73792	-2.0807	-1.88702	-0.177444	-0.2538	-1.88702	-1.0412	-0.140721	-1.14609	1.31994	1.00289	-0.441891	-1.00785	1.43451	-1.00785	0.563481	-0.234331	1.25908	-0.196159	-0.273535	0.123726	-0.632387	-1.61253	-0.376446	-0.234331	-1.66343	-1.07533	-0.0358243	-0.607161	-0.0527888
BTBD11	-0.187291	-1.0664	-0.767915	-1.78353	-0.347228	-0.767915	2.25939	-0.347228	0.281662	-1.75363	-0.767915	-1.0664	-0.767915	0.0734584	-0.187291	-0.767915	-0.0487463	-0.347228	-1.0664	1.38959	0.37194	-1.60783	-0.767915	-1.85941	-0.767915	-1.0664	0.0734584	-1.0664	-0.767915	-0.767915	0.0734584	0.454988	-0.187291	0.182774	1.17416	1.54022	1.09111	-0.536394	0.531878	0.531878	-1.0664	-0.347228	0.531878	1.04695	-1.0664	1.56789	-0.347228	0.0734584	-1.0664
SLPI	-0.84068	-0.754276	-0.84068	-0.715501	-0.84068	-0.51655	1.29524	-0.773707	0.39416	-0.773674	-0.84068	-0.84068	-0.614743	1.683	-0.276919	-0.75288	1.57151	1.73392	-0.80766	1.01158	-0.22326	-0.800706	-0.84068	-0.557926	-0.524907	-0.764191	1.51006	-0.720538	-0.740649	-0.733192	-0.580664	0.137908	-0.780373	-0.84068	1.21034	0.137908	-0.369661	1.01158	-0.71639	0.755328	-0.547202	-0.483945	-0.84068	0.39416	-0.84068	-0.650392	-0.747892	0.137908	-0.466992
GRIK4	0.128018	0.128018	-1.12023	-0.698165	-0.948269	0.128018	0.537508	0.855134	-0.47725	-1.27802	-1.15801	-0.896619	-0.947684	0.537508	0.128018	-0.702961	-1.32642	0.128018	0.537508	-0.937769	-0.449126	-0.449126	-1.32955	-1.43576	-0.626364	-0.449126	-0.657966	-0.786835	-1.18797	-0.752927	-0.519189	1.84177	0.128018	-0.512944	1.97743	0.128018	-0.683075	-0.761716	-0.681485	2.21522	0.537508	-0.559502	0.128018	1.52414	-1.10718	-0.522351	0.128018	-0.90296	-0.530282
SLC4A3	-0.58848	-0.59951	-0.91865	-0.869284	-1.01493	-0.767594	0.154506	-0.481802	0.515554	0.154506	-1.00751	-1.14432	-0.929596	0.154506	0.154506	-0.722077	1.53329	1.02442	-0.414532	1.66552	-0.772026	-0.918991	-0.712433	0.154506	-0.604796	-1.01727	0.515554	-0.710911	-0.73617	-1.07283	0.515554	-0.723322	0.154506	-0.578998	1.53329	0.154506	1.02442	0.795604	-0.84821	0.515554	-1.09161	-0.721655	-0.813816	1.02442	-0.841125	1.66552	-0.947221	-0.393723	-0.385826
PLAUR	-0.696234	-0.370275	0.0499592	-0.962563	-0.962563	1.16812	1.20171	0.254118	-0.823337	-1.70876	-0.187442	-0.103947	-0.696234	-0.823337	0.433211	0.987554	-0.103947	0.375918	-0.024968	-1.28852	-0.103947	-3.31357	-0.696234	0.254118	-2.30104	-0.962563	0.12123	0.189185	-0.103947	-0.187442	0.0499592	-0.187442	0.908575	-1.48358	1.16812	-0.276	1.52767	-0.471057	-0.471057	-0.103947	0.0499592	-0.962563	-0.471057	1.0255	-0.696234	0.867424	0.12123	0.781472	-0.962563
FHL2	-0.0345693	-0.803662	-1.48757	-0.361715	-0.7021	-0.220587	1.57137	0.0758347	-0.438638	-1.035	-1.035	-1.035	0.785901	0.517782	0.65891	1.50457	1.37848	1.30037	0.785901	-0.608069	-0.520527	-2.56266	-0.608069	0.177397	-1.68316	-1.31813	0.590307	-1.68316	-0.7021	-0.608069	0.0218331	0.177397	0.625072	-0.520527	0.517782	0.65891	0.90133	-0.28919	-0.520527	1.57137	-0.0345693	-0.7021	-0.803662	0.625072	-1.68316	-0.914066	-0.7021	0.755325	0.554563
FHL3	0.134559	0.4375	0.573086	0.573086	-0.0364382	0.134559	-0.223744	0.573086	0.573086	-1.22763	0.931389	-1.58593	-0.924691	-0.223744	2.64276	-0.662272	0.81906	0.699919	0.699919	-1.22763	0.134559	0.134559	0.134559	0.931389	-0.662272	-0.430801	-0.430801	-1.58593	1.13845	-0.430801	-0.430801	-1.22763	2.18125	-0.223744	0.699919	-0.924691	2.06211	-0.223744	-1.22763	-0.924691	-0.430801	-0.662272	-0.662272	-1.22763	-1.58593	-0.924691	-0.662272	-0.662272	-1.58593
BMPR1B	-0.898451	-0.744703	-0.657799	-0.810643	-0.0903239	-0.861183	-0.701192	-0.898451	-0.540684	-0.683061	-0.83511	-0.616436	-0.569895	-0.707946	-0.751045	-0.867584	1.88142	1.75422	0.427883	2.10153	-0.750739	-0.792422	0.427883	-0.898451	-0.753423	-0.746104	-0.827433	0.775197	-0.106509	-0.838052	1.61202	-0.612188	1.04459	1.45081	-0.586154	-0.898451	2.44885	0.775197	0.775197	-0.862802	2.10153	-0.489651	-0.503603	-0.860548	-0.751084	0.427883	-0.743196	-0.728323	-0.232634
SLC2A1	-0.147889	0.825684	0.768721	-0.479435	-0.354699	0.327624	0.996588	0.321678	-0.092428	-1.06795	0.96152	-0.561509	-0.139843	-1.06795	0.804023	0.506743	-3.24451	-1.56299	-1.50379	-2.14148	-1.48455	-2.46531	-0.800253	-0.345507	-1.48455	-0.222244	-0.928324	-0.62605	1.01573	0.463867	0.41417	-0.33637	0.0558933	-0.572081	0.728021	1.06074	1.90993	-0.092428	0.39156	1.41592	0.458424	-1.09745	-0.0616056	-0.247844	-1.64561	-0.728204	0.242237	0.0629492	0.949652
C1S	0.4682	-1.8828	-0.80879	-0.943298	-0.421848	0.517024	1.05481	0.139206	-0.264059	-0.76796	-1.64939	-0.682171	-0.554749	0.932001	0.738669	-0.042993	1.1769	0.892754	0.100824	-0.829898	0.698371	-3.69001	-0.700562	0.0401012	-1.36307	-0.159845	1.57654	-0.700562	-0.0475793	-0.3491	0.242306	0.408261	-0.0521883	0.344186	0.509483	0.99693	0.218448	-0.0115078	0.211517	0.478694	0.161497	0.344186	-0.873611	0.807072	-1.08646	0.0146551	-0.180834	0.769694	-2.29314
C1R	0.30855	-1.63057	-0.594835	-0.691763	-0.543774	0.545906	1.11822	0.167257	-0.223076	-0.581797	-1.11181	-0.364205	-0.568945	0.523252	0.641373	-0.0564229	1.18693	0.839528	-0.131975	-0.556272	0.1148	-3.43591	-1.13534	0.0266369	-2.44046	-0.556272	0.924417	-1.51474	-0.155926	-0.395274	0.0199987	0.610655	0.268933	0.12078	1.06724	0.709242	0.820451	0.0591171	0.132625	0.621011	0.102718	0.0266369	-0.706496	0.847582	-1.04466	0.0527135	-0.258614	0.721612	-2.44046
LGALS1	0.331669	0.819834	0.385227	0.0971959	-0.8188	-0.295323	0.535798	0.535798	0.0971959	-1.43139	1.16031	-1.35036	-0.178247	-0.336359	1.86406	0.695049	1.3571	0.953958	-0.378489	-1.70288	-1.43139	-0.709805	-1.35036	0.437028	-0.607847	-2.15736	0.779324	-3.89294	0.897865	0.12848	0.0652797	-0.295323	1.32837	-0.876253	-0.8188	0.189249	1.56983	0.385227	-0.0345301	0.535798	-0.876253	-0.607847	-0.709805	1.25419	-0.607847	0.0327054	0.0971959	-0.255326	0.276232
TBX15	-0.110886	-1.34855	0.135381	0.683057	-1.34963	-0.110886	0.135381	-1.83959	0.135381	-0.800876	-0.110886	-0.800876	-0.412294	-0.412294	1.76163	-0.412294	0.135381	-1.45471	0.343598	-2.04179	-1.34855	-0.800876	0.523963	0.825371	-0.412294	-0.800876	-1.34855	-0.412294	0.825371	1.27985	-0.110886	1.54211	0.683057	-0.412294	1.27985	-0.412294	0.683057	-1.82668	-0.800876	0.343598	-1.9527	-0.110886	-0.800876	0.954109	-0.800876	-0.800876	-0.110886	-0.800876	-1.34855
PLIN3	-0.265254	-0.265254	-0.418219	-0.499174	-0.67128	0.0103654	1.16546	-0.192823	-0.859054	-1.69597	0.714066	-0.859054	1.16546	0.418694	1.01249	0.253479	-1.29521	-1.06563	-0.859054	-1.06563	-0.265254	-1.69597	-0.583434	-0.122847	-0.763032	-1.06563	0.759432	-2.85106	-0.265254	-0.418219	-0.34032	-0.34032	0.521919	-0.859054	0.931538	0.310033	1.65532	-0.192823	0.1355	0.847278	-0.95976	-0.763032	-0.95976	0.1355	-0.763032	-0.0551665	-0.859054	0.620228	-0.0551665
G0S2	-0.305977	-1.35681	0.436643	-1.0486	-0.305977	-0.066907	1.21223	0.562833	-0.066907	-1.0486	-0.305977	-0.809527	-1.86543	0.675714	-1.0486	-0.44904	2.01789	1.0362	-0.614193	1.77882	-1.79122	-1.79122	0.035206	-0.44904	-1.79122	-1.79122	-1.35681	-0.179788	-0.066907	-0.44904	0.367498	0.367498	-0.44904	-1.0486	0.914784	1.27527	1.52045	0.436643	0.035206	0.035206	-0.44904	-1.35681	-0.44904	-0.305977	-1.35681	1.24422	-0.809527	-0.305977	-0.44904
SLC35F3	-0.601863	0.248353	-1.17916	-0.950672	-1.03573	0.248353	1.4652	0.661508	-1.32942	-1.32942	-1.04919	2.35424	0.661508	-0.953594	1.65697	0.248353	-1.32942	-1.22715	-0.684827	0.661508	0.248353	-1.26497	-1.32942	-1.32942	1.24382	-0.937431	0.981977	-1.22931	-1.07941	0.981977	0.661508	-0.333956	0.248353	0.248353	0.981977	0.661508	1.65697	-0.47925	-0.486389	1.4652	-0.945339	-1.26651	-1.27491	1.97744	-0.925737	0.661508	-1.11048	0.248353	-0.439338
SLITRK2	-0.929275	-0.780153	-1.27071	-1.02204	-0.919182	-1.30957	-0.047682	-1.02708	-0.962887	-1.19163	-1.33425	1.77683	-0.047682	0.97628	0.97628	-1.15015	0.775383	-0.22606	-0.919633	0.582601	-0.780153	-0.937538	1.17223	-0.816691	-1.07509	-0.780153	-1.16077	2.19619	1.0605	-0.047682	1.09951	-0.45603	-0.45603	-1.1938	1.27024	1.13669	1.35753	0.0980635	1.23888	0.22129	-1.17333	0.422187	0.0980635	0.882126	-0.85932	1.27024	-1.17557	-1.33425	1.27024
EPHA10	-0.782279	-0.782279	-0.782279	-0.782279	-0.331193	-0.782279	-0.68227	-0.782279	-0.718926	-0.731808	-0.615876	-0.782279	1.33753	1.33753	-0.621463	-0.782279	-0.782279	-0.782279	-0.686374	-0.190932	-0.782279	-0.782279	-0.684001	-0.782279	-0.782279	-0.782279	1.7807	-0.782279	-0.721108	-0.716386	0.012674	0.664717	-0.782279	-0.661504	2.25049	0.664717	1.04363	-0.508835	-0.749813	-0.743387	-0.782279	-0.669311	-0.782279	1.04363	-0.547926	1.95658	-0.645078	-0.782279	-0.742502
GPR173	-0.277038	-1.40257	-0.744175	-0.744175	-0.277038	-0.744175	-0.744175	0.381354	-0.277038	1.97402	0.0853012	-2.06635	-0.277038	0.631663	0.381354	-0.744175	1.50688	1.50688	0.631663	0.381354	-1.40257	-0.277038	0.381354	0.0853012	-0.277038	-0.744175	-1.40257	-1.40257	-0.744175	-1.60138	0.381354	-0.744175	1.3656	-0.277038	2.07246	-0.744175	0.631663	0.381354	-0.744175	-0.744175	-0.277038	0.381354	-0.744175	-1.63472	-0.277038	1.21083	-0.744175	-0.744175	-1.40257
FAP	-0.658228	-0.225438	-0.658228	0.097817	-0.225438	0.46785	-0.225438	0.097817	-0.0536823	0.097817	-1.31528	-1.31528	-2.06593	0.097817	1.05893	1.30467	0.989383	0.570806	1.1249	-1.96301	-0.225438	0.46785	-0.0536823	0.570806	0.75487	-0.0536823	-1.31528	-0.945248	0.355931	-0.658228	1.18766	-0.423716	1.35942	-0.423716	0.915862	-0.658228	1.80743	-0.658228	-0.658228	-0.423716	-0.225438	0.355931	-1.31528	-0.0536823	-0.945248	-1.95789	-0.658228	-0.658228	-0.945248
TGFBI	-0.0858029	-1.88366	-0.137332	-0.536964	-0.643506	0.362778	1.93544	-0.238945	-0.294616	-0.513347	-1.13239	-0.606213	-0.732266	0.166107	0.801465	-0.123677	-0.120303	0.00876897	-0.145999	-1.00107	-0.930347	-3.98522	-0.311972	0.0511094	0.32841	-1.12556	0.669864	-2.48747	-0.376242	-0.484874	0.434782	0.469739	1.07502	0.139619	1.45059	0.0758811	0.66874	-0.292475	-0.275577	1.1197	-0.32527	0.1501	-0.510448	0.678798	-0.909912	-0.413187	-0.352625	0.561545	0.891119
NFKBIZ	-0.436443	-1.80056	-0.635732	-1.41428	-0.483561	0.435112	0.934442	0.22611	-0.283445	-0.532393	-1.86607	-0.532393	-0.390922	0.123337	-0.838247	-0.203258	0.107991	0.153512	-0.038635	0.883446	-0.9022	-3.7275	-0.0735133	0.373224	-1.67841	0.447154	0.883446	-0.304263	-0.532393	-0.346893	0.636902	-0.127591	0.385832	-0.532393	2.14292	1.10642	0.687962	0.746778	-0.777203	-0.583069	0.0608727	0.57295	-0.777203	-0.183938	-0.777203	-0.283445	-0.483561	1.43076	-0.507755
FGB	-1.19495	-0.915069	1.7181	0.854291	0.738132	0.866716	0.869155	-1.19495	-1.12231	-1.19495	-1.00706	-1.19495	-1.19495	-1.05128	-0.939393	-1.13663	0.477955	-1.19495	-1.19495	-0.129356	-0.915069	-1.19495	-1.00998	-0.0278813	0.284315	1.4829	1.30703	1.21508	0.204437	-1.19495	-0.129356	1.08169	0.0146609	-1.19495	1.09719	-0.101498	0.392634	1.14659	-0.129356	0.975466	-1.16252	0.0146609	1.31598	1.20988	-0.191599	-1.19495	-1.19495	-0.960557	-0.915069
FGA	-0.952265	-0.795686	1.7562	0.384072	0.384072	0.844521	1.49024	-0.985414	-0.985414	-0.985414	-0.884156	-0.985414	-0.985414	-0.884928	-0.65698	-0.985414	-0.737601	-0.985414	-0.985414	0.304079	-0.625719	-0.985414	-0.893543	-0.688956	-0.625719	0.453366	-0.625719	1.41462	0.209467	-0.985414	-0.947726	1.33208	-0.69933	-0.985414	1.77686	0.0936709	0.542544	0.829029	-0.859538	1.17276	-0.985414	-0.732867	1.09411	1.48582	-0.705783	-0.852836	-0.985414	-0.885697	-0.625719
FGG	-0.773287	-0.513887	2.10929	-0.642806	-0.809202	0.831153	1.54151	-0.809202	-0.809202	-0.809202	-0.76561	-0.809202	-0.809202	-0.632838	-0.809202	-0.777324	-0.528741	-0.750538	-0.809202	-0.73255	-0.513887	-0.809202	-0.762364	-0.809202	-0.513887	1.47697	2.0946	1.57915	-0.123501	-0.777617	-0.77826	1.38389	-0.740451	-0.809202	1.63486	-0.218572	-0.521983	1.37386	-0.68949	1.11265	-0.809202	-0.77266	1.37132	-0.574799	-0.809202	-0.809202	-0.809202	-0.686765	-0.513887
RGS17	-0.726392	-0.691206	-0.803692	-0.574134	-0.464437	-0.398074	-0.610815	-0.564294	-0.642716	-0.298697	-0.458046	-0.836242	-0.885655	-0.537153	-0.24688	-0.0761368	1.12892	0.404977	-0.0597679	-0.708265	-0.698839	-0.357697	-0.385755	0.0458783	0.398635	-0.576832	-0.591998	-0.779215	-0.474516	-0.885655	0.295566	0.986615	0.697993	2.43123	0.670723	-0.885655	0.932569	-0.679966	-0.456628	-0.318815	-0.686435	-0.577175	-0.717992	-0.6183	-0.656031	-0.806912	-0.582565	0.124813	-0.477315
FN1	-0.373635	-0.319686	0.229943	-0.117739	-0.556092	0.384018	-0.203286	-0.217191	0.436696	-0.900169	-0.126412	-1.95293	-0.724933	-0.246241	1.14107	1.64893	0.482789	0.705081	1.41073	-1.87186	-1.0619	-3.27509	-0.330639	-0.809652	-0.278381	-0.728357	-0.0675576	-0.715846	-0.0259134	-0.452876	0.406505	-0.197918	2.06372	-1.09013	1.66532	-0.112706	2.16002	-0.353683	-0.307158	-0.300525	0.542287	-0.648536	-0.53223	0.0542709	-0.39478	-0.464995	-0.298872	0.0624686	-0.553085
SPHK1	0.483664	0.483664	0.483664	-0.37537	-0.37537	0.108413	-0.37537	-0.37537	-1.05722	-1.40639	1.0495	-1.05722	-0.37537	-1.05722	2.21513	0.483664	1.80958	1.0495	0.483664	-1.05722	-0.37537	-0.37537	-1.22189	0.483664	-0.37537	-1.18668	-0.37537	-1.89316	0.108413	-1.05722	-0.37537	0.108413	1.27405	-0.37537	0.108413	-0.37537	1.47212	-1.05722	0.483664	-1.05722	-1.05722	-1.05722	-1.05722	0.483664	-1.44914	0.483664	-1.1384	-0.37537	-0.37537
PLOD2	-0.642183	-1.58717	0.765543	-0.0574677	-0.473611	0.189566	1.7292	-0.197878	-0.122715	-0.240498	-1.50223	-1.56979	-0.240498	1.10101	0.791338	0.716445	-2.15195	-0.953476	0.284269	-1.75315	-0.810697	-0.360365	-0.219038	0.720278	-0.680186	-1.69579	0.673624	-0.254975	-0.0258651	0.178669	-0.586903	0.712601	0.661733	-0.568915	1.50667	0.0827545	0.309561	-0.942004	-0.719163	0.221794	-0.605108	0.791338	-0.142848	0.47572	-0.680186	-1.37548	0.258549	-0.0196227	0.55885
SYBU	0.0376512	-1.51162	-1.68996	0.129398	-0.17715	-0.629584	1.2707	0.427958	-0.17715	-0.30569	-0.844385	-0.629584	0.490084	0.603464	0.880392	-0.629584	0.603464	-0.0637706	0.129398	0.129398	-1.51162	-0.629584	-1.58553	0.427958	-1.51162	-1.12131	-1.12131	-0.844385	-1.12131	-0.30569	-0.17715	1.09519	-0.844385	0.704886	1.52736	0.213157	-0.17715	-0.0637706	0.213157	0.603464	-1.12131	0.290207	0.361545	1.89696	-1.73596	-1.91339	-0.629584	-0.0637706	-1.51162
SLC38A5	0.10592	-1.24386	-0.986942	-1.26408	-0.271525	0.483366	1.53991	-0.271525	-0.271525	-0.984635	-0.271525	-0.271525	-1.3259	-0.271525	1.96066	-0.271525	0.10592	0.10592	-0.0638019	-0.946909	-0.916772	-0.916772	0.10592	-0.271525	-0.916772	-0.916772	-0.916772	-1.27511	-0.271525	-0.991123	0.670169	0.581445	1.53991	-0.539327	2.27991	0.751168	1.3568	-0.271525	0.10592	-0.271525	-0.271525	-0.0638019	-0.271525	-1.08476	-1.27782	-0.271525	-0.922333	0.10592	-0.916772
PPP1R1A	-0.658273	-0.839992	-0.839992	-0.790607	-0.795326	-0.518619	0.779737	-0.839992	-0.560364	-0.839992	-0.839992	-0.839992	0.265645	0.963224	-0.320705	-0.694635	2.06886	-0.471013	-0.340896	1.81594	-0.839992	-0.839992	-0.661821	-0.609923	-0.839992	-0.839992	0.555166	-0.839992	-0.793251	-0.765383	-0.732255	1.47732	-0.207044	-0.26635	1.57324	-0.187185	1.37128	0.265645	-0.576357	0.555166	-0.75917	-0.795908	-0.839992	1.47732	-0.839992	1.47732	-0.839992	0.265645	-0.69645
KIF2A	-0.27539	-1.28841	-0.0653186	-0.478383	-0.836239	-0.373899	1.43879	-0.589612	-0.589612	-0.836239	-1.40732	-0.974189	-0.792605	0.380321	-0.243766	-0.551732	-0.792605	-0.0938061	-0.667964	-0.792605	-0.340433	-1.46999	-0.340433	-0.750049	-1.2319	-1.02274	0.604993	1.98118	-0.0372944	-0.551732	0.290771	0.0963734	-0.551732	-0.667964	2.84424	1.74117	1.1008	-0.589612	0.313598	0.997213	-1.12415	0.734082	0.171865	0.423409	-0.792605	0.642873	-0.340433	0.0704563	-1.28841
PDLIM7	-0.174163	-0.28967	0.0372117	-0.68709	-0.174163	0.271387	-0.28967	0.701159	0.357333	0.0864816	-0.231014	-0.762509	-1.63085	0.181246	1.69986	-0.28967	2.4825	2.83258	0.735693	-0.841139	-1.39961	-0.762509	0.899296	-0.762509	0.479191	-0.350249	-0.68709	-1.63085	-0.174163	-0.923264	0.226866	-0.762509	1.13422	0.181246	1.02049	-0.762509	1.74003	-0.0134082	-0.68709	-0.412883	-0.0134082	-0.544904	-1.09935	-0.762509	-0.841139	-0.923264	-0.61463	-0.0654542	-1.00921
PRIMA1	0.697876	1.36649	1.33996	-1.40797	-1.61927	0.853851	1.14371	-1.44258	-1.4988	0.116526	0.831658	1.29025	0.864623	0.784418	0.814411	-1.64426	0.193164	0.260487	0.136701	-0.247816	-0.717845	-1.48508	-1.6319	0.0511872	-1.68869	-1.66417	1.48811	-0.17374	-0.942773	-0.0784082	0.244407	0.712101	-1.50366	-1.32729	1.02154	1.02952	0.895738	-0.247816	0.227846	1.23564	-1.56345	-0.0499538	-1.3702	0.645004	0.210776	0.603893	0.83729	-0.108401	0.00291854
PLPP2	0.140147	0.675727	-1.02015	0.140147	0.140147	-0.926572	0.879345	0.140147	0.140147	0.140147	0.675727	0.140147	1.05573	1.59131	0.140147	-0.239853	0.140147	0.140147	-0.239853	0.140147	-1.21502	-0.775433	-1.22218	-0.239853	-0.239853	-1.01166	-0.775433	-0.973136	-0.824538	0.140147	0.434898	0.675727	-0.239853	0.675727	0.675727	-1.18103	0.879345	0.140147	-1.42337	1.35048	-1.48674	-0.775433	-1.22266	1.47637	-0.837087	0.140147	-0.239853	-0.239853	-1.2479
COL7A1	-0.37069	-1.47909	-0.554635	-0.779766	-0.37069	0.240845	0.328632	0.038387	-0.0804451	-0.0804451	-0.37069	-1.07001	-0.37069	1.21888	1.46467	-0.215166	0.240845	0.328632	-0.215166	0.737708	-1.47909	-1.47909	-0.554635	0.038387	-1.47909	-1.07001	-1.47909	-1.47909	-1.07001	-1.67853	0.240845	0.328632	1.10871	-0.554635	1.93545	-0.215166	1.9182	0.553763	-0.779766	0.409387	-0.554635	-0.215166	-0.554635	-0.37069	-1.07001	0.792257	-0.779766	-0.0804451	-1.47909
LIF	-0.51279	-0.415139	-0.325308	-1.79795	-0.325308	0.452599	0.452599	-0.202756	-0.462903	-0.462903	-0.415139	-1.10322	-0.127909	0.631749	-0.325308	1.30361	-1.19305	-1.79795	-0.415139	-0.870186	-0.415139	-3.20391	0.430806	0.685629	-2.426	-0.242138	1.48954	-0.942616	0.129738	-0.282953	0.893164	-0.462903	1.01722	-0.942616	1.19766	0.907646	1.21966	0.555633	-0.619755	0.950001	0.385909	-0.738	-0.164709	0.129738	-1.02005	-0.738	-0.242138	1.01722	1.33354
CERCAM	-0.393545	-0.217016	0.835352	-0.110312	-1.009	-0.273488	0.808438	0.12626	-0.332266	-0.746485	0.081953	-0.457549	-0.0109727	-0.162676	1.38316	0.366792	0.695451	0.635448	0.12626	-0.746485	-1.10834	0.081953	0.12626	0.0362397	-0.110312	-1.33029	0.169243	-3.91016	-0.110312	-0.110312	-0.746485	-0.746485	1.58677	-0.217016	2.52008	-0.524531	1.38316	0.987055	-0.594782	-0.0597859	0.366792	-0.746485	-1.9141	-0.110312	-2.10637	-0.524531	0.403246	-0.332266	-0.524531
COL6A2	0.118734	-0.250062	-0.135186	0.431242	-0.927278	0.0712531	0.0985674	0.392757	0.375959	-1.32187	1.23646	-1.52586	-0.692747	0.132029	1.46636	0.392757	1.82481	1.58462	0.703663	-2.18821	-1.11171	-1.20509	-0.582546	0.0363999	0.084972	-1.62856	-1.88259	-2.31672	0.690006	-0.293305	0.375959	-0.421425	1.51478	-0.550996	0.90687	-0.431007	1.68958	0.57112	-0.647696	0.32441	-0.167125	-0.715786	-1.15768	-0.751019	-0.995574	-0.540625	-0.636641	-0.774973	-1.06711
COL6A1	0.0417462	-0.473463	0.445948	0.461078	-1.13994	0.228307	0.435778	0.440872	0.389145	-1.46017	0.793206	-2.01348	-0.0823141	-0.454981	1.51401	0.645137	1.69556	1.58974	0.764727	0.622752	-0.839776	-0.937581	-0.133442	-0.0259189	0.00151077	-2.03938	-2.09256	-2.45803	0.461078	0.137896	0.445948	-0.511116	1.27581	-0.609556	1.30771	-0.20182	1.88929	0.156414	-0.640379	0.33559	0.562954	-0.298071	-0.925005	-1.1988	-1.4781	-0.599419	-0.851662	-1.05573	-0.875717
COL6A3	0.968353	-0.673983	-0.0414697	0.506123	-0.301032	0.552402	0.574815	0.968353	0.943914	-0.375143	0.00798972	-0.0527769	-0.704822	0.148737	1.26077	0.526201	1.72058	1.43777	1.31302	-1.15084	-1.72083	-0.814528	-0.586445	-0.367497	0.225984	-0.936725	-4.50324	-1.30335	0.736319	-0.430241	0.273161	-0.936725	1.77273	-0.673983	0.895654	-0.359906	1.56476	0.302139	-0.725885	-0.936725	0.302139	0.739041	-0.886166	-1.21597	0.158119	-1.50284	-0.663896	-0.172922	-0.694444
FSCN1	0.744751	-0.269088	0.17587	0.984085	-0.405247	0.744751	-0.269088	0.997819	0.869308	-1.53023	1.38052	-2.46904	-0.269088	-0.722739	2.06534	0.334765	0.2911	0.0507804	0.268769	-1.78159	-1.53023	-0.335584	-0.814185	0.0766689	1.09051	-0.636675	-0.335584	-4.23004	1.06462	0.377164	0.199654	-0.963058	1.0515	-0.911732	0.397911	-0.370001	1.50163	0.695165	0.418368	0.0766689	-0.405247	-0.963058	-0.722739	-0.595471	-0.555395	-0.335584	-0.00241309	-0.269088	-0.478395
MDK	-0.399324	-2.57774	-0.96436	-0.593742	-1.51135	-0.0205951	-0.492478	-0.593742	-0.399324	1.01964	-1.51135	-0.96436	-0.827284	-0.492478	0.573907	-1.11977	0.158806	-0.157672	0.719572	-0.492478	-0.0205951	-2.57774	-0.0871164	0.493612	-2.10586	0.719572	-1.51135	-1.77105	0.879248	-1.77105	0.26468	0.102024	-0.399324	0.649017	1.0964	0.102024	1.25798	-0.232782	0.158806	-0.313076	-0.96436	0.314211	-0.0205951	-0.0871164	-0.704665	1.19145	-0.704665	0.407365	-0.157672
SPON2	-1.06938	-0.31904	-0.767618	-1.15745	-1.25206	-0.142684	1.47406	0.117221	-0.909603	-1.87183	0.0482016	-0.767618	-0.227819	0.275021	0.541938	-0.639856	0.541938	-0.367217	-0.639856	-1.06938	-1.58698	-2.47182	-0.184542	1.99166	-1.58698	-2.04229	-0.417285	-0.580471	0.275021	0.65702	0.01224	0.15038	0.467554	-1.58698	1.18921	0.388567	1.01875	-0.0247642	0.565799	0.700298	-0.31904	-1.06938	-0.523726	1.09906	-0.702139	-0.0247642	-0.0247642	0.678842	-0.31904
FKBP10	-0.3018	0.5452	0.239561	-0.268068	-0.284828	0.359815	1.28979	0.924202	-0.408374	-0.156233	0.14484	-0.918972	-0.390017	1.12232	0.801788	-0.464993	0.317316	0.107531	0.0296693	-1.80127	-1.65394	0.0296693	-0.125912	0.572276	0.239561	-1.75035	0.273435	-3.09048	0.317316	0.0820733	-0.251512	0.132518	1.0237	0.0026838	0.86078	0.193032	0.786628	0.306479	-0.742185	1.04904	-0.125912	-0.268068	-2.08943	0.572276	-0.790377	-1.70128	0.86078	-0.672978	-1.2542
ZFHX4	0.183126	-1.4888	-2.03694	0.183126	-0.507501	0.03391	-0.507501	0.611489	0.24932	0.183126	-0.869669	-0.670354	-1.50576	0.03391	0.473798	-0.507501	1.95022	1.76035	0.11163	0.03391	-0.869669	-0.0512227	1.48758	-0.507501	0.611489	-1.12663	-1.4888	-1.12663	0.368593	0.183126	0.183126	-0.507501	-0.670354	0.653041	0.767224	-1.4888	0.522092	0.24932	-0.250538	-0.250538	-0.0512227	0.11163	-0.507501	-2.10793	-1.12663	-0.507501	-0.250538	0.310946	-1.4888
BMP1	-0.15646	0.166172	-0.793525	-0.361301	0.0292078	0.166172	-0.00656248	0.355382	-0.195772	-1.02065	0.880849	-0.961388	-0.0800967	-0.0429891	1.14016	0.355382	0.810361	0.385235	-0.404934	-1.91793	-0.689017	-0.793525	-0.0429891	0.9038	0.355382	-1.65285	-0.740583	-2.45777	-0.404934	-1.27716	0.414646	-0.589736	2.03744	0.098871	0.834136	-0.495185	2.49583	0.132807	-0.903842	0.166172	0.098871	-0.195772	-1.08174	0.472192	-1.27716	-2.11662	-0.689017	-0.404934	-0.495185
PLXDC1	0.0652566	1.09485	0.594028	0.534159	0.293306	0.0377974	0.471971	0.293306	0.118806	-0.559053	0.118806	-0.684284	-0.773547	0.0652566	2.02622	-0.559053	-0.300005	0.492969	0.33987	-2.95513	-0.442883	-0.442883	0.245353	0.118806	0.450695	-0.200613	-2.2454	0.269509	1.05123	-0.33455	0.492969	-0.684284	1.75569	0.118806	1.08044	-1.13199	1.97729	-0.48068	-0.868064	-0.168803	0.245353	0.796233	-0.968492	-1.02116	-0.137612	-1.3796	-0.266186	-0.684284	-1.75486
SPSB1	-0.647219	-0.296995	-0.904849	0.946222	-1.33613	0.577231	1.07666	-0.176998	-0.904849	-0.647219	0.22517	0.645386	-0.570323	0.645386	1.6337	-0.497179	0.918713	0.710576	-0.176998	-0.0658993	-0.904849	-1.60946	-1.76741	0.391914	-1.76741	-1.33613	1.34999	-2.64859	-0.360798	-0.427438	-0.570323	0.468811	0.0375315	-0.0658993	1.21955	-0.12042	1.45064	-0.497179	-0.647219	0.611695	-0.12042	0.351935	-0.497179	1.46999	-1.94398	-0.12042	0.468811	0.180416	-1.10503
INHBA	-0.328945	-0.398187	0.319781	0.880148	-0.635344	0.589773	-0.328945	0.42864	-0.143323	1.36633	-0.635344	-0.398187	-1.51845	0.676561	0.52802	1.49577	1.11146	2.26687	0.782885	-0.826145	-1.72669	0.156338	0.357232	-0.328945	-1.98155	0.199443	-2.31013	-0.726765	-0.143323	-0.328945	0.948019	-0.726765	0.357232	0.156338	0.969775	-0.4719	1.351	0.0649164	-0.0875971	-0.263661	0.589773	0.24098	-1.05534	-0.328945	-0.935004	-1.51845	-0.398187	-0.398187	-0.4719
COL5A2	-0.394764	-0.683055	0.103174	0.423306	-0.683055	-0.0903265	0.0573105	0.331088	0.311872	-0.531309	-0.212585	-1.58918	-0.624155	-0.184454	1.81072	1.12023	0.795581	0.262613	1.13619	-1.94323	-1.27696	0.0689217	0.0098514	-0.0268587	1.6391	-1.10256	-2.2861	-0.378618	0.583008	0.321514	0.136587	-0.787252	2.15646	-0.831265	0.629789	-0.346888	2.57927	-0.44438	-0.947944	-0.103382	-0.0268587	0.0918518	-0.567692	-0.531309	-1.13012	-1.37331	-0.226871	-0.586255	0.252545
GALNT17	-0.307026	0.0155966	-0.578375	-0.583423	-0.637165	-0.125395	-0.495536	-0.383806	-0.312615	-0.595198	-0.637165	-0.637165	-0.637165	-0.247497	-0.554991	-0.50381	1.98899	1.88461	0.566026	2.39935	-0.310873	-0.495881	-0.555445	-0.493569	-0.637165	-0.589134	-0.37311	-0.637165	-0.446509	-0.480387	-0.448199	-0.637165	-0.42827	-0.536739	-0.235664	-0.637165	0.881093	0.881093	-0.583822	-0.573414	-0.521396	-0.637165	-0.637165	1.76922	-0.568284	-0.501076	-0.637165	-0.637165	-0.60409
ADAMTS14	-0.307038	-0.797733	0.041115	-1.20583	-1.0754	0.311164	0.041115	-0.307038	-0.307038	-1.27199	-0.307038	-1.23397	-1.0486	0.53181	2.04791	0.311164	0.53181	0.311164	-0.307038	-1.52282	-0.307038	-1.29941	-0.865607	0.041115	-0.307038	-1.01416	0.041115	-1.08486	0.718363	-1.51838	0.718363	0.041115	2.04791	-0.307038	1.15001	-0.307038	2.5949	-0.307038	-1.22999	-0.307038	-0.307038	0.53181	-0.841785	0.718363	-0.854219	1.0225	-1.54082	-1.04116	-0.797733
MMP11	0.339702	0.860404	0.176653	-0.450818	-0.00562045	0.62185	-0.450818	0.745719	0.62185	-0.732967	1.24932	-0.450818	0.339702	-0.732967	1.98738	0.745719	0.745719	0.487197	-0.732967	-2.15096	0.176653	-0.732967	-0.732967	-0.212265	-0.732967	-1.52349	-1.07829	-1.52349	1.33299	0.176653	0.487197	-0.732967	1.06705	-0.00562045	0.176653	-0.450818	2.89106	0.176653	-0.450818	0.176653	0.745719	-0.212265	-1.07829	-0.450818	-0.212265	-1.07829	0.176653	-0.450818	-1.07829
MMP16	-0.705675	-0.0316715	-0.444219	1.76484	-0.444219	-0.444219	0.549781	0.77084	-0.0316715	-0.0316715	-0.705675	-0.705675	-0.444219	-0.0316715	1.95633	-0.444219	2.20277	1.20877	1.60232	-1.02567	-0.223161	1.13123	0.549781	0.425004	-0.705675	-0.0316715	-2.01967	-2.06441	0.549781	0.137234	-0.705675	-2.01967	1.04927	0.137234	0.962329	-1.43822	1.419	0.137234	-0.705675	0.137234	0.288325	0.77084	-0.444219	-0.705675	-1.02567	-0.705675	-0.223161	-1.02567	-0.223161
MMP17	0.729808	-0.701645	-0.928805	-1.16679	-0.315627	-0.619064	-0.719207	-0.202079	-0.0508273	-1.13848	-0.67034	2.33236	-1.17428	-0.0533748	1.69597	-0.762939	1.69597	-0.0370743	0.729808	-0.559344	1.27392	-0.821121	-0.837516	-0.623265	-0.983265	-1.1094	-0.562351	-1.09297	-0.203087	0.729808	-0.0931197	-0.650563	0.729808	-0.606364	2.0408	-0.617837	2.58492	-0.353161	-0.373814	-1.03532	-0.379295	-0.648209	-1.20711	-0.692026	-0.517013	1.27392	-0.454597	-0.0370743	-0.842254
GAD1	-1.15417	-0.650854	-1.16699	-0.882204	-0.0165186	0.354544	0.822027	-1.00084	-0.818501	-1.28519	-1.10662	-1.14585	0.988878	-1.24689	1.35994	-0.694711	-1.28519	-0.0165186	-0.279791	1.62321	-0.850858	-1.16713	-0.0165186	0.495615	-0.93385	-1.0354	-0.942364	-0.650854	-0.279791	-1.2394	0.495615	0.354544	0.495615	-0.739035	1.94197	-1.04896	1.35994	-0.803794	-0.0165186	-0.0165186	-0.965504	-1.00499	-1.12335	0.822027	-1.28519	1.50101	-1.1675	0.187692	0.354544
TNR	0.68939	-0.400235	-0.741664	-0.598558	-0.495124	-0.644148	2.1015	0.68939	-0.519388	-0.500784	-0.061273	-0.379773	-0.892294	-0.179214	0.68939	-0.590656	-0.892294	-0.364446	0.0648556	0.68939	-0.46336	-0.542082	-0.734018	-0.108289	-0.666022	0.0628856	-0.478212	-0.303381	-0.42826	-0.593252	-0.643885	0.105638	-0.459976	-0.639355	2.55998	-0.892294	-0.712851	-0.403989	0.0862819	-0.450002	-0.704448	-0.499754	-0.462162	-0.892294	-0.758521	-0.554288	-0.778376	-0.00859008	0.105638
HOXD11	0.288148	-0.78462	-1.26244	-0.157091	0.633503	-0.157091	0.915678	0.288148	-0.157091	0.288148	-0.157091	-0.78462	-0.795139	-0.157091	1.54321	-0.923184	0.288148	1.70627	0.288148	-0.157091	-0.786306	-0.157091	-0.157091	-1.85739	-0.78462	0.288148	-1.21445	-0.78462	1.70627	-0.157091	0.288148	0.288148	0.633503	0.288148	0.288148	-0.157091	2.3338	-0.157091	-0.157091	1.36092	-0.78462	0.633503	-1.53432	-1.03463	0.288148	-1.5602	-0.157091	-0.157091	-0.78462
HOXD10	-0.0237953	-0.274485	-0.274485	-0.764908	0.809633	0.18816	1.56112	-0.0237953	-0.581304	-0.274485	-0.581304	-1.53437	0.0862624	-0.0237953	0.985403	-1.53437	0.283024	1.18948	0.0862624	1.03933	-1.53437	-1.22755	-0.274485	-1.53437	-1.53437	-0.143435	-0.419354	-0.764908	1.40819	1.36714	0.18816	0.678583	0.18816	0.455122	0.809633	-1.22755	1.7936	-0.274485	-0.581304	0.809633	-0.143435	-0.143435	-0.764908	-0.274485	-0.419354	-0.764908	-0.274485	-1.22755	-0.764908
SYT12	-0.926917	-0.809067	-0.741891	-1.15328	-0.994489	0.784161	0.570236	-1.14791	-1.03679	-0.867126	-0.50488	-1.17315	0.784161	-0.0291333	1.85928	-0.0291333	0.308414	-0.0291333	-0.0291333	-0.992144	-0.50488	-1.31817	-0.619771	1.12171	-0.679596	-0.997918	2.13664	-1.15992	-1.02374	-1.23119	0.965031	1.38353	-0.50488	-0.936754	0.784161	-0.753237	0.570236	-0.0291333	-0.550715	1.69137	-0.0291333	-0.0291333	-0.902146	1.77833	-1.17495	-0.819772	-1.25547	0.965031	-0.534296
CACNA1H	-0.175392	0.712408	0.799428	-0.0671568	0.95881	0.799428	1.00816	0.413468	0.0810189	-1.20762	1.16841	-0.893801	-0.803036	-0.893801	1.61036	0.21506	1.33165	1.21103	0.33743	0.554223	0.171784	-0.63739	-0.0671568	-0.232803	0.297811	-1.32999	-1.46403	-1.77786	0.0333408	-0.63739	0.520333	-0.489214	0.742017	-0.420597	0.171784	-0.561352	1.8694	0.0333408	-0.561352	-0.561352	1.1466	-1.09505	-0.893801	0.413468	-0.63739	-1.46403	-0.803036	-0.561352	0.375963
PLXNB3	0.552932	-0.977764	-1.10366	0.298904	-0.0120021	0.298904	1.26467	0.767711	0.552932	0.298904	1.11787	-1.08249	-0.41283	-0.0120021	0.298904	-0.977764	0.767711	0.552932	-0.0120021	-0.977764	-1.13942	-0.41283	-0.41283	0.298904	-0.41283	-1.30371	-0.41283	-1.8464	-0.977764	0.298904	-0.41283	0.552932	0.552932	-1.35266	1.51869	-0.41283	0.298904	0.552932	-0.41283	0.552932	-0.977764	-0.977764	-0.41283	0.298904	-0.0120021	-1.47777	0.298904	-0.977764	-0.977764
EFNA5	-0.904121	-0.817252	-0.332625	-1.23843	-0.0954321	0.14176	0.660045	0.261462	-0.738669	0.00167946	-1.38875	0.775279	-0.904121	0.72604	0.68708	-0.332625	0.0885487	0.261462	-0.205528	0.617754	-2.14423	-2.14423	-0.482948	0.167132	-1.57273	-2.14423	-0.167173	-2.14423	0.603161	0.365969	0.261462	0.476065	0.422853	0.68708	1.43185	1.06456	0.526049	-0.332625	0.0885487	1.0302	-0.738669	0.167132	0.385369	0.886867	-2.56902	0.304867	0.215645	0.440974	-2.14423
B3GALT5	0.0594512	-0.980897	-1.35428	-1.35371	-1.19548	0.63507	0.931268	0.268153	-1.15797	-1.30633	-1.35846	-1.13672	0.507057	1.18049	0.573528	-0.405278	-0.0685621	-0.405278	-0.21997	-0.0685621	-0.0685621	-1.38495	-1.13638	-0.405278	-0.980897	-1.10744	-0.980897	-1.17792	-1.1448	0.507057	0.971786	1.44214	0.573528	0.843772	1.48586	1.48586	0.355649	0.268153	0.573528	1.26798	0.355649	-0.644181	-0.405278	1.95967	-0.405278	-0.405278	-1.05766	0.843772	-0.980897
SORCS2	-0.272649	-1.17203	-1.61336	-0.272649	-0.491675	-0.0936919	2.24497	-1.23018	-0.272649	-1.67727	-1.20058	-0.774049	0.304292	1.03772	0.407708	-1.24611	1.03772	1.03772	0.188682	0.665231	-1.17203	-0.272649	-1.4777	-0.0936919	1.71808	-1.17877	0.586665	-1.17203	-0.774049	-1.49716	-0.0936919	1.13595	0.586665	-0.0936919	0.869039	-0.491675	0.869039	-0.491675	-1.67372	1.71808	-0.272649	0.737971	-1.50436	-0.491675	-1.44185	0.586665	-1.26277	-1.21826	0.0576144
KNDC1	0.231577	-0.500152	-2.12062	-0.883875	-0.227897	-0.354268	-0.227897	-0.0167186	-0.227897	-1.91072	0.155826	-2.19583	1.64688	0.990899	0.590717	-0.0167186	-0.500152	-0.500152	-0.500152	-0.227897	-1.53985	-1.53985	0.231577	0.63926	-1.53985	1.05401	0.155826	-2.06819	-0.883875	-0.116429	-0.500152	0.0734808	-0.672697	-0.500152	1.40671	1.11318	1.08406	0.0734808	0.301711	1.05401	-2.11983	0.63926	-1.83494	0.95769	-1.90691	0.590717	0.887556	1.31861	1.77093
RUNX2	-0.559178	-0.676836	-0.344451	-1.08364	-0.448655	0.325939	0.325939	-0.0634225	-0.802615	-0.802615	-1.24227	0.325939	-1.08364	-0.344451	1.44367	-0.0634225	-0.448655	-0.559178	-0.344451	-1.60811	-0.344451	-2.06627	0.586822	-0.0634225	-2.06627	-1.08364	0.254437	-0.245882	0.254437	0.646601	0.586822	0.394742	0.646601	0.815004	1.75697	-0.152371	0.919208	1.01778	-0.152371	1.1563	1.24313	0.461043	-0.448655	0.76058	-1.24227	-0.676836	-1.08364	0.86785	-2.06627
RUNX1	-0.371403	-0.507245	-0.171511	-1.22209	-1.27685	0.677925	0.982944	-0.245633	-0.371403	-1.42199	-1.79313	-1.22209	-1.58071	0.578332	1.13061	0.0332091	-0.200772	-0.455022	0.327564	-2.72411	0.0587302	-2.3195	0.169051	-0.260854	0.0072984	0.215871	-0.0866374	-1.33342	0.452562	-1.14314	0.492263	-0.230547	0.677925	-0.733864	1.43779	0.997575	1.11029	-0.542975	-0.230547	1.19017	-0.0323249	-0.0323249	-0.972067	0.52144	-1.61432	-0.404358	-0.579474	1.13061	-0.355162
UCHL1	0.128273	-0.834233	-1.12132	-0.226959	-1.01059	0.128273	-0.226959	0.263326	0.128273	-0.93571	-0.88435	-1.10966	-1.08321	1.22583	-0.226959	0.575813	1.18309	0.735547	-0.226959	1.41295	-0.914797	-1.36456	0.128273	0.128273	-0.943323	-1.03919	-0.0314609	-1.00289	-0.834233	-1.2064	0.263326	-0.226959	1.44601	1.69805	0.380314	0.483505	1.44601	0.483505	0.128273	-0.839079	-0.479001	-0.991343	-1.10741	0.805673	-0.834233	1.47787	-0.226959	0.380314	-0.834233
B4GALNT4	-0.523078	-0.733568	-0.794477	-0.451152	-0.837508	-0.788673	1.70864	0.00452673	-0.688812	0.143728	0.0993944	-0.837508	-0.727252	0.210957	-0.608394	-0.757619	-0.0306374	0.00307916	0.0862821	-0.837508	-0.837508	-0.698569	-0.557431	0.900508	-0.647464	-0.837508	-0.837508	-0.837508	0.078603	-0.646606	-0.247542	-0.577822	-0.36246	-0.117669	0.226658	0.259058	0.900508	0.900508	-0.723289	1.70864	0.217148	-0.51789	-0.837508	2.45219	-0.690512	0.900508	-0.453824	-0.837508	-0.654492
SPINK1	-0.926156	2.01507	-0.742943	-0.803202	-0.880081	0.512988	1.46421	-0.926156	-0.926156	1.09394	-0.926156	-0.683655	-0.743411	1.23256	0.744638	-0.926156	-0.926156	-0.926156	0.744638	0.744638	-0.491071	-0.926156	-0.926156	-0.688834	0.214338	-0.541627	-0.537266	0.214338	1.88513	-0.304022	-0.926156	0.214338	1.56315	1.56315	-0.420648	-0.731572	0.744638	-0.73525	-0.540992	2.01507	-0.543308	-0.716421	-0.776786	2.53308	-0.860864	-0.639871	-0.926156	-0.926156	1.65348
TPM2	0.00938145	-0.551903	0.264283	0.116418	-0.551903	0.908917	-0.592201	0.333245	0.692864	0.167288	-0.474316	-0.474316	-1.37115	0.0903429	1.08474	0.674929	2.33046	3.54033	0.861662	0.0368407	-1.44011	-0.229769	0.877574	-0.262432	0.861662	-0.764758	-2.14133	-1.37115	-0.135716	-0.0760388	0.167288	-0.719786	0.908917	-0.0185726	1.64775	-0.719786	1.51713	0.310597	-0.633575	-0.400426	-0.364759	-0.0470396	-0.719786	-0.811072	-0.0760388	-1.84011	-0.474316	-0.295797	-1.18094
NPEPL1	-0.182527	-1.50987	-0.182527	-1.93718	0.16661	-0.384287	-1.23717e-05	-0.182527	-0.182527	-1.23717e-05	1.04659	-0.865541	-0.865541	1.41245	0.16661	-0.384287	0.319888	-0.609835	-0.384287	-0.384287	-1.50987	-1.50987	0.943055	0.461801	-1.16073	-1.16073	-0.384287	-1.50987	-0.865541	-0.865541	0.319888	-0.182527	-1.23717e-05	-0.384287	2.77565	0.943055	1.04659	-1.23717e-05	-0.384287	-0.182527	-0.384287	-0.609835	-0.865541	1.04659	-0.609835	0.593919	-0.384287	-0.182527	-0.865541
PDPN	-0.923841	-0.489342	0.118188	-0.836254	-1.15163	0.759322	-0.757608	-1.16631	-1.06098	-1.03675	-1.16315	-0.65136	-0.80906	-0.456823	0.759322	1.62929	2.91495	0.988153	1.34922	0.759322	-0.390708	-1.26067	-0.513605	0.759322	-1.01859	0.118188	1.18163	-1.17318	-0.390708	-1.08101	0.479256	-0.402596	2.29528	0.118188	0.759322	0.118188	1.18163	0.479256	0.118188	-1.18761	-0.390708	-0.835683	-0.815656	0.118188	-1.07192	1.34922	-1.12993	0.479256	-0.390708
MLLT11	-0.349848	-0.349848	0.504558	-0.349848	-0.349848	-0.349848	0.131329	0.131329	-0.349848	-0.349848	-0.349848	-1.02803	-1.1013	-0.349848	0.809509	-1.02803	0.131329	0.131329	0.504558	0.131329	-0.349848	-0.349848	-0.349848	-1.27656	0.131329	-1.15678	0.131329	-0.349848	0.131329	-0.349848	0.131329	-0.349848	1.29069	0.131329	0.131329	-0.349848	1.06734	0.131329	-0.349848	0.131329	-1.02803	-0.349848	-1.1574	0.809509	-1.02803	-0.349848	0.131329	-0.349848	-0.349848
ZNF703	0.725932	-0.267086	0.204217	0.86848	-0.565779	0.397178	-0.267086	0.725932	1.23405	-1.40265	0.569787	-0.93135	-0.565779	-0.93135	1.62132	-0.0145447	2.00405	1.78529	0.86848	0.204217	-0.267086	0.204217	-0.267086	-0.267086	0.204217	-1.40265	-0.267086	-3.08828	0.397178	-0.565779	-0.0145447	-0.93135	1.33978	-1.40265	-0.0145447	-0.565779	1.23405	0.204217	-0.267086	-0.565779	-0.565779	-0.267086	-0.565779	-0.93135	-0.267086	-0.267086	-1.40265	0.204217	-0.565779
KRT19	0.280107	-1.5361	-0.13339	-0.575993	-1.80594	-1.54456	0.849025	0.117885	-0.41948	-1.86299	-1.7138	0.220402	0.815249	1.19294	0.0382268	-0.259447	0.395931	0.395931	-0.788768	0.693605	0.418878	-1.5361	-0.41948	-0.41948	-1.5361	-0.519136	0.55871	-1.5361	-1.77824	0.0382268	0.359765	-0.0059824	-0.105639	0.531382	1.06289	0.94488	0.294144	0.188149	0.68646	0.976643	-0.193095	-0.880727	-1.9496	0.734762	-0.788768	0.418878	-0.989491	0.79162	1.79136
KRT17	-0.63348	-0.335501	-0.349573	-0.379608	-0.741259	0.66338	-0.298194	-0.614627	-0.0892502	-0.692266	-0.190307	-0.620941	-0.0827743	-0.0118236	1.7467	-0.500523	1.0312	-0.240204	-0.297053	0.66338	-0.402192	-0.299166	-0.396127	0.66338	-0.17836	-0.741259	-0.210116	-0.65213	-0.0889973	0.66338	-0.332572	0.66338	2.06802	-0.741259	-0.339669	-0.598872	1.91743	0.66338	-0.648949	-0.320599	-0.513364	-0.530604	-0.557294	-0.356769	-0.585192	-0.468126	-0.672933	-0.703136	-0.34069
KRT80	-0.732365	-1.23143	-0.732365	-1.35789	-1.34963	0.120795	0.474888	-0.732365	-0.732365	-1.45776	-0.378271	-0.103615	0.619862	-0.378271	0.749545	0.120795	-0.732365	-1.48519	-1.87169	0.120795	-0.378271	-1.23143	0.120795	-0.103615	-1.47704	-0.732365	1.40267	-0.732365	-1.40507	0.474888	1.07248	0.310531	-0.378271	-0.378271	0.619862	1.53957	1.07248	0.749545	1.32805	1.47302	-0.103615	-1.35702	-0.378271	1.07248	-0.732365	0.973955	0.310531	0.310531	0.120795
TSKU	-0.481618	-1.19372	-0.481618	-1.67008	-1.40792	-0.0414175	-0.0414175	-0.117239	-0.0414175	-2.4844	-0.198294	-0.117239	0.029806	1.27349	0.573309	-1.01262	1.64106	1.3433	-0.855746	0.772911	0.029806	-2.97142	-0.285358	-0.285358	-2.4844	-1.40792	1.09239	-0.855746	0.616035	-1.19372	-0.379395	-0.117239	0.0969573	0.974806	0.911286	0.278058	1.32049	-0.379395	0.482893	-0.0414175	-1.67008	-1.19372	0.160477	0.911286	-2.00805	0.384934	-0.481618	0.434934	-0.481618
ZNF469	-0.103154	-0.267582	-0.103154	-0.451396	-1.18489	0.978585	0.529623	0.18138	0.18138	-1.53314	0.630343	-1.18489	-1.18489	-0.103154	2.06032	1.05473	1.50369	0.18138	0.18138	-0.900359	-0.103154	-1.18489	-0.900359	-0.267582	-0.659788	-1.53314	-0.103154	-1.9821	0.529623	-0.900359	-0.103154	-0.451396	2.06032	-1.18489	1.61136	0.0455888	2.06032	0.0455888	-0.659788	0.306297	-0.659788	-1.53314	-0.659788	-0.451396	-1.53314	-0.267582	-0.659788	0.630343	-0.103154
FAM78B	0.245082	-1.25504	-1.25504	-0.745704	-0.027838	-0.027838	-0.350634	-0.745704	0.245082	-0.350634	-0.745704	-1.9729	-0.745704	0.690028	2.10377	-0.350634	0.245082	-0.350634	0.690028	-0.350634	-0.745704	-1.25504	-0.745704	0.690028	-0.350634	-0.350634	-0.350634	-1.9729	0.245082	-1.25504	0.245082	1.7087	0.876566	-0.350634	0.690028	-0.350634	1.91723	-1.25504	-0.350634	0.481496	0.245082	0.245082	-0.350634	0.481496	-0.745704	1.34108	-0.745704	-0.027838	-1.25504
ZNF365	-0.763998	-0.575	0.200872	-0.991331	-1.24899	0.441967	0.638956	-1.00326	-1.03784	0.200872	-0.689759	-1.1634	-0.694872	1.93978	0.200872	-0.757562	-0.835863	-0.820935	-0.548036	-0.811854	0.949781	-0.888817	-0.67716	-0.935763	-0.708921	-0.109953	0.441967	-1.02283	-0.109953	-0.9254	-0.109953	0.805507	0.638956	0.949781	1.93978	1.07704	0.638956	-0.865867	-0.109953	1.82595	-0.70803	0.441967	-1.07141	2.54442	-1.16506	-0.681617	-0.584743	0.200872	-0.800977
TMEM132A	0.28088	-0.998723	0.220257	-0.0534155	-0.214047	0.0902742	0.28088	0.28088	-0.302064	-0.998723	0.687962	-2.497	-0.131368	0.891892	1.28423	-0.497223	-0.131368	-1.34146	-0.606385	-0.998723	-0.998723	-1.34146	-0.855033	0.0902742	-0.302064	0.156814	-0.396156	-2.497	0.643244	-0.0534155	-0.0534155	-0.0534155	0.0902742	0.220257	0.929258	-0.0534155	1.79878	-0.302064	-0.396156	1.3399	0.0902742	-1.55169	-0.998723	0.643244	-0.855033	0.0902742	-0.302064	-0.131368	-1.55169
SPRED3	-0.702381	0.140995	0.140995	0.442009	-0.702381	0.696513	0.140995	-0.702381	-0.702381	-0.702381	-0.702381	-0.702381	-0.702381	-0.227416	1.8409	0.140995	0.140995	-0.227416	0.442009	-1.37181	-1.37181	-1.37181	0.696513	0.442009	-1.37181	-1.37181	-0.702381	-0.702381	0.696513	-1.80475	0.696513	0.140995	1.95481	-0.227416	1.11143	-0.702381	1.71855	-1.37181	-1.50185	0.696513	-0.227416	-0.227416	-0.702381	0.140995	-1.62653	-0.702381	-1.37181	-1.37181	0.140995
LRRC3	-0.880565	-0.835295	-0.171073	1.21695	-0.171073	0.3002	-0.171073	-0.171073	-0.171073	-1.34105	0.3002	-1.2432	-1.01339	1.21695	0.3002	-0.171073	1.4357	-0.171073	-0.171073	-0.835295	-0.835295	-0.835295	-0.171073	-0.171073	-0.835295	-1.2656	-0.835295	-1.46588	-0.171073	0.665748	-0.835295	-0.171073	0.665748	-0.950399	2.23104	-1.01229	1.4357	0.665748	-0.171073	1.21695	-0.171073	-0.962324	-0.171073	0.964422	-1.15129	-0.171073	-1.01158	-1.04783	-0.835295
CD44	-0.126751	-1.8013	-0.101374	-1.21174	-0.555214	0.0581126	1.03353	0.309941	-0.196489	-0.918467	-1.12912	-0.890545	-0.720185	1.02943	0.237168	0.385679	0.329219	1.80635	0.0119364	-1.8013	-0.250894	-2.99661	-0.577751	-0.326481	-1.09725	-0.0518126	-1.11311	-0.29771	0.504349	-0.647361	0.475508	0.656785	1.24009	-1.26347	0.814674	0.510055	1.38391	-0.169975	0.498623	1.42271	-0.0116687	0.625338	-0.566442	0.0955864	-0.796534	0.153752	-0.511083	0.102976	-1.42968
GPC1	-0.864155	-0.173903	-0.53145	-0.173903	-0.864155	0.475782	1.4176	-1.13183	-0.43431	-0.0211853	1.61291	0.628499	-0.173903	-0.864155	0.118235	-0.256091	0.854552	1.05262	-0.992409	0.475782	-1.45337	-0.43431	-0.634861	0.365233	-0.864155	-2.39519	0.976306	-1.28455	-0.992409	-0.0957252	0.118235	-0.43431	0.183645	-1.13183	0.811821	0.183645	0.936741	1.44701	-0.634861	0.0500406	-0.864155	-1.64209	-1.28455	0.246489	-0.864155	0.579193	-0.342724	0.183645	0.118235
CD82	1.02276	-0.796794	-0.207273	-0.475087	-0.207273	0.841075	0.483341	-0.985618	-0.335594	-1.44682	0.222797	-0.796794	0.125606	0.775631	1.55398	0.775631	-0.796794	-0.985618	-0.475087	0.561559	0.401109	-1.73911	-1.19969	-0.0884658	-1.73911	0.125606	0.222797	-1.73911	-0.475087	-0.0884658	-0.207273	0.903952	1.33402	-0.207273	1.42566	1.46958	0.636138	-0.627884	0.222797	0.401109	-1.73911	-0.627884	0.125606	0.636138	-1.44682	0.636138	-0.627884	0.401109	-2.09684
CDH3	0.285251	0.285251	-0.859449	0.285251	-1.16224	0.285251	0.285251	-0.556825	-0.369393	-0.492078	-0.389733	-0.584686	-0.900785	0.285251	0.680247	0.680247	2.49506	2.18867	-0.542255	2.18867	-0.728399	-0.793753	0.285251	-1.04315	-0.865235	-0.672737	-0.828272	-0.72902	-0.356804	-0.654599	0.285251	-0.44842	-0.411901	0.285251	0.285251	-0.271464	2.29857	1.44862	-0.515918	-0.455419	-0.590474	-1.05011	-0.406667	-0.810275	-0.70885	-1.02084	-0.776716	-0.653229	0.285251
APLP1	0.352096	-0.226758	-0.444641	-0.277282	0.352096	-0.316752	0.352096	0.352096	-0.237139	0.7628	0.352096	-0.708096	-0.60983	-0.751761	-0.236092	-0.526233	0.352096	0.352096	-0.720318	2.07093	-0.936042	-0.468487	-0.428879	0.352096	-0.710218	-0.980834	-0.226758	-1.1168	-0.279831	-0.980562	0.352096	0.352096	-0.400745	-0.854887	0.7628	-0.29027	0.352096	0.352096	-0.22801	1.56173	0.352096	-0.779211	-1.16213	0.7628	-0.24565	0.352096	0.352096	-0.711968	-0.706438
PKP3	-0.544589	-0.502844	-0.402666	-0.475825	-0.515603	-0.4762	-0.337437	-0.561141	-0.451334	-0.625101	-0.591604	-0.398095	0.759558	2.5068	0.0446252	-0.188159	-0.625101	-0.451557	-0.447785	0.759558	-0.625101	-0.625101	-0.531057	-0.203773	-0.572586	-0.516873	-0.382701	-0.625101	-0.625101	-0.214817	-0.625101	0.148457	0.119607	-0.306017	0.759558	0.00446985	-0.431618	-0.334242	-0.3443	0.759558	-0.430191	-0.417442	-0.625101	2.39714	-0.584844	-0.439371	-0.590974	-0.153329	-0.34862
BCAT1	-0.462175	-1.2529	0.112846	0.251438	-1.2529	0.774679	-0.462175	0.0132639	-0.092962	-0.943648	-1.78883	-0.766488	-1.63702	-0.607075	1.78017	1.7109	0.80622	0.112846	1.09141	-1.78883	-0.852606	-0.329365	-0.684788	0.496969	1.86271	0.251438	-0.266895	-0.684788	1.31061	0.295079	1.21689	-0.206782	1.98649	-1.37094	-0.607075	-0.394386	2.01599	-0.684788	0.0132639	-0.266895	-1.04021	0.37893	-1.2529	1.06508	-1.04021	0.496969	-0.607075	-0.532978	-0.329365
PLAU	0.423844	0.120531	0.0823616	-1.13726	-1.04735	0.770584	0.423844	0.329891	0.19387	-2.19901	0.00273355	-1.04735	-0.318412	-1.56934	0.883908	0.988703	1.14153	-0.267747	-0.267747	-0.038855	-0.482496	-2.01299	-0.807948	1.08616	-0.668521	-0.370988	-0.171633	-0.603713	0.697884	0.26354	0.120531	-0.171633	1.27923	-1.33662	0.968365	-0.0817233	2.35511	0.329891	0.120531	-0.541787	0.157683	-1.13726	-0.807948	0.329891	-1.56934	-0.0817233	-0.318412	0.329891	0.297111
ADAM19	0.826081	-0.208701	0.249449	-0.689248	-0.373672	0.767402	-0.316916	0.167011	-0.010671	-0.991032	-0.261963	-0.759906	-0.991032	0.328139	2.56652	1.11745	0.826081	1.46921	0.737299	-2.66147	-0.432351	-1.35678	-0.316916	-0.010671	0.167011	-0.010671	-1.82111	-0.910512	1.69286	-0.689248	1.01708	0.249449	1.77814	-1.57342	0.328139	0.0804488	1.81111	-0.556038	0.510505	-0.991032	0.0804488	0.249449	-0.157029	-0.689248	-0.621362	-1.16426	-1.35678	-0.208701	-0.991032
ADAM12	-0.0288912	-1.79722	-0.376288	-0.18671	-0.48756	0.224543	0.625938	0.04112	0.106299	-0.931581	-0.931581	-1.41417	-0.613709	0.224543	1.05623	1.12295	0.933371	0.16727	0.588886	-0.48756	-1.79722	-1.79722	-0.276752	-0.18671	-1.79722	-1.41417	-1.41417	-1.79722	-0.18671	-0.931581	0.729101	-0.376288	1.85998	0.16727	1.3675	0.04112	1.79901	-0.48756	-0.376288	0.468119	0.510113	0.761128	-0.931581	0.625938	-0.759338	-0.931581	-0.48756	0.278542	0.278542
PLP2	-1.08702	0.148428	0.242112	-0.805356	-1.08702	-1.1928	-0.893973	0.533336	-1.42735	1.13311	-0.565069	-1.42735	-0.0567174	-1.30588	1.48824	-1.08702	-0.492211	0.148428	-0.0567174	-0.721285	-1.1928	-1.55854	-0.641316	0.60785	-2.22311	-0.893973	-2.03006	-0.893973	1.23558	0.0994984	0.571016	-0.291263	1.18515	-0.169798	1.59136	0.812996	0.242112	-0.291263	0.0994984	1.8667	-0.565069	0.494769	-0.641316	0.28702	-0.805356	-0.00297404	-1.55854	-0.355547	0.373304
PODNL1	-0.259267	-0.662193	-0.790861	-0.50492	-0.802462	0.512875	1.15022	-0.400729	-0.259053	-0.282433	-0.670936	-0.778347	-0.689594	-0.660957	2.87987	-0.177476	1.15022	1.15022	0.512875	-0.607944	-0.705182	-0.74826	-0.256104	-0.668953	-0.492329	-0.700392	-0.749303	-0.857837	-0.591768	-0.826236	0.512875	0.871809	1.3777	-0.743428	1.3777	-0.857837	1.15022	-0.0609013	-0.711124	0.871809	-0.397708	-0.857837	-0.678315	-0.542986	-0.817984	-0.857837	-0.824053	-0.339925	-0.615244
PLTP	0.222036	-1.60715	-0.464862	-0.464862	-0.575085	1.60233	0.0202727	0.473978	-0.0458174	-0.920251	0.111813	-0.920251	-0.414031	0.882506	0.947299	1.31074	1.3194	0.344536	0.551742	0.0822294	-1.60715	-2.69586	-0.575085	-0.154032	-2.69586	-1.20534	-0.0805923	-1.78783	0.297337	-0.365681	-0.414031	0.111813	0.658021	-0.920251	0.195608	0.247777	0.247777	0.222036	0.321217	0.0202727	-0.154032	-0.0805923	-0.365681	1.30201	-1.32206	0.869023	-0.31958	0.658021	-2.00896
GRIN2D	0.60064	-0.513124	-1.20051	-0.65267	-1.00472	-0.297896	1.23816	-0.297896	-0.297896	-1.36732	-0.521551	-0.896947	-1.11225	1.73266	0.60064	0.60064	2.77422	-0.297896	-1.24892	-1.39011	0.60064	-1.06769	-1.44162	-0.538911	-1.04835	-1.22909	0.60064	-1.39948	0.60064	-0.326079	-0.297896	0.60064	1.73266	-1.11357	0.60064	-0.329278	2.1367	-0.297896	-0.297896	0.60064	0.60064	-0.946445	-0.297896	-0.297896	-0.814353	-0.97068	-0.469641	-0.297896	-1.09054
GFPT2	-0.385658	-1.15015	-1.23822	-0.233542	-0.385658	0.344771	1.23787	-0.385658	-0.233542	-1.19362	-0.571834	-1.49121	0.272175	1.02135	1.36988	-0.233542	1.23787	1.28424	0.00647945	0.192655	-1.15015	-1.15015	-0.385658	-0.233542	-1.15015	-1.15015	-1.15015	-1.51679	-0.233542	-1.2894	0.104749	0.728172	0.728172	-0.385658	1.26138	-0.571834	1.46589	-0.233542	-1.15088	0.811675	-0.571834	0.584793	-1.50349	1.21369	-1.27887	0.989866	-0.385658	-1.30267	-1.15015
B3GNT4	-0.081786	-0.740597	1.33509	-0.740597	0.153354	-0.740597	0.153354	0.352162	0.935086	-1.26352	1.63996	-1.43095	0.812165	-0.740597	0.153354	0.352162	-2.15748	-1.75235	-2.01906	-0.740597	-0.369574	-0.740597	1.33509	0.352162	-1.26352	-1.26352	-1.26352	-1.26352	-0.740597	-1.34874	0.153354	-0.081786	-0.369574	-1.35414	0.935086	1.15054	0.153354	0.352162	0.352162	0.935086	0.812165	-1.4275	-0.369574	1.24611	-0.369574	-0.081786	1.15054	-0.740597	-0.740597
SCNN1G	-0.503627	-0.503627	-0.399307	0.0311555	-0.445372	-0.385642	-0.477992	-0.0957915	-0.26749	-0.45333	-0.434761	-0.503627	-0.38302	-0.503627	1.31599	-0.314047	2.38039	0.938383	-0.0476019	3.21517	-0.447883	-0.38835	-0.503627	-0.132374	-0.503627	-0.503627	-0.218783	-0.412126	-0.413215	-0.10089	-0.455098	-0.23941	-0.458442	-0.503627	3.87014	-0.392498	-0.503627	1.84819	-0.349283	-0.286585	-0.503627	-0.503627	-0.271512	-0.422462	-0.503627	0.338657	-0.503627	-0.503627	-0.503627
MELTF	-0.144866	-0.957717	-1.13669	-1.39523	-0.144866	0.116814	1.14347	0.511394	-0.144866	0.330622	-0.144866	-1.20126	0.80611	0.511394	0.511394	-0.482229	0.330622	-0.144866	-1.0374	0.330622	-0.957717	-1.71794	-0.144866	-0.144866	-0.957717	-1.41114	-0.957717	-1.29088	-0.482229	-1.08442	-0.482229	0.667986	-0.144866	0.330622	1.85429	0.330622	0.80611	-0.144866	-0.482229	0.511394	-0.482229	-0.482229	-1.29278	0.116814	-1.05303	0.511394	0.116814	-0.482229	-0.957717
LEF1	0.242347	-2.20508	0.158544	-0.683394	-0.0286966	0.394378	-0.0286966	0.0685281	-0.0286966	-0.521199	-1.09209	-1.09209	-1.09209	1.00048	1.12411	-0.521199	-0.250155	-0.134386	0.242347	0.651047	-1.71257	-1.36314	-0.134386	0.463806	0.463806	-0.378133	1.65518	-1.36314	-0.250155	-0.378133	0.529479	1.00048	0.529479	-0.521199	2.16444	-0.683394	1.30574	-1.36314	0.320739	1.16268	-1.36314	0.529479	-0.683394	0.761547	-1.36314	-0.378133	-1.09209	-0.870635	-2.20508
PPP2R2C	-0.55923	-0.633908	-0.558894	-0.544348	-0.66907	-0.357064	-0.608539	-0.447435	-0.570091	-0.66907	-0.44051	-0.66907	-0.595679	-0.465156	0.487825	-0.565272	0.487825	1.38007	-0.592392	-0.101325	-0.66907	-0.576586	-0.629049	-0.50965	-0.66907	-0.622886	-0.039645	-0.66907	-0.366567	-0.269323	-0.521292	0.487825	-0.408956	1.85604	1.52069	-0.551796	2.43157	-0.475418	-0.568871	-0.300135	-0.531673	-0.622942	-0.66907	1.64472	-0.66907	2.10999	-0.585746	-0.607181	-0.547247
PRAME	-0.731316	-0.305894	-0.86111	-0.86111	-0.86111	-0.552371	1.30806	-0.709595	0.697577	-0.830416	0.249321	-0.86111	0.249321	1.4974	-0.643794	-0.86111	-0.86111	-0.750816	-0.393375	-0.580871	-0.379553	-0.790762	-0.830668	-0.86111	-0.331931	-0.760031	-0.81399	-0.86111	-0.823908	-0.86111	-0.722903	0.983275	-0.781081	0.574101	1.53849	0.249321	0.697577	0.804536	-0.732142	-0.470077	-0.86111	0.0188856	0.249321	-0.86111	-0.316494	-0.520863	-0.86111	1.12932	-0.86111
CLMP	0.505732	-0.673543	-0.802912	-0.615802	-0.855627	-0.436111	1.66319	-0.180322	-0.19435	-0.746805	-0.779323	-0.793063	-0.83228	-0.506228	-0.318934	-0.609476	3.04325	1.40554	0.724862	1.05528	-0.698485	-0.728943	-0.507075	-0.404105	-0.81471	-0.81256	-0.467512	-0.502199	-0.665254	-0.782826	-0.59699	0.223225	1.30208	-0.439177	1.58458	-0.537304	-0.550047	0.223225	0.223225	-0.82663	-0.512587	-0.621942	-0.562238	0.505732	-0.654576	-0.60474	-0.803148	-0.529806	-0.174948
ATP8A2	-1.39595	-0.817537	0.249974	0.593636	-1.46019	-0.193083	0.593636	-0.193083	-0.927382	-0.995921	-0.817537	-0.817537	-0.924216	-0.817537	1.11183	-0.933765	-0.193083	-1.3204	-0.193083	0.593636	-0.817537	-0.193083	-0.193083	0.874428	-0.817537	-0.193083	-0.817537	0.593636	1.80793	-0.193083	0.249974	-0.193083	1.66115	-0.817537	0.249974	0.249974	1.31748	-0.817537	0.249974	-0.817537	-0.925919	0.249974	0.249974	-0.902193	-1.05515	-1.23086	-0.817537	0.874428	-0.193083
IGFBP1	-0.66799	-0.538027	-0.602118	0.48099	-0.66799	-0.50355	1.45788	-0.66799	-0.647817	-0.66799	-0.583189	-0.474383	-0.648285	1.7724	1.99986	-0.477115	-0.389589	-0.66799	-0.66799	-0.130946	-0.599026	-0.466379	-0.636491	-0.509899	-0.537729	-0.66799	-0.0934998	-0.66799	-0.64852	-0.66799	-0.66799	1.5193	-0.337293	-0.66799	1.1531	0.48099	0.665934	-0.66799	-0.278989	1.57648	-0.66799	-0.631684	-0.66799	2.40987	-0.66799	-0.360114	-0.66799	-0.357754	-0.66799
ATP8B3	-0.0652002	-1.11913	-0.0652002	-0.483729	-0.256944	-0.0652002	1.78578	0.100896	-0.483729	-0.0652002	0.497012	-0.0652002	0.247403	1.03849	0.963083	-0.0652002	-0.761291	-0.761291	-1.11913	-1.86986	-1.62348	-1.62348	-0.483729	-0.0652002	-1.11913	-1.62348	-1.62348	-1.62348	-1.11913	-0.483729	0.100896	1.41449	1.24065	0.100896	0.704806	-0.0652002	0.963083	0.247403	-0.483729	1.61394	1.10959	-0.483729	-0.483729	1.82527	-0.483729	0.378458	-0.0652002	0.247403	-1.62348
PSD3	0.101892	-0.398181	-0.650608	-0.650608	-0.179518	0.677318	-0.285203	0.736871	0.265782	-0.949165	-1.53323	-3.58467	-0.949165	-0.650608	1.00592	-0.179518	2.0386	1.5498	0.615517	0.84985	-0.285203	-0.793092	0.185887	0.185887	0.101892	-0.793092	-0.793092	-0.519535	0.615517	-0.949165	0.794335	-0.398181	1.27948	-0.285203	0.955534	-0.793092	2.0386	0.34196	0.0133553	-0.650608	-0.793092	0.34196	-0.285203	0.185887	-0.650608	-1.1217	-1.1217	-0.179518	-0.793092
SLC6A17	-0.468718	-0.148532	-0.206486	-0.567493	-0.684741	0.805717	-0.0749645	0.805717	0.113924	-0.880673	-0.090417	-0.736221	-0.462926	-0.695519	1.58984	-0.0436236	0.805717	0.805717	0.109727	2.80014	-0.63504	-0.745861	-0.51239	-0.529757	0.805717	-0.570205	-0.624306	-0.773666	-0.0975769	-0.627185	-0.567921	-0.628701	2.9337	-0.610989	0.805717	-0.792821	2.10633	1.24731	-0.734615	-0.62685	-0.838472	-0.570549	-0.880673	-0.41906	-0.880673	1.24731	-0.129491	-0.834904	-0.621457
C1QL1	-0.101565	-0.975976	-1.33384	0.513835	-0.424284	-0.101565	0.727352	-0.246679	-1.27735	0.221154	-1.33785	0.572819	1.03431	0.221154	0.221154	-1.36091	-1.26031	-1.36846	-1.49816	0.450127	-0.975976	-1.49195	0.127408	-1.47378	-1.07508	-1.13994	1.38825	-1.47218	-0.976644	0.513835	-0.246679	0.572819	0.450127	1.15244	1.55351	0.513835	0.380872	-1.42045	-0.246679	0.513835	-0.653257	-1.4928	-0.424284	1.15244	0.627732	1.32454	0.127408	0.932564	-0.975976
PREX2	-0.309525	0.553707	-0.128807	0.211255	-0.249625	0.0293335	0.780506	0.0135862	-0.249625	0.462548	-0.192429	0.3583	-0.0104077	0.904075	1.66994	-0.833773	0.758687	0.162893	0.564013	-1.34005	-0.569595	-1.2088	-0.269279	0.15583	-1.03434	-1.07109	0.321554	-1.43577	0.473619	0.277293	0.653181	-0.788224	-0.0682253	-1.29477	0.980232	-0.119973	1.1971	-0.62082	-0.259414	1.53423	-0.744255	0.672172	-0.405041	1.12336	-1.18819	-1.56657	-0.788224	0.0829576	-2.19587
CPA4	-0.736225	-0.695913	-0.780869	-0.783746	-0.813975	-0.0883889	-0.517224	-0.483145	-0.699575	-0.813975	-0.813975	-0.529661	-0.813975	-0.41792	0.52317	-0.245242	-0.633664	1.14491	0.0296695	-0.388155	-0.532392	-0.707081	-0.680169	-0.407104	-0.496679	-0.660386	-0.38365	-0.813975	-0.677293	-0.813975	-0.72558	-0.661143	2.21046	-0.600141	1.86031	-0.00588197	0.52317	-0.452235	-0.151264	0.52317	-0.319071	-0.22164	-0.813975	1.14491	-0.700883	1.14491	-0.628428	-0.742444	-0.673171
CFAP47	-0.830273	-0.525642	-1.06471	-0.906038	-0.965441	-0.656755	2.02302	-0.779782	-0.974361	-0.765745	-0.862902	-0.903559	0.328758	1.40689	1.30304	-0.970012	-0.563546	-0.722076	0.186965	0.448643	-0.525642	-0.525642	-0.747531	-0.804729	-0.743917	-0.936429	-0.210308	-0.210308	-0.855298	-0.769484	0.328758	1.37379	-0.210308	0.552491	1.37379	0.644092	0.186965	-0.629545	-0.526324	0.867825	-0.808475	-0.852665	0.644092	1.72223	-0.885184	0.644092	-0.946149	0.448643	-1.01842
LAMB3	-0.4425	-1.57539	0.305079	-0.581901	-0.746778	-0.215232	0.671748	-0.0337622	-0.746778	-2.13419	-0.321745	-1.20873	-0.4425	0.633261	0.671748	-0.581901	-0.0337622	-0.0337622	-0.746778	0.117308	-1.57539	-1.91939	-0.94857	-0.0337622	-1.57539	-1.57539	-0.4425	-1.20873	-0.119953	-0.746778	0.0449236	0.903193	0.117308	-0.4425	1.26009	0.959731	1.29857	0.246716	0.359903	0.359903	-0.215232	-1.20873	-0.746778	0.305079	-0.94857	1.03842	-0.581901	0.117308	-1.20873
LAMB1	-0.325581	-0.238209	0.311318	0.849474	-0.625898	0.325538	-0.386111	0.304169	0.260708	-1.17245	-0.0144423	-1.82691	0.374495	-0.127555	2.52316	0.208732	0.897444	-0.37589	0.979883	0.881587	-1.62175	0.26802	-0.209944	-0.247724	1.03948	-1.70121	-1.7216	-0.136537	1.22133	0.886887	-0.696827	-1.23512	1.44777	-0.745607	0.0682617	-0.580022	1.8076	-0.127555	-0.926774	-0.163738	0.246	-0.417104	-1.58322	-0.625898	-1.7216	-1.36691	-0.860099	-0.524171	-0.94039
PXDN	-0.00261679	0.271216	0.435179	0.842752	-0.848888	0.126187	-0.165999	0.253817	0.20944	-1.23331	0.0581726	-1.88079	-0.60133	-0.273055	3.42164	-0.065905	0.737796	0.692409	0.618269	-1.88079	-1.10124	0.322264	-0.414894	-0.0445186	0.794251	-2.10653	-0.0551747	-2.37115	1.6577	0.33061	-0.401446	-1.4822	1.47898	-0.541524	0.338911	-0.285423	1.62932	0.00768289	-0.647759	0.379757	-0.212663	-0.0445186	-0.999231	-0.442148	-1.5372	-0.866897	-0.442148	-0.323134	-0.248614
IGF2BP3	-0.532801	-0.739332	-0.879494	-0.888701	-0.696247	0.200396	-0.601906	-0.587426	-0.63224	-0.957524	-0.967611	-0.935713	-0.548033	0.200396	0.200396	0.200396	0.200396	-0.872161	-0.0467251	-0.751752	-0.395022	-0.613544	0.987496	-0.570512	-0.395022	-0.699268	-0.724077	-0.772506	-0.540042	-0.664354	0.392078	0.68111	0.548693	-0.599579	1.70297	1.44331	0.548693	-0.966016	-0.4982	-0.603289	-0.760709	-0.596364	-0.709498	0.548693	-0.707886	-0.540703	-0.728327	-0.421963	-0.501657
IGF2BP2	0.0351365	-0.972316	-0.132056	-0.336684	0.0351365	0.0351365	0.176496	0.0351365	0.0351365	-0.336684	-1.24547	-1.04124	0.0351365	0.176496	0.406957	-0.600495	0.503575	0.590977	-0.132056	1.18395	-0.972316	-1.15286	-0.336684	-1.21375	-0.972316	-0.972316	-0.972316	-0.972316	-1.00641	-1.15359	0.0351365	0.503575	1.13921	-1.08525	0.176496	-0.336684	0.0351365	0.590977	-0.336684	-0.132056	-0.972316	0.406957	1.67822	1.13921	-0.972316	-0.132056	-0.336684	1.04259	-0.972316
CPNE7	-0.710564	-0.407298	-0.776211	-0.869206	0.624273	0.624273	0.373055	-0.64128	-0.736625	-0.986796	0.0491791	-1.01624	-0.591765	-0.630044	0.829533	-0.737155	-1.18765	-0.614154	-0.992922	0.0491791	-0.407298	-1.04242	-0.952386	0.373055	-0.89416	-0.770642	-0.442089	-0.840662	-0.884508	-1.00174	0.373055	0.0491791	0.0491791	0.0491791	0.373055	1.00308	1.00308	-0.418267	0.0491791	0.0491791	-0.750969	-0.407298	-0.758328	1.40463	-0.817336	-0.419124	0.373055	0.0491791	-0.407298
ACTN2	-1.06268	-0.90999	0.754431	-0.582164	0.265438	-0.75165	0.265438	0.265438	-1.24017	-0.633348	-0.865826	-0.949647	-0.0815088	-0.0815088	-0.0815088	0.754431	-0.0815088	0.53455	-0.604664	-0.609545	0.940338	-1.07044	-1.23272	1.24342	0.940338	0.265438	0.754431	1.77628	-1.19649	-0.827901	0.940338	1.48544	0.265438	-0.933503	-0.0815088	-1.1513	1.24342	0.53455	-1.18691	1.48544	-0.809027	0.940338	-1.08125	1.48544	-1.22507	0.265438	1.10138	-0.905828	-0.0815088
ACTN1	-0.140479	0.0323057	0.380711	0.0323057	-0.627521	0.756637	0.380711	0.0825246	-0.473142	-1.51726	-0.225714	-0.0856623	1.00328	-0.756679	1.54562	0.611083	1.88279	1.92171	-0.269773	-1.69428	-1.20525	-1.43444	-0.540248	-0.284684	0.29373	-1.38113	-0.0323473	-0.957463	1.29661	-0.718894	-0.140479	-0.574689	1.45593	0.774089	0.391315	-0.140479	1.63136	-0.24029	-0.854482	1.0938	-0.254976	-0.854482	-1.15779	-0.0192437	-1.82192	-0.211246	0.391315	0.0323057	-0.29971
ACTG2	-0.673092	-1.80806	0.880761	0.0429942	-0.861447	0.0429942	0.202246	-0.673092	-0.0468967	-0.673092	1.20627	-0.673092	-1.09198	0.461878	1.02348	0.202246	2.10136	1.9083	-0.51384	-2.27638	-1.80806	-0.254208	0.517734	0.0429942	1.6158	-0.0468967	-0.861447	-0.673092	0.273522	0.202246	0.0429942	0.273522	1.9083	-1.38918	-0.254208	-0.145361	1.17796	-0.375889	-0.861447	0.402828	-0.861447	-1.80806	-0.861447	0.841772	-1.89203	-0.0468967	0.801253	-0.673092	0.918332
RARRES1	-0.343992	-0.804024	-0.343992	-0.829492	-0.912976	-0.894646	1.31968	-0.343992	-0.343992	-1.38803	-1.16275	-0.0175936	-0.0175936	0.442438	-0.0175936	-0.0175936	1.80844	0.90247	-0.343992	-1.09904	-0.804024	-1.53954	-1.18775	-0.0175936	-1.37162	-1.03775	1.22887	-0.0175936	0.617335	-0.343992	-0.0175936	0.617335	0.442438	-1.1093	1.6889	0.90247	-0.0175936	-0.815077	-0.343992	-0.343992	-1.26307	0.23558	-0.343992	1.75024	-1.09193	-0.0175936	-0.979361	1.31968	-0.804024
THSD4	0.123469	0.299117	0.404406	-0.234236	-0.991076	0.45405	0.243134	1.126	0.123469	-0.31913	-0.612656	1.86629	-0.0793026	0.404406	0.501889	-0.31913	2.32544	2.24054	-0.507367	1.21089	-0.991076	-2.05778	-0.00818203	-1.32166	-0.612656	-2.05778	-0.991076	-0.727111	0.123469	1.03524	-0.234236	0.123469	0.123469	-0.727111	1.31618	-0.727111	1.03524	0.677537	-0.234236	0.243134	-0.00818203	-0.991076	-0.154489	-0.234236	-0.612656	-0.507367	-0.0793026	-0.234236	-0.612656
FAM167A	-0.432004	-0.432004	-0.432004	-1.06867	-0.823529	-0.432004	0.750834	-0.432004	-0.795873	-0.914055	0.259912	-0.93048	-0.506764	-0.682997	0.750834	-0.432004	0.259912	0.259912	-0.691814	3.11651	-0.432004	-0.463118	-0.432004	-0.432004	-1.16998	0.259912	-0.432004	0.259912	-0.432004	0.259912	0.259912	-0.883377	1.44275	0.259912	0.750834	-0.432004	-0.432004	1.13162	-0.840759	0.259912	-0.432004	-1.39975	-0.494122	-0.432004	-0.631857	2.47711	-0.898651	-1.33009	-0.432004
GXYLT2	-0.984065	-0.14466	-2.58429	-1.38575	0.257028	-0.383576	1.26349	0.0476874	-0.984065	-0.218078	-2.07244	0.506001	-0.297375	0.895383	1.07601	-0.984065	0.704803	0.610381	-0.477998	-0.582377	0.642865	-1.16469	0.208692	0.347152	0.303115	0.576795	0.642865	-2.07244	0.468613	-0.984065	-0.14466	0.429757	0.54203	0.208692	0.791004	0.257028	0.642865	0.157877	-0.383576	1.19269	0.506001	0.303115	0.0476874	1.21087	-2.53045	0.506001	0.208692	0.989805	-1.38575
GALNT2	-0.71189	-1.01973	-0.424416	-0.686213	-1.70636	0.114736	2.24953	-0.87364	-0.446789	-2.19956	-0.38044	-2.37626	-0.686213	-0.38044	0.822023	-0.989608	0.148004	-0.337451	-0.469427	-0.660877	-0.358825	-1.79535	-1.21118	0.0289412	-0.538995	-0.737916	0.40961	-0.660877	0.0978818	-0.764302	-0.0793648	0.33631	0.0289412	-0.660877	2.13631	1.21849	1.32835	-0.295408	-0.174553	0.131442	-0.562758	-0.635871	-0.234026	0.521343	-1.58019	0.0464106	-0.791056	0.40961	-0.0425773
ZPLD1	-0.410891	-0.136916	0.387796	-0.374193	-0.410891	-0.321032	-0.410891	-0.410891	-0.374928	-0.410891	-0.410891	-0.410891	-0.341447	-0.232663	-0.100502	-0.300334	0.140607	-0.410891	-0.410891	-0.0281506	-0.348139	-0.410891	-0.410891	-0.410891	-0.410891	-0.346088	-0.164113	-0.410891	-0.410891	-0.410891	-0.25271	-0.168344	1.6375	-0.275399	1.21242	-0.368003	1.21242	-0.104128	-0.304211	-0.32488	0.0154662	-0.410891	-0.410891	-0.3645	-0.410891	-0.410891	-0.331928	-0.324051	-0.366267
MEX3B	0.230249	-0.355619	-1.18135	0.230249	-1.18135	0.230249	0.230249	1.36991	1.05598	-0.355619	0.230249	-1.18135	-0.355619	-0.355619	2.09629	-0.355619	1.36991	2.46759	1.36991	-1.18135	-0.355619	-0.355619	-0.355619	0.230249	1.05598	-0.355619	-0.355619	-1.96528	0.684684	-1.18135	-0.355619	-1.18135	1.36991	-1.18135	0.684684	-1.18135	2.09629	0.230249	0.230249	-0.355619	-0.355619	-0.355619	-1.18135	-1.2933	-0.355619	-0.355619	-1.18135	-1.18135	-0.355619
GPRC5A	-1.26859	-0.962725	-0.171665	-0.171665	-1.03187	0.438435	0.987216	0.438435	0.0354815	0.264785	-0.302946	-1.37283	-1.11199	-1.00065	0.855935	-0.302946	0.855935	1.03369	0.438435	1.55495	-1.08223	-0.975853	-0.171665	0.327438	-1.27411	-1.0915	-0.962725	-1.20268	-0.302946	-0.171665	0.0354815	0.911351	0.962805	-0.670768	0.385073	-0.463621	1.42367	0.763888	-1.1584	0.962805	-0.171665	-1.05427	-1.38276	0.730391	-1.31441	-1.11953	-1.12168	-1.32346	-0.962725
BAIAP2L1	-0.0458999	-1.60289	-1.60289	-0.809783	-0.453612	-1.02825	0.605364	-0.620538	-0.453612	-1.28664	-0.620538	-2.58524	0.678059	0.528738	1.04989	-1.02825	1.04989	-0.169215	-0.169215	0.605364	-0.809783	-1.60289	-0.0458999	-0.304292	-1.28664	-1.60289	-0.453612	-2.0106	0.361812	-0.453612	0.361812	-0.169215	0.678059	0.876134	2.03224	0.813136	0.270346	-0.169215	-0.453612	0.678059	-0.809783	-0.304292	-0.453612	0.0675392	-1.02825	-1.60289	-0.809783	0.172567	-0.453612
N4BP3	0.0746622	0.899092	1.09581	1.26933	-0.617751	1.00073	-0.122057	0.0746622	-0.349153	-0.122057	1.00073	-0.946487	0.0746622	-0.349153	4.53233	-0.349153	0.248181	0.0746622	1.34898	0.543811	-0.617751	-0.617751	-0.617751	0.248181	-0.617751	-1.97775	0.0746622	-1.96764	2.11696	0.0746622	0.0746622	-0.617751	1.69315	-0.349153	0.671996	-0.349153	1.69315	0.248181	0.248181	0.0746622	-0.349153	-1.3703	-0.617751	-0.122057	-0.946487	0.403399	-0.617751	-1.3703	-0.617751
MICAL2	0.00768653	-0.634686	0.461123	0.2695	-0.601903	0.477428	-0.477265	0.509535	0.093031	-0.847354	-0.634686	-1.88916	-0.925228	0.0721294	1.61252	0.675185	2.22024	2.56558	0.824895	-0.334307	-0.965676	-0.389926	0.2695	-0.0595388	0.00768653	-0.737393	-2.52053	-0.601903	0.376932	-1.33377	0.824895	-1.09373	1.9107	-0.885804	0.717463	-0.334307	1.50732	0.154103	-0.178463	-0.361868	0.00768653	-0.418498	-1.23327	-0.737393	-1.96514	-1.28271	0.0294652	-0.0595388	-0.885804
CD276	-0.514457	0.650726	1.18577	0.569936	-1.27149	0.398589	0.00829397	0.428116	-0.217251	-1.78186	1.22655	-1.62321	0.368648	-1.33736	2.14772	-0.514457	0.179641	-0.469388	0.338283	-2.3435	-0.755238	-0.469388	-0.257265	-0.425249	0.569936	-1.08523	-0.469388	-1.08523	0.624133	-0.257265	-0.257265	-1.14553	1.401	-0.217251	0.852352	-0.257265	2.49824	-0.257265	-0.382001	-0.0276849	-0.704866	-0.514457	-1.20759	-1.14553	-0.298041	-0.607545	0.542313	-0.0276849	-0.859683
SMOC1	0.45675	-0.648348	-0.702818	-0.273948	-0.560569	-0.429913	-0.569852	1.03796	0.45675	-0.518216	-0.0376786	-0.720758	-0.739773	-0.572923	1.03796	-0.357876	2.9138	2.95674	0.45675	-0.179812	-0.383238	-0.742187	-0.591813	-0.793247	-0.323924	-0.444513	-0.663104	-0.383752	1.82662	-0.708897	-0.526998	1.4208	-0.512201	-0.548419	1.93507	-0.666536	-0.555589	0.45675	-0.14125	-0.664429	-0.731522	-0.37223	1.82662	-0.451087	-0.793247	-0.734569	-0.646927	-0.694361	-0.00458684
C5orf46	-0.678345	1.37581	-0.171582	-0.517656	-0.861638	0.511926	1.88994	-0.878685	-1.05995	0.684245	-0.872026	0.542486	-0.904883	1.86581	0.627856	-1.08989	-1.10663	-0.80281	0.786955	-1.10663	-0.35142	-0.859317	-1.05778	-0.659161	0.641719	-0.413393	-0.34273	0.560941	1.26609	0.747601	-0.973237	0.572553	0.972513	1.7544	0.520138	-0.269484	1.12031	-1.10663	-0.576331	2.25429	-0.469906	-0.601144	-0.43729	2.13413	-1.0458	-0.470873	-1.05483	-1.06816	1.47011
HOXB9	-0.0409292	-0.970132	-0.0409292	-0.909592	-0.0409292	-0.0409292	-0.832842	-0.0409292	0.650027	-0.716699	-1.23336	-0.926177	-1.15883	-0.0409292	1.44508	-0.769195	0.89664	0.650027	-0.0409292	2.30534	-0.713755	-0.933465	0.348197	-1.03029	-0.0409292	-1.11236	-0.589372	-1.18377	-0.589372	-0.835781	-0.826854	-0.763699	1.94248	1.44508	-0.0409292	-0.900519	1.83421	1.10515	-0.0409292	0.89664	-0.589372	-0.868661	-0.0409292	-0.0409292	-1.11399	1.71652	0.348197	-0.88671	-0.589372
NALCN	-0.707258	-0.122011	0.182428	-0.122011	-0.856097	0.41857	-0.832857	-0.584951	0.182428	-0.965804	-0.122011	-1.2172	-0.939978	0.182428	1.98648	-0.122011	1.34503	1.93725	1.50816	0.611512	-0.551094	-0.551094	-0.7248	-1.04269	-0.878341	-0.798658	1.50816	-0.122011	-0.590435	-1.25781	0.611512	-0.96173	1.0406	-0.122011	0.182428	-0.834498	0.774642	0.611512	-0.70841	0.611512	-0.122011	-0.551094	-0.999263	1.88562	-0.987156	1.64947	0.182428	-0.122011	-0.551094
ALDH1L2	0.53646	-1.92479	-0.482675	0.113481	-0.309498	-0.154586	-0.679006	0.113481	0.625597	-0.482675	-1.50181	-1.50181	-1.17372	-0.154586	0.231168	0.789132	2.42999	1.35926	0.709637	-1.50181	-1.50181	-0.154586	0.53646	-0.0144517	-0.0144517	-0.154586	-0.905654	-0.905654	0.340129	-0.679006	0.231168	1.4607	1.30579	-0.679006	0.340129	-0.482675	1.35926	-0.0144517	0.789132	-0.679006	-0.309498	1.07004	-1.17372	-1.17372	-1.50181	0.53646	-0.905654	-0.0144517	-1.50181
C16orf74	-0.631253	-1.16225	-1.32071	-0.254507	-0.631253	0.0377192	0.807479	-0.631253	-1.42167	0.0377192	-0.631253	0.0377192	0.276486	1.18422	0.653231	-1.76839	-0.631253	-1.29157	-0.631253	-0.254507	0.0377192	-1.16225	-0.254507	0.0377192	-1.16225	-1.16225	1.56097	-0.631253	-0.631253	-0.631253	0.276486	0.47836	-0.254507	-0.254507	2.24621	0.945458	1.18422	-1.44984	0.0377192	1.28905	-0.631253	-0.254507	-1.57058	1.18422	-1.17958	0.653231	-0.254507	0.47836	-0.631253
MFAP5	-0.70238	-0.497359	-0.479929	-0.306031	-0.729625	0.646556	-0.634511	0.0293657	-0.405169	-0.590811	-0.146731	-0.729625	-0.670753	-0.361277	0.646556	1.00692	4.39917	3.82701	-0.683189	-0.611879	-0.483702	-0.619611	-0.251441	-0.515096	-0.677431	-0.674688	-0.0451374	-0.41182	-0.34764	-0.63676	0.0264236	0.0391965	1.00692	-0.460082	-0.3704	-0.693266	2.02274	-0.592857	-0.639185	-0.238955	-0.661669	-0.431536	-0.729625	0.646556	-0.50674	-0.633931	-0.695707	-0.458016	1.00692
CHRDL2	-0.541796	0.125119	-0.716856	-0.647536	-0.716856	1.55672	1.55672	-0.610643	-0.716856	-0.662724	-0.472862	-0.716856	-0.716856	-0.716856	-0.450167	-0.544846	-0.716856	-0.273109	-0.117284	-0.127762	-0.716856	-0.716856	-0.0697514	0.144986	-0.547157	-0.654902	-0.480926	-0.716856	-0.237424	-0.483575	-0.3448	0.835099	0.835099	-0.412885	3.36623	-0.352207	0.186871	-0.637634	-0.716856	-0.192423	-0.678019	-0.595694	-0.663234	-0.432182	-0.465503	-0.716856	-0.678606	-0.0751021	-0.152983
DBN1	-0.0521489	-0.846807	0.368832	-0.372679	-1.03562	0.062225	-0.173907	0.22175	0.415417	-1.03562	0.272062	-2.06673	-0.846807	-1.24546	2.13486	-1.13763	1.94019	1.76856	0.969624	1.65279	-1.48159	-0.938854	-0.44388	0.22175	0.899742	-0.846807	0.17006	-1.90257	0.751698	-0.304068	-0.372679	-1.48159	1.47775	-0.0521489	1.4246	-0.594888	1.65279	0.00590462	-0.67518	-0.67518	-0.938854	-0.759043	-1.03562	-0.67518	-0.938854	0.712798	-0.594888	0.062225	-0.372679
KIAA1644	-0.74724	-0.962985	-0.791937	-1.32175	-1.14763	0.845305	1.34259	0.34802	-1.18312	-1.2163	-0.502094	-1.03419	-0.793189	-0.512664	2.54553	-0.56087	1.19813	-0.00480903	0.621696	0.621696	-0.00480903	-0.613611	-1.26069	0.34802	-1.07336	-0.824248	-0.682036	-0.635287	-0.00480903	-1.14968	0.845305	-0.899911	1.79359	-0.502094	-0.727491	-0.981049	1.03436	-0.793661	-0.00480903	-0.00480903	0.34802	-0.502094	-1.17574	0.845305	-0.920469	-1.06427	-0.00480903	-0.540559	-0.00480903
OLFML2B	-0.870765	-2.03736	0.550299	0.456687	-1.10582	0.25147	0.586279	0.0905817	-0.351202	-1.10582	0.0662347	-0.785533	-0.665549	0.0905817	1.44853	0.016414	1.65424	0.603974	0.689657	-2.8347	-0.351202	-1.10582	-0.0349885	-0.415972	1.03416	-0.827588	-0.960735	0.397806	0.689657	-0.351202	-0.319763	-0.744542	1.60758	-0.704564	0.965253	0.315811	1.52004	-0.627452	-0.704564	0.336703	0.273202	0.184466	-1.00767	-1.056	-1.86678	-0.915125	0.138204	0.357328	-0.449356
ITGB4	-0.316339	-0.989167	0.44325	-0.181107	-0.0595583	0.677579	-0.316339	0.0717324	-0.535545	-0.206964	1.42666	-0.181107	0.0508222	0.41242	0.473309	-2.04175	0.773815	0.151916	0.112492	-0.181107	-1.33505	-2.87512	-0.43667	0.0922851	-2.16842	-1.47666	-1.82254	-1.6372	-0.892932	-0.260408	-0.0829048	-0.316339	-0.0366566	0.132366	0.738623	0.639408	0.639408	0.0717324	0.245164	1.13976	0.830272	-2.31003	-1.09378	-0.106714	-0.570397	0.852132	-0.535545	0.586551	-0.40544
ELFN2	-1.15149	-0.796964	-1.31124	-1.33948	-1.29086	0.541604	0.437315	0.182594	-1.17454	-1.30576	-1.23111	0.437315	1.4462	0.0211616	0.319083	-1.16427	-1.27271	-1.03507	-1.19619	0.0211616	0.0211616	-1.40388	-1.13906	0.796325	-0.879316	-1.22479	0.437315	-1.40388	-1.08851	-1.08344	0.867197	0.182594	0.437315	1.29182	1.4462	-0.176416	1.41006	0.437315	-1.17193	1.41006	0.437315	0.541604	-1.37027	1.29182	-1.27072	-0.176416	0.182594	0.719283	-0.790147
ITGB6	-0.326171	0.107223	0.530228	-0.326171	0.0468659	0.672696	0.317598	-0.643217	-0.159856	-0.525955	-0.643217	-0.643217	-0.42106	0.672696	0.107223	0.567801	0.217957	-0.0173873	-0.159856	1.11966	0.797306	-2.02338	0.408167	0.567801	-0.643217	-0.42106	-2.02338	-0.525955	0.164128	-0.159856	0.164128	0.530228	-0.42106	1.44247	1.36278	0.363912	1.53037	0.88149	0.88149	0.638944	0.408167	0.530228	0.217957	-0.239545	-1.61971	-2.16149	-0.929628	0.217957	-2.02338
ITGA5	-0.0191857	-0.515182	0.0310535	0.749941	-0.735875	0.80041	0.337325	0.209141	0.235586	-1.58014	0.965822	-2.09992	-0.816513	-0.124492	2.25147	0.0507293	0.684606	0.425386	0.261614	-2.13624	-1.4784	-1.1445	-0.629209	0.2702	-0.236967	-1.22716	-1.58014	-1.52849	0.843341	0.337325	-0.113654	-0.557026	1.86645	-0.614518	0.440905	-0.248647	1.9429	-0.296211	-0.26041	0.393904	-0.460989	-1.4784	-0.972384	-0.382892	-1.58014	-1.12447	-0.113654	-0.395654	-0.460989
C1QTNF1	0.493182	-0.686416	-0.0468606	-0.0468606	-0.354037	0.270334	1.29595	-0.242844	-0.00240917	-1.26089	0.463728	-1.03804	-1.26089	0.160803	1.29595	-0.940209	1.83599	0.121998	0.681597	-0.297176	-0.354037	-0.940209	-0.476367	0.198415	-0.542452	-1.38967	-0.354037	-3.22807	-0.354037	-0.849628	-0.140928	0.198415	0.0404822	1.3404	0.908595	-0.00240917	0.949342	-0.354037	-0.354037	1.60145	-0.242844	-1.26089	-1.1444	1.15199	-1.38967	-0.940209	-1.03804	0.402602	-1.53363
GRAMD1B	-0.186174	-1.36348	0.22344	-0.265188	-0.727068	0.283043	0.952089	-0.953871	-0.527013	-1.2157	-0.186174	-1.90438	-0.624097	-0.038385	0.283043	-0.624097	-0.953871	-0.953871	-0.624097	2.50049	-0.110673	-2.70268	-0.186174	-0.836687	-1.07974	-0.624097	0.0309512	-0.038385	0.396318	0.78625	-0.527013	1.30723	1.10317	-0.265188	0.502509	1.06664	0.742131	-1.52537	-0.527013	0.0309512	-1.52537	0.22344	0.340624	0.0975676	-1.70432	-0.110673	-0.265188	-0.265188	-0.836687
ZBTB7C	-0.468217	-0.9456	-0.468217	-0.468217	-0.297831	0.349937	2.13447	-0.297831	-0.297831	-1.63823	-1.32452	-0.9456	-0.297831	-0.153773	1.07251	-0.9456	1.37663	1.20624	-0.0289832	0.675441	-0.468217	-1.32452	-0.297831	-0.297831	-1.32452	-1.32452	1.65403	-1.32452	-0.9456	-0.468217	0.42474	1.66474	0.268622	0.42474	1.29531	-0.468217	0.872916	-0.297831	-0.468217	1.52068	-0.297831	-0.9456	-1.74832	1.54267	-0.9456	-0.0289832	-0.468217	0.82732	-0.9456
TRAM2	0.177466	-0.626097	0.0151589	-0.626097	-0.995112	0.593708	0.465012	0.41094	-0.162628	-1.69405	-0.401083	-0.882026	-0.882026	-0.238776	2.01868	-0.0539363	1.9836	1.11159	0.933802	-0.674551	-0.626097	-0.674551	-0.724296	0.177466	0.146115	-1.2442	-0.162628	-2.40846	0.355253	0.0817858	0.146115	0.782766	1.2035	-0.937712	0.91296	-0.12569	1.56144	0.146115	0.0151589	1.23903	-0.626097	-1.17874	-0.674551	-0.57887	-2.53716	-1.45559	-0.443967	-0.443967	-0.200314
[truncated: 51 more columns]

## Sheet: Fig. 2b
	cnv_count	sample	IM_group
A41_T	7	A41_T	1
C115_T	11	C115_T	2
C24_T	11	C24_T	2
C99_T	2	C99_T	2
D36_T	8	D36_T	2
D65_T	3	D65_T	1
F20_T	14	F20_T	3
F44_T	5	F44_T	1
F69_T	2	F69_T	1
G30_T	24	G30_T	2
G80_T	5	G80_T	2
H11_T	10	H11_T	3
H17_T	7	H17_T	2
H35_T	12	H35_T	3
H46_T	25	H46_T	4
H4_T	6	H4_T	1
H63_T	2	H63_T	1
H78_T	2	H78_T	1
H85_T	2	H85_T	1
J106_T	3	J106_T	3
J111_T	2	J111_T	2
J32_T	19	J32_T	2
J38_T	8	J38_T	1
L103_T	1	L103_T	2
L112_T	4	L112_T	3
L113_T	18	L113_T	3
L28_T	8	L28_T	3
L3_T	7	L3_T	2
L50_T	8	L50_T	2
L52_T	4	L52_T	1
L60_T	3	L60_T	3
L61_T	1	L61_T	4
L64_T	6	L64_T	3
L68_T	26	L68_T	4
L6_T	10	L6_T	3
L75_T	14	L75_T	4
L90_T	8	L90_T	1
L95_T	4	L95_T	3
L97_T	6	L97_T	3
L9_T	6	L9_T	1
M72_T	5	M72_T	3
N39_T	20	N39_T	3
O31_T	8	O31_T	2
P1_T	9	P1_T	2
P21_T	31	P21_T	3
P88_T	1	P88_T	2
Q93_T	3	Q93_T	3
R114_T	6	R114_T	2
R25_T	11	R25_T	3
R29_T	9	R29_T	3
R51_T	24	R51_T	3
R82_T	17	R82_T	3
S15_T	7	S15_T	2
S2_T	6	S2_T	3
S86_T	8	S86_T	4
S92_T	8	S92_T	2
T45_T	10	T45_T	2
W101_T	10	W101_T	4
W105_T	20	W105_T	3
W108_T	16	W108_T	3
W116_T	5	W116_T	1
W14_T	2	W14_T	1
W18_T	6	W18_T	1
W33_T	6	W33_T	2
W37_T	11	W37_T	3
W59_T	6	W59_T	2
W5_T	14	W5_T	4
W62_T	16	W62_T	4
W66_T	17	W66_T	4
W73_T	4	W73_T	3
X117_T	30	X117_T	4
X13_T	2	X13_T	3
X22_T	6	X22_T	1
X34_T	22	X34_T	4
X49_T	7	X49_T	2
X94_T	4	X94_T	3
Y10_T	22	Y10_T	3
Y12_T	8	Y12_T	3
Y19_T	1	Y19_T	2
Y27_T	3	Y27_T	2
Y48_T	2	Y48_T	3
Y57_T	7	Y57_T	1
Y7_T	6	Y7_T	2
Y89_T	19	Y89_T	4
Y8_T	20	Y8_T	4
Z16_T	2	Z16_T	3
Z23_T	28	Z23_T	3
Z26_T	2	Z26_T	2
Z43_T	5	Z43_T	1
Z58_T	29	Z58_T	3
Z76_T	6	Z76_T	1
Z81_T	3	Z81_T	2
Z84_T	5	Z84_T	1
Z87_T	12	Z87_T	3
Z96_T	31	Z96_T	4

## Sheet: Fig. 2c
	Tumor_Sample_Barcode	Variants	IM_group
A41_T	A41_T	97	1
C115_T	C115_T	34	2
C24_T	C24_T	57	2
C99_T	C99_T	3	2
D36_T	D36_T	40	2
D65_T	D65_T	188	1
F20_T	F20_T	68	3
F44_T	F44_T	22	1
F69_T	F69_T	56	1
G30_T	G30_T	61	2
G80_T	G80_T	35	2
H11_T	H11_T	41	3
H17_T	H17_T	66	2
H35_T	H35_T	65	3
H46_T	H46_T	40	4
H4_T	H4_T	35	1
NA	H63_T	0	1
H78_T	H78_T	33	1
H85_T	H85_T	32	1
H91_T	H91_T	6	1
J106_T	J106_T	49	3
J111_T	J111_T	48	2
J32_T	J32_T	138	2
J38_T	J38_T	20	1
L103_T	L103_T	11	2
L112_T	L112_T	18	3
L113_T	L113_T	30	3
L28_T	L28_T	47	3
L3_T	L3_T	54	2
L50_T	L50_T	130	2
L52_T	L52_T	17	1
L60_T	L60_T	41	3
L61_T	L61_T	36	4
L64_T	L64_T	35	3
L68_T	L68_T	54	4
L6_T	L6_T	28	3
L75_T	L75_T	36	4
L90_T	L90_T	43	1
L95_T	L95_T	33	3
L97_T	L97_T	34	3
L9_T	L9_T	17	1
M104_T	M104_T	16	3
M72_T	M72_T	18	3
N39_T	N39_T	93	3
P1_T	P1_T	70	2
P21_T	P21_T	64	3
P88_T	P88_T	55	2
Q93_T	Q93_T	128	3
R114_T	R114_T	62	2
R25_T	R25_T	57	3
R29_T	R29_T	48	3
R51_T	R51_T	59	3
R82_T	R82_T	46	3
S15_T	S15_T	77	2
S2_T	S2_T	51	3
S86_T	S86_T	56	4
S92_T	S92_T	251	2
T42_T	T42_T	16	3
W101_T	W101_T	146	4
W105_T	W105_T	69	3
W108_T	W108_T	51	3
W116_T	W116_T	38	1
W14_T	W14_T	89	1
W18_T	W18_T	51	1
W33_T	W33_T	37	2
W37_T	W37_T	62	3
W59_T	W59_T	37	2
W5_T	W5_T	156	4
W66_T	W66_T	26	4
W73_T	W73_T	44	3
X117_T	X117_T	59	4
X13_T	X13_T	34	3
X22_T	X22_T	56	1
X34_T	X34_T	51	4
X49_T	X49_T	77	2
X94_T	X94_T	32	3
X98_T	X98_T	14	1
Y102_T	Y102_T	10	4
Y10_T	Y10_T	32	3
Y12_T	Y12_T	57	3
Y19_T	Y19_T	38	2
Y27_T	Y27_T	43	2
Y48_T	Y48_T	49	3
Y57_T	Y57_T	59	1
Y7_T	Y7_T	61	2
Y89_T	Y89_T	158	4
Y8_T	Y8_T	56	4
Z16_T	Z16_T	43	3
Z23_T	Z23_T	101	3
Z26_T	Z26_T	38	2
Z43_T	Z43_T	40	1
Z58_T	Z58_T	86	3
Z76_T	Z76_T	65	1
Z81_T	Z81_T	36	2
Z84_T	Z84_T	20	1
Z87_T	Z87_T	103	3
Z96_T	Z96_T	70	4
W62_T	W62_T	45	4
O31_T	O31_T	92	2
T45_T	T45_T	44	2
