# Supplementary material for: Multi-omic profiling of clear cell renal cell carcinoma identifies metabolic reprogramming associated with disease progression
Source: Nat Genet. 2024 Feb 15;56(3):442–57. doi: 10.1038/s41588-024-01662-5 (PMC10937392; doi:10.1038/s41588-024-01662-5)
Supplement: Supplementary file 7 — Statistical source data. [file 41588_2024_1662_MOESM7_ESM.xlsx]

## Sheet: Fig. 3e
	IM1	IM2	IM3	IM4
Glucose 6-phosphate	5.97314	5.77294	6.78366	6.53488
D-fructose 6-phosphate	-3.39466	-1.60506	-1.7833	-0.859453
Xanthosine	4.44117	4.8535	5.43915	4.62066
Guanosine	7.1636	7.64988	8.3847	8.13199
Guanosine 3'-phosphate	2.23618	3.07142	3.78636	3.76484
Inosine	10.7603	11.6544	11.8413	11.5336
IDP	-19.1299	-4.20186	-4.88364	-8.82225
dCMP	1.40786	1.53313	2.11469	2.39397
Hypoxanthine	11.3769	11.8487	12.0954	11.989
LysoPC(20:4(8Z,11Z,14Z,17Z)/0:0)	10.8981	11.1866	12.2145	11.4568
LysoPC(22:6(4Z,7Z,10Z,13Z,16Z,19Z)/0:0)	7.66191	8.00086	8.977	8.18651
LysoPC(22:5(4Z,7Z,10Z,13Z,16Z)/0:0)	5.91136	6.28382	7.17257	6.24785
LysoPC(18:2(9Z,12Z))	12.4587	13.1519	13.6404	12.8956
PC(16:1(9Z)/0:0)	8.64614	8.92691	9.6362	9.22113
PC(22:4(7Z,10Z,13Z,16Z)/0:0)	5.51658	5.78104	6.65603	6.23009
