# Supplementary material for: Multi-omic profiling of clear cell renal cell carcinoma identifies metabolic reprogramming associated with disease progression
Source: Nat Genet. 2024 Feb 15;56(3):442–57. doi: 10.1038/s41588-024-01662-5 (PMC10937392; doi:10.1038/s41588-024-01662-5)
Supplement: Supplementary file 8 — Statistical source data. [file 41588_2024_1662_MOESM8_ESM.xlsx]

## Sheet: Fig 4b
Module 3
ONTOLOGY	ID	Description	GeneRatio	BgRatio	pvalue	p.adjust	qvalue	geneID	Count
BP	GO:1901605	alpha-amino acid metabolic process	18/164	195/18722	1.09e-13	2.43e-10	2.16e-10	RIDA/GPT/CRYM/PRODH2/FTCD/BHMT/GLYATL1/DDAH1/SHMT1/MSRA/PAH/DAO/IYD/ACADSB/AGMAT/ACAT1/GLDC/HOGA1	18
BP	GO:0006520	cellular amino acid metabolic process	20/164	284/18722	7.33e-13	3.53e-10	3.13e-10	RIDA/GPT/CRYM/PRODH2/FTCD/BHMT/DDC/GLYATL1/DDAH1/SHMT1/MSRA/PAH/DAO/IYD/ACADSB/ALDH6A1/AGMAT/ACAT1/GLDC/HOGA1	20
BP	GO:0043648	dicarboxylic acid metabolic process	9/164	96/18722	1.65e-07	4.58e-05	4.06e-05	PRODH2/FTCD/PCK1/ALDH1L1/FOLR1/SHMT1/L2HGDH/OGDHL/HOGA1	9
BP	GO:0006631	fatty acid metabolic process	14/164	390/18722	8.95e-06	0.00117018	0.00103783	PCK1/HAO2/CYP4A22/CYP4A11/CRYL1/ECHDC3/ACADM/FABP3/PPARGC1A/ACOX2/ACADSB/ACAT1/RGN/ACSM3	14
BP	GO:1902224	ketone body metabolic process	3/164	10/18722	7.57e-05	0.00480239	0.00425924	HMGCS2/ACSS3/ACAT1	3
BP	GO:0072521	purine-containing compound metabolic process	14/164	416/18722	1.84e-05	0.00204852	0.00181683	SLC26A1/PKLR/PDZD3/FBP1/HMGCS2/SHMT1/PANK1/PPARGC1A/DLG2/ALDOB/OGDHL/ACAT1/GPD1/ACSM3	14
Module 4
ONTOLOGY	ID	Description	GeneRatio	BgRatio	pvalue	p.adjust	qvalue	geneID	Count
BP	GO:0046942	carboxylic acid transport	23/268	273/18722	9.9e-12	1.54e-08	1.33e-08	SLC17A4/EDN1/AVPR1B/SLC17A2/ACE2/SLC17A3/AKR1C1/SLC22A2/SLC3A1/SLC5A8/ABCG2/STXBP1/SLC10A2/SLC16A12/SLC1A1/MPC2/ABCC6/SLC47A1/LRP2/SLC6A13/SLC6A12/SLC51A/SLC10A5	23
BP	GO:0006631	fatty acid metabolic process	26/268	390/18722	8.15e-11	6.37e-08	5.49e-08	EDN1/CYP2J2/ACADL/ACSM5/ELOVL7/AKR1C1/GGT1/LPL/LIPC/PPARG/EDN2/SLC27A2/PDK4/EHHADH/PECR/PRKAA2/GSTA1/ACSM2A/ACSM2B/ABHD6/ALDH3A2/ACAA2/CYP4V2/AUH/MLXIPL/FAAH	26
BP	GO:0016053	organic acid biosynthetic process	19/268	316/18722	1.6e-07	4.53e-05	3.9e-05	EDN1/ACADL/ACSM5/ELOVL7/GGT1/LPL/LIPC/EDN2/SLC27A2/PDK4/ALDH1A1/PECR/ACMSD/PRKAA2/ACSM2A/ACSM2B/AGXT2/UPB1/MLXIPL	19
BP	GO:0046394	carboxylic acid biosynthetic process	19/268	314/18722	1.45e-07	4.51e-05	3.88e-05	EDN1/ACADL/ACSM5/ELOVL7/GGT1/LPL/LIPC/EDN2/SLC27A2/PDK4/ALDH1A1/PECR/ACMSD/PRKAA2/ACSM2A/ACSM2B/AGXT2/UPB1/MLXIPL	19
BP	GO:0006633	fatty acid biosynthetic process	13/268	163/18722	6.62e-07	0.000121263	0.000104355	EDN1/ACADL/ACSM5/ELOVL7/LPL/LIPC/EDN2/PDK4/PECR/PRKAA2/ACSM2A/ACSM2B/MLXIPL	13

## Sheet: Fig 4d
	adjust p	Impact
UP
Fatty acid biosynthesis	0.0011033	0.01473
Glutathione metabolism	0.0037125	0.29013
Caffeine metabolism	0.0073561	0
Fatty acid elongation	0.051546	0
Fatty acid degradation	0.10056	0
Porphyrin and chlorophyll metabolism	0.14717	0.05288
Galactose metabolism	0.15841	0.0972
Alanine, aspartate and glutamate metabolism	0.2556	0.13462
Starch and sucrose metabolism	0.2736	0.05023
Pentose and glucuronate interconversions	0.31163	0
Lysine degradation	0.3821	0
Biosynthesis of unsaturated fatty acids	0.3821	0
beta-Alanine metabolism	0.4147	0
Nicotinate and nicotinamide metabolism	0.44567	0
Primary bile acid biosynthesis	0.55467	0
Pyrimidine metabolism	0.6012	0.03119
Arginine and proline metabolism	0.71468	0.03401
Purine metabolism	0.77248	0
DOWN
Alanine, aspartate and glutamate metabolism	0.00075097	0.33413
Amino sugar and nucleotide sugar metabolism	0.001368	0.07806
Arginine biosynthesis	0.0054678	0.19289
D-Arginine and D-ornithine metabolism	0.012448	0
Pyruvate metabolism	0.11625	0.0311
Lipoic acid metabolism	0.12969	0
Aminoacyl-tRNA biosynthesis	0.15843	0
Citrate cycle (TCA cycle)	0.16359	0.02981
Biotin metabolism	0.18831	0
Arginine and proline metabolism	0.19302	0.10517
Steroid biosynthesis	0.24313	0.01444
Purine metabolism	0.26721	0.05047
Metabolism of xenobiotics by cytochrome P450	0.29438	0.03061
Glycine, serine and threonine metabolism	0.31752	0.02614
Drug metabolism - cytochrome P450	0.38704	0
Butanoate metabolism	0.38704	0.03175
Lysine degradation	0.46795	0
Histidine metabolism	0.50445	0
beta-Alanine metabolism	0.50445	0
Pantothenate and CoA biosynthesis	0.50445	0
Nicotinate and nicotinamide metabolism	0.53853	0
Galactose metabolism	0.6278	0.05288
Pyrimidine metabolism	0.70033	0.03727
Tyrosine metabolism	0.75917	0.02463

## Sheet: Fig 4e
	adjust p	Impact
DOWN
Alanine, aspartate and glutamate metabolism	1.41e-05	0.46875
Arginine biosynthesis	0.0068184	0.11675
Lipoic acid metabolism	0.070953	0
Biotin metabolism	0.10465	0
Retinol metabolism	0.10465	0
Porphyrin and chlorophyll metabolism	0.10465	0.05288
Glycine, serine and threonine metabolism	0.12063	0.02614
Aminoacyl-tRNA biosynthesis	0.17152	0
Arginine and proline metabolism	0.19833	0.04731
Butanoate metabolism	0.22841	0.03175
Lysine degradation	0.28414	0
Pyruvate metabolism	0.28414	0
Histidine metabolism	0.31058	0
beta-Alanine metabolism	0.31058	0
Pantothenate and CoA biosynthesis	0.31058	0
Nicotinate and nicotinamide metabolism	0.33612	0
Citrate cycle (TCA cycle)	0.33612	0.02981
Tyrosine metabolism	0.52951	0.02463
Amino sugar and nucleotide sugar metabolism	0.54741	0.05035
Purine metabolism	0.64219	0.01651
UP
beta-Alanine metabolism	0.046151	0.39925
Glutathione metabolism	0.085885	0.03417
Galactose metabolism	0.085885	0.1112
Riboflavin metabolism	0.10465	0.5
Propanoate metabolism	0.13721	0
Taurine and hypotaurine metabolism	0.13721	0.28571
Metabolism of xenobiotics by cytochrome P450	0.16866	0.03061
Amino sugar and nucleotide sugar metabolism	0.17152	0.00078
Arginine and proline metabolism	0.19833	0.03401
Pentose and glucuronate interconversions	0.22841	0
Pyruvate metabolism	0.28414	0.0311
Pantothenate and CoA biosynthesis	0.31058	0.02143
Citrate cycle (TCA cycle)	0.33612	0
Pyrimidine metabolism	0.47179	0
Glycine, serine and threonine metabolism	0.47179	0
Purine metabolism	0.64219	0.03971
