# Supplementary material for: Multi-omic profiling of clear cell renal cell carcinoma identifies metabolic reprogramming associated with disease progression
Source: Nat Genet. 2024 Feb 15;56(3):442–57. doi: 10.1038/s41588-024-01662-5 (PMC10937392; doi:10.1038/s41588-024-01662-5)
Supplement: Supplementary file 9 — Statistical source data. [file 41588_2024_1662_MOESM9_ESM.xlsx]

## Sheet: Fig. 6f
sample	cluster	Freq	IM_group
F20_T	IM2_like	616	3
H46_T	IM2_like	745	4
J38_T	IM2_like	4014	1
L28_T	IM2_like	4491	3
R114_T	IM2_like	1094	2
R29_T	IM2_like	2367	3
R51_T	IM2_like	1453	3
S15_T	IM2_like	629	2
W116_T	IM2_like	4022	1
W5_T	IM2_like	347	4
X117_T	IM2_like	3	4
X22_T	IM2_like	1187	1
X49_T	IM2_like	10177	2
X98_T	IM2_like	2143	1
Y10_T	IM2_like	930	3
Y12_T	IM2_like	565	3
Y27_T	IM2_like	574	2
Y7_T	IM2_like	3632	2
Y89_T	IM2_like	10	4
Z43_T	IM2_like	3598	1
F20_T	IM4_like	788	3
H46_T	IM4_like	978	4
J38_T	IM4_like	967	1
L28_T	IM4_like	152	3
R114_T	IM4_like	203	2
R29_T	IM4_like	199	3
R51_T	IM4_like	918	3
S15_T	IM4_like	2	2
W116_T	IM4_like	287	1
W5_T	IM4_like	669	4
X117_T	IM4_like	5107	4
X22_T	IM4_like	35	1
X49_T	IM4_like	39	2
X98_T	IM4_like	2135	1
Y10_T	IM4_like	352	3
Y12_T	IM4_like	1404	3
Y27_T	IM4_like	194	2
Y7_T	IM4_like	41	2
Y89_T	IM4_like	1538	4
Z43_T	IM4_like	1947	1

## Sheet: Fig. 6m
	p_val	avg_log2FC	pct.1	pct.2	p_val_adj	gene	Metabolites	Compound.ID	Super.Class	Class	Sub.Class	KEGG	level	group
293.21225.2	0	2.38291	0.52	0.09	0	293.212	A-12(13)-EpODE; 13-HOTE; 15(16)-EpODE; 9(10)-EpODE; 9-HOTE; 17-Hydroxylinolenic acid; 15,16-Epoxy-9,12-octadecadienoic acid; (2'E,4'Z,8E)-Colneleic acid; 12,13-Epoxy-9,15-octadecadienoic acid; 2-Hydroxylinolenic acid; (9S,10E,12Z,15Z)-9-Hydroxy-10,12,15-octadecatrienoic acid; (9Z,12Z,14E)-16-Hydroxy-9,12,14-octadecatrienoic acid; Sterebin D; 3,4-Dimethyl-5-pentyl-2-furanheptanoic acid; 3,4-Dimeth…	HMDB0010200; HMDB0010203; HMDB0010206; HMDB0010220; HMDB0010224; HMDB0011108; HMDB0030950; HMDB0030995; HMDB0031088; HMDB0031103; HMDB0031934; HMDB0034586; HMDB0036832; HMDB0039603; HMDB0061644; HMDB0062288; HMDB0112093; HMDB0112099; HMDB0112102	Lipids and lipid-like molecules; Lipids and lipid-like molecules; Lipids and lipid-like molecules; Lipids and lipid-like molecules; Lipids and lipid-like molecules; Lipids and lipid-like molecules; Lipids and lipid-like molecules; Lipids and lipid-like molecules; Lipids and lipid-like molecules; Lipids and lipid-like molecules; Lipids and lipid-like molecules; Lipids and lipid-like molecules; Lip…	Fatty Acyls; Fatty Acyls; Fatty Acyls; Fatty Acyls; Fatty Acyls; Fatty Acyls; Fatty Acyls; Fatty Acyls; Fatty Acyls; Fatty Acyls; Fatty Acyls; Fatty Acyls; Prenol lipids; Fatty Acyls; Fatty Acyls; Fatty Acyls; Fatty Acyls; Fatty Acyls; Fatty Acyls	Fatty acids and conjugates; Lineolic acids and derivatives; Fatty acids and conjugates; Fatty acids and conjugates; Lineolic acids and derivatives; Lineolic acids and derivatives; Fatty acids and conjugates; Fatty acids and conjugates; Fatty acids and conjugates; Lineolic acids and derivatives; Lineolic acids and derivatives; Lineolic acids and derivatives; Sesquiterpenoids; Fatty acids and conju…	; ; ; ; ; C16346; ; C19827; ; ; ; ; ; ; ; ; ; C13798;	**	neg
309.207	7.00163e-294	2.21107	0.237	0.015	3.72486e-291	309.207	12(13)Ep-9-KODE; (9Z,11R,12S,13S,15Z)-12,13-Epoxy-11-hydroxy-9,15-octadecadienoic acid; Sterebin A; Auxin b	HMDB0013623; HMDB0033505; HMDB0035337; HMDB0038484	Lipids and lipid-like molecules; Lipids and lipid-like molecules; Lipids and lipid-like molecules; Lipids and lipid-like molecules	Fatty Acyls; Fatty Acyls; Prenol lipids; Prenol lipids	Fatty acids and conjugates; Fatty acids and conjugates; Sesquiterpenoids; Monoterpenoids	; ; ;	**	neg
311.22315.3	0	2.165	0.852	0.332	0	311.223	8(R)-Hydroperoxylinoleic acid; 9(S)-HPODE; 12,13-DiHODE; 15,16-DiHODE; 9,10-DiHODE; (<U+FFFD>)-(E)-13-Hydroxy-10-oxo-11-octadecenoic acid; (10E,12Z)-(9S)-9-Hydroperoxyoctadeca-10,12-dienoic acid	HMDB0004706; HMDB0006940; HMDB0010201; HMDB0010208; HMDB0010221; HMDB0040900; HMDB0062434	Lipids and lipid-like molecules; Lipids and lipid-like molecules; Lipids and lipid-like molecules; Lipids and lipid-like molecules; Lipids and lipid-like molecules; Lipids and lipid-like molecules; Lipids and lipid-like molecules	Fatty Acyls; Fatty Acyls; Fatty Acyls; Fatty Acyls; Fatty Acyls; Fatty Acyls; Fatty Acyls	Lineolic acids and derivatives; Lineolic acids and derivatives; Lineolic acids and derivatives; Lineolic acids and derivatives; Lineolic acids and derivatives; Lineolic acids and derivatives; Lineolic acids and derivatives	C14831; C14827; ; ; ; ; C14827	**	neg
319.228	5.47441e-207	1.96893	0.235	0.025	2.91239e-204	319.228	5,6-Epoxy-8,11,14-eicosatrienoic acid; 14R,15S-EpETrE; 15-HETE; 14,15-Epoxy-5,8,11-eicosatrienoic acid; 11,12-Epoxyeicosatrienoic acid; 8-HETE; 16(R)-HETE; 11(R)-HETE; 20-Hydroxyeicosatetraenoic acid; FA(20:4(5Z,8Z,10E,12-OH,14Z)); 18-Hydroxyarachidonic acid; 9-HETE; FA(20:4(5-OH,6E,8Z,11Z,14Z)); 19(S)-HETE; 10-HETE; 13-HETE; 17-HETE; 12 Hydroxy arachidonic acid; 12S-hydroxy-5E,8Z,10Z,14Z-eicosat…	HMDB0002190; HMDB0002283; HMDB0003876; HMDB0004264; HMDB0004673; HMDB0004679; HMDB0004680; HMDB0004682; HMDB0005998; HMDB0006111; HMDB0006245; HMDB0010222; HMDB0011134; HMDB0011136; HMDB0012508; HMDB0012567; HMDB0012598; HMDB0060101; HMDB0062287; HMDB0062294; HMDB0062302; HMDB0062431; HMDB0062433	Lipids and lipid-like molecules; Lipids and lipid-like molecules; Lipids and lipid-like molecules; Lipids and lipid-like molecules; Lipids and lipid-like molecules; Lipids and lipid-like molecules; Lipids and lipid-like molecules; Lipids and lipid-like molecules; Lipids and lipid-like molecules; Lipids and lipid-like molecules; Lipids and lipid-like molecules; Lipids and lipid-like molecules; Lip…	Fatty Acyls; Fatty Acyls; Fatty Acyls; Fatty Acyls; Fatty Acyls; Fatty Acyls; Fatty Acyls; Fatty Acyls; Fatty Acyls; Fatty Acyls; Fatty Acyls; Fatty Acyls; Fatty Acyls; Fatty Acyls; Fatty Acyls; Fatty Acyls; Fatty Acyls; Fatty Acyls; Fatty Acyls; Fatty Acyls; Fatty Acyls; Fatty Acyls; Fatty Acyls	Fatty acids and conjugates; Fatty acids and conjugates; Eicosanoids; Fatty acids and conjugates; Eicosanoids; Eicosanoids; Eicosanoids; Eicosanoids; Fatty acids and conjugates; Eicosanoids; Eicosanoids; Eicosanoids; Eicosanoids; Eicosanoids; Eicosanoids; Eicosanoids; Eicosanoids; Fatty acids and conjugates; Eicosanoids; Eicosanoids; Eicosanoids; Eicosanoids; Eicosanoids	C14768; ; C04742; C14771; ; C14776; C14778; C14780; C14748; C14777; ; ; C04805; C14749; ; ; ; ; ; ; ; ;	**	neg
374.21869.3	1.37262e-215	1.8709	0.514	0.138	7.30233e-213	374.219	6-Keto-decanoylcarnitine	HMDB0013202	Lipids and lipid-like molecules	Fatty Acyls	Fatty acid esters	NA	*	neg
335.223	7.82488e-197	1.6831	0.131	0.005	4.16284e-194	335.223	8-iso-PGA1; Prostaglandin A1; Prostaglandin B1; 8,20-DiHETE	HMDB0002236; HMDB0002656; HMDB0002982; HMDB0062687	Lipids and lipid-like molecules; Lipids and lipid-like molecules; Lipids and lipid-like molecules; Lipids and lipid-like molecules	Fatty Acyls; Fatty Acyls; Fatty Acyls; Fatty Acyls	Eicosanoids; Eicosanoids; Eicosanoids; Eicosanoids	; C04685; C00959;	**	neg
295.22822.2	2.15368e-281	1.50871	0.89	0.453	1.14576e-278	295.228	Octadecanedioic acid; 9,10-DHOME; 12,13-DHOME; Dibutyl decanedioate	HMDB0000782; HMDB0004704; HMDB0004705; HMDB0041220	Lipids and lipid-like molecules; Lipids and lipid-like molecules; Lipids and lipid-like molecules; Lipids and lipid-like molecules	Fatty Acyls; Fatty Acyls; Fatty Acyls; Fatty Acyls	Fatty acids and conjugates; Fatty acids and conjugates; Fatty acids and conjugates; Fatty acid esters	; ; C14829;	**	neg
312.227	1.66615e-162	1.50656	0.118	0.006	8.86393e-160	312.227	NA	NA	NA	NA	NA	NA	NA	neg
154.06243.2	2.80395e-95	1.3764	0.31	0.093	1.4917e-92	154.062	L-Histidine	HMDB0000177	Organic acids and derivatives	Carboxylic acids and derivatives	Amino acids, peptides, and analogues	C00135	*	neg
557.45811.3	1.77353e-57	1.13005	0.293	0.113	9.43517e-55	557.458	DG(33:3); DG(32:3)	HMDB0007075; HMDB0056142	Lipids and lipid-like molecules; Lipids and lipid-like molecules	Fatty Acyls; Glycerolipids	Lineolic acids and derivatives; Diradylglycerols	;	**	neg
289.06934.1	3.43609e-43	1.11291	0.162	0.052	1.828e-40	289.069	Dyphylline	HMDB0014789	Organoheterocyclic compounds	Imidazopyrimidines	Purines and purine derivatives	C07819	**	neg
326.23379.2	5.90815e-45	1.07027	0.238	0.094	3.14314e-42	326.234	(9E)-10-nitrooctadecenoic Acid; (9E)-9-nitrooctadecenoic Acid	HMDB0062737; HMDB0062738	Lipids and lipid-like molecules; Lipids and lipid-like molecules	Fatty Acyls; Fatty Acyls	Fatty acids and conjugates; Fatty acids and conjugates	;	*	neg
584.47710.3	3.28422e-45	1.05125	0.24	0.093	1.74721e-42	584.477	NA	NA	NA	NA	NA	NA	NA	neg
371.28069.3	5.96752e-122	1.04754	0.71	0.379	3.17472e-119	371.281	NA	NA	NA	NA	NA	NA	NA	neg
369.26499.2	3.84866e-47	1.03888	0.288	0.125	2.04749e-44	369.265	Glycerylmonooleate; MG(18:1(12Z)-O(9S,10R)/0:0/0:0); MG(18:1(9Z)-O(12,13)/0:0/0:0); MG(0:0/18:1(12Z)-O(9S,10R)/0:0); MG(0:0/18:1(9Z)-O(12,13)/0:0)	HMDB0252857; HMDB0260491; HMDB0260492; HMDB0260543; HMDB0260544	Organic oxygen compounds; Unclassified; Unclassified; Unclassified; Unclassified	Organooxygen compounds; Unclassified; Unclassified; Unclassified; Unclassified	Carbohydrates and carbohydrate conjugates; Unclassified; Unclassified; Unclassified; Unclassified	; ; ; ;	*	neg
366.22809.3	5.08475e-46	1.01223	0.296	0.131	2.70508e-43	366.228	Tridec-8-enedioylcarnitine; Tridec-10-enedioylcarnitine; Tridec-11-enedioylcarnitine; (6E)-Tridec-6-enedioylcarnitine; (9E)-Tridec-9-enedioylcarnitine	HMDB0241319; HMDB0241320; HMDB0241321; HMDB0241322; HMDB0241323	Lipids and lipid-like molecules; Lipids and lipid-like molecules; Lipids and lipid-like molecules; Lipids and lipid-like molecules; Lipids and lipid-like molecules	Fatty Acyls; Fatty Acyls; Fatty Acyls; Fatty Acyls; Fatty Acyls	Fatty acid esters; Fatty acid esters; Fatty acid esters; Fatty acid esters; Fatty acid esters	; ; ; ;	*	neg
315.21	5.69396e-33	1.01006	0.141	0.049	3.02919e-30	315.21	C18:2	HMDB0062238	Lipids and lipid-like molecules	Fatty Acyls	Lineolic acids and derivatives	NA	*	neg
327.218	5.2054e-31	0.999956	0.137	0.049	2.76927e-28	327.218	Corchorifatty acid F; Auxin a; (9R,10S,12Z)-9,10-Dihydroxy-8-oxo-12-octadecenoic acid	HMDB0035919; HMDB0038483; HMDB0040611	Lipids and lipid-like molecules; Lipids and lipid-like molecules; Lipids and lipid-like molecules	Fatty Acyls; Prenol lipids; Fatty Acyls	Lineolic acids and derivatives; Monoterpenoids; Lineolic acids and derivatives	; ;	*	neg
536.47622.3	1.40299e-77	0.962831	0.573	0.306	7.46393e-75	536.476	NA	NA	NA	NA	NA	NA	NA	neg
327.23345.2	9.73451e-62	0.962821	0.438	0.208	5.17876e-59	327.233	FA(22:6); Neogrifolin; Grifolin	HMDB0002183; HMDB0030053; HMDB0030446	Lipids and lipid-like molecules; Lipids and lipid-like molecules; Lipids and lipid-like molecules	Fatty Acyls; Prenol lipids; Prenol lipids	Fatty acids and conjugates; Sesquiterpenoids; Sesquiterpenoids	C06429; ;	**	neg
583.47393.4	3.09116e-135	0.958517	0.84	0.487	1.6445e-132	583.474	DG(35:4)	HMDB0007083	Lipids and lipid-like molecules	Glycerolipids	Diradylglycerols	NA	**	neg
373.29629.2	1.38544e-32	0.945937	0.229	0.105	7.37056e-30	373.296	Polyoxyethylene 40 monostearate; 12-hydroxyicosanoic acid; 15-hydroxyicosanoic acid	HMDB0032477; HMDB0061664; HMDB0061665	Lipids and lipid-like molecules; Lipids and lipid-like molecules; Lipids and lipid-like molecules	Fatty Acyls; Fatty Acyls; Fatty Acyls	Fatty acid esters; Fatty acids and conjugates; Fatty acids and conjugates	; ;	*	neg
610.51529.2	3.3906e-33	0.943441	0.212	0.091	1.8038e-30	610.515	NA	NA	NA	NA	NA	NA	NA	neg
607.45806.3	4.4947e-74	0.938579	0.573	0.308	2.39118e-71	607.458	DG(13:0/20:3(8Z,11Z,14Z)-2OH(5,6)/0:0); DG(20:3(8Z,11Z,14Z)-2OH(5,6)/13:0/0:0); DG(13:0/0:0/20:3(8Z,11Z,14Z)-2OH(5,6)); DG(20:3(8Z,11Z,14Z)-2OH(5,6)/0:0/13:0); DG(a-13:0/20:3(8Z,11Z,14Z)-2OH(5,6)/0:0); DG(20:3(8Z,11Z,14Z)-2OH(5,6)/a-13:0/0:0); DG(a-13:0/0:0/20:3(8Z,11Z,14Z)-2OH(5,6)); DG(20:3(8Z,11Z,14Z)-2OH(5,6)/0:0/a-13:0); DG(i-13:0/20:3(8Z,11Z,14Z)-2OH(5,6)/0:0); DG(20:3(8Z,11Z,14Z)-2OH(5,6)/…	HMDB0294905; HMDB0294906; HMDB0294907; HMDB0294908; HMDB0297355; HMDB0297356; HMDB0297357; HMDB0297358; HMDB0298601; HMDB0298602; HMDB0298603; HMDB0298604	Unclassified; Unclassified; Unclassified; Unclassified; Unclassified; Unclassified; Unclassified; Unclassified; Unclassified; Unclassified; Unclassified; Unclassified	Unclassified; Unclassified; Unclassified; Unclassified; Unclassified; Unclassified; Unclassified; Unclassified; Unclassified; Unclassified; Unclassified; Unclassified	Unclassified; Unclassified; Unclassified; Unclassified; Unclassified; Unclassified; Unclassified; Unclassified; Unclassified; Unclassified; Unclassified; Unclassified	; ; ; ; ; ; ; ; ; ; ;	*	neg
634.51478.3	2.22214e-39	0.892633	0.335	0.167	1.18218e-36	634.515	NA	NA	NA	NA	NA	NA	NA	neg
449.26791.3	5.3508e-34	0.876767	0.29	0.147	2.84663e-31	449.268	Celastrol	HMDB0002385	Lipids and lipid-like molecules	Prenol lipids	Triterpenoids	NA	**	neg
612.53094.3	9.79586e-28	0.85997	0.255	0.133	5.2114e-25	612.531	NA	NA	NA	NA	NA	NA	NA	neg
328.24906.2	1.60768e-26	0.856757	0.231	0.116	8.55284e-24	328.249	4,8 Dimethylnonanoyl carnitine	HMDB0006202	Lipids and lipid-like molecules	Fatty Acyls	Fatty acid esters	NA	**	neg
278.22083.3	6.508e-28	0.801252	0.263	0.134	3.46226e-25	278.221	NA	NA	NA	NA	NA	NA	NA	neg
329.24917.3	5.28762e-79	0.799873	0.712	0.414	2.81302e-76	329.249	all-cis-7,10,13,16,19-docosapentaenoate	HMDB0304261	Lipids and lipid-like molecules	Fatty Acyls	Fatty acids and conjugates	NA	*	neg
560.47757.4	4.84043e-168	0.793818	0.972	0.692	2.57511e-165	560.478	NA	NA	NA	NA	NA	NA	NA	neg
633.47578.2	1.26088e-24	0.776916	0.237	0.122	6.7079e-22	633.476	DG(15:0/20:4(6Z,8E,10E,14Z)-2OH(5S,12R)/0:0); DG(20:4(6Z,8E,10E,14Z)-2OH(5S,12R)/15:0/0:0); DG(15:0/0:0/20:4(6Z,8E,10E,14Z)-2OH(5S,12R)); DG(20:4(6Z,8E,10E,14Z)-2OH(5S,12R)/0:0/15:0); DG(15:0/20:4(6E,8Z,11Z,13E)-2OH(5S,15S)/0:0); DG(20:4(6E,8Z,11Z,13E)-2OH(5S,15S)/15:0/0:0); DG(15:0/0:0/20:4(6E,8Z,11Z,13E)-2OH(5S,15S)); DG(20:4(6E,8Z,11Z,13E)-2OH(5S,15S)/0:0/15:0); DG(15:0/20:4(8Z,11Z,14Z,17Z)-2O…	HMDB0295263; HMDB0295264; HMDB0295265; HMDB0295266; HMDB0295335; HMDB0295336; HMDB0295337; HMDB0295338; HMDB0295339; HMDB0295340; HMDB0295341; HMDB0295342; HMDB0297551; HMDB0297552; HMDB0297553; HMDB0297554; HMDB0297623; HMDB0297624; HMDB0297625; HMDB0297626; HMDB0297627; HMDB0297628; HMDB0297629; HMDB0297630; HMDB0299005; HMDB0299006; HMDB0299007; HMDB0299008; HMDB0299077; HMDB0299078; HMDB02990…	Unclassified; Unclassified; Unclassified; Unclassified; Unclassified; Unclassified; Unclassified; Unclassified; Unclassified; Unclassified; Unclassified; Unclassified; Unclassified; Unclassified; Unclassified; Unclassified; Unclassified; Unclassified; Unclassified; Unclassified; Unclassified; Unclassified; Unclassified; Unclassified; Unclassified; Unclassified; Unclassified; Unclassified; Unclass…	Unclassified; Unclassified; Unclassified; Unclassified; Unclassified; Unclassified; Unclassified; Unclassified; Unclassified; Unclassified; Unclassified; Unclassified; Unclassified; Unclassified; Unclassified; Unclassified; Unclassified; Unclassified; Unclassified; Unclassified; Unclassified; Unclassified; Unclassified; Unclassified; Unclassified; Unclassified; Unclassified; Unclassified; Unclass…	Unclassified; Unclassified; Unclassified; Unclassified; Unclassified; Unclassified; Unclassified; Unclassified; Unclassified; Unclassified; Unclassified; Unclassified; Unclassified; Unclassified; Unclassified; Unclassified; Unclassified; Unclassified; Unclassified; Unclassified; Unclassified; Unclassified; Unclassified; Unclassified; Unclassified; Unclassified; Unclassified; Unclassified; Unclass…	; ; ; ; ; ; ; ; ; ; ; ; ; ; ; ; ; ; ; ; ; ; ; ; ; ; ; ; ; ; ; ; ; ; ;	*	neg
339.20988.1	1.11148e-19	0.774957	0.163	0.078	5.91308e-17	339.21	FA(20:4); Cis-8,11,14,17-Eicosatetraenoic acid	HMDB0001043; HMDB0002177	Lipids and lipid-like molecules; Lipids and lipid-like molecules	Fatty Acyls; Fatty Acyls	Fatty acids and conjugates; Fatty acids and conjugates	C00219;	*	neg
301.218	8.75868e-24	0.76995	0.173	0.078	4.65962e-21	301.218	FA(20:5); Retinyl ester; 8,15-Isopimaradien-18-oic acid; Isopimaric acid; 8,13-Abietadien-18-oic acid	HMDB0001999; HMDB0003598; HMDB0035692; HMDB0036811; HMDB0038172	Lipids and lipid-like molecules; Lipids and lipid-like molecules; Lipids and lipid-like molecules; Lipids and lipid-like molecules; Lipids and lipid-like molecules	Fatty Acyls; Prenol lipids; Prenol lipids; Prenol lipids; Prenol lipids	Fatty acids and conjugates; Retinoids; Diterpenoids; Diterpenoids; Diterpenoids	C06428; C02075; ; C09118; C12077	**	neg
306.25239.3	1.99394e-31	0.765736	0.339	0.186	1.06077e-28	306.252	NA	NA	NA	NA	NA	NA	NA	neg
586.49268.4	6.86372e-39	0.763655	0.452	0.261	3.6515e-36	586.493	NA	NA	NA	NA	NA	NA	NA	neg
610.47850.3	5.50256e-57	0.755354	0.616	0.37	2.92736e-54	610.479	NA	NA	NA	NA	NA	NA	NA	neg
609.51205.2	1.87172e-98	0.753016	0.833	0.542	9.95753e-96	609.512	FAHFA(18:1(9Z)/12-O-18:0)	HMDB0112105	Lipids and lipid-like molecules	Fatty Acyls	Fatty acids and conjugates	NA	*	neg
538.49187.3	1.72766e-64	0.719719	0.72	0.445	9.19114e-62	538.492	NA	NA	NA	NA	NA	NA	NA	neg
633.51175.3	6.18859e-112	0.708103	0.921	0.65	3.29233e-109	633.512	1-Palmitoyl-2-linoleoyl-3-acetyl-rac-glycerol	HMDB0251679	Lipids and lipid-like molecules	Glycerolipids	Triradylcglycerols	NA	**	neg
683.513	5.12702e-20	0.69806	0.152	0.068	2.72757e-17	683.513	Trodusquemine	HMDB0259290	Lipids and lipid-like molecules	Steroids and steroid derivatives	Bile acids, alcohols and derivatives	NA	**	neg
587.50461.3	6.04411e-75	0.692172	0.791	0.526	3.21546e-72	587.505	DG(35:2)	HMDB0007080	Lipids and lipid-like molecules	Glycerolipids	Diradylglycerols	NA	**	neg
529.27631.2	3.0484e-22	0.676593	0.307	0.183	1.62175e-19	529.276	GPG(16:0); [3-[2,3-Dihydroxypropoxy(hydroxy)phosphoryl]oxy-2-hydroxypropyl] hexadecanoate	HMDB0240601; HMDB0242118	Lipids and lipid-like molecules; Lipids and lipid-like molecules	Glycerophospholipids; Glycerophospholipids	Glycerophosphoglycerols; Glycerophosphoglycerols	;	*	neg
533.457	1.19071e-15	0.673929	0.152	0.077	6.33459e-13	533.457	DG(31:1)	HMDB0007070	Lipids and lipid-like molecules	Glycerolipids	Diradylglycerols	NA	**	neg
212.13758.2	7.62232e-19	0.672022	0.233	0.132	4.05507e-16	212.138	NA	NA	NA	NA	NA	NA	NA	neg
297.24362.2	1.7949e-12	0.669797	0.143	0.079	9.54889e-10	297.244	MG(15:0); (+)-15,16-Dihydroxyoctadecanoic acid; (9S,10S)-9,10-dihydroxyoctadecanoate; MG(i-15:0/0:0/0:0)	HMDB0011532; HMDB0031008; HMDB0059633; HMDB0072878	Lipids and lipid-like molecules; Lipids and lipid-like molecules; Lipids and lipid-like molecules; Lipids and lipid-like molecules	Glycerolipids; Fatty Acyls; Fatty Acyls; Glycerolipids	Monoradylglycerols; Fatty acids and conjugates; Fatty acids and conjugates; Monoradylglycerols	; ; C15988;	**	neg
611.52749.2	4.68723e-90	0.667268	0.881	0.606	2.49361e-87	611.527	FAHFA(18:0/9-O-18:0); FAHFA(18:0/12-O-18:0); FAHFA(18:0/5-O-18:0); FAHFA(18:0/7-O-18:0); FAHFA(18:0/8-O-18:0); FAHFA(18:0/10-O-18:0); FAHFA(18:0/11-O-18:0); FAHFA(18:0/13-O-18:0); FAHFA(18:0/6-O-18:0)	HMDB0112112; HMDB0112120; HMDB0112128; HMDB0112129; HMDB0112130; HMDB0112131; HMDB0112132; HMDB0112133; HMDB0112177	Lipids and lipid-like molecules; Lipids and lipid-like molecules; Lipids and lipid-like molecules; Lipids and lipid-like molecules; Lipids and lipid-like molecules; Lipids and lipid-like molecules; Lipids and lipid-like molecules; Lipids and lipid-like molecules; Lipids and lipid-like molecules	Fatty Acyls; Fatty Acyls; Fatty Acyls; Fatty Acyls; Fatty Acyls; Fatty Acyls; Fatty Acyls; Fatty Acyls; Fatty Acyls	Fatty acids and conjugates; Fatty acids and conjugates; Fatty acids and conjugates; Fatty acids and conjugates; Fatty acids and conjugates; Fatty acids and conjugates; Fatty acids and conjugates; Fatty acids and conjugates; Fatty acids and conjugates	; ; ; ; ; ; ; ;	*	neg
636.53041.3	7.49053e-66	0.646933	0.8	0.536	3.98496e-63	636.53	Hexabromodiphenyl ethers; 2,2',4,4',5,5'-Hexabromodiphenyl ether; 2,2',4,4',5,6'-Hexabromodiphenyl ether	HMDB0037515; HMDB0037525; HMDB0037526	Benzenoids; Benzenoids; Benzenoids	Benzene and substituted derivatives; Benzene and substituted derivatives; Benzene and substituted derivatives	Diphenylethers; Diphenylethers; Diphenylethers	; C18137; C18138	*	neg
511.47310.1	7.66881e-09	0.629604	0.119	0.071	4.07981e-06	511.473	10-Hydroxy-16-hentriacontanone	HMDB0032682	Lipids and lipid-like molecules	Fatty Acyls	Fatty alcohols	NA	*	neg
535.47290.3	4.93597e-171	0.624422	0.995	0.828	2.62594e-168	535.473	FAHFA(18:1(9Z)/6-O-16:0)	HMDB0112175	Lipids and lipid-like molecules	Fatty Acyls	Fatty acids and conjugates	NA	**	neg
559.47362.3	7.7573e-220	0.619724	1	0.924	4.12689e-217	559.474	2-Hexadec-7-enylicosa-8,11-dienedioic acid	HMDB0255383	Lipids and lipid-like molecules	Fatty Acyls	Fatty acids and conjugates	NA	**	neg
585.48911.4	2.1209e-94	0.609991	0.971	0.723	1.12832e-91	585.489	(3-Fluorooxy-2-hexadecanoyloxypropyl) hexadecanoate	HMDB0260150	Lipids and lipid-like molecules	Fatty Acyls	Fatty acid esters	NA	**	neg
283.25574.3	1.57547e-46	0.607573	0.65	0.436	8.38148e-44	283.256	NA	NA	NA	NA	NA	NA	NA	neg
588.50819.3	1.43588e-12	0.604198	0.169	0.097	7.63889e-10	588.508	NA	NA	NA	NA	NA	NA	NA	neg
589.52058.3	9.7005e-57	0.598214	0.813	0.549	5.16067e-54	589.521	Polyoxyethylene dioleate	HMDB0032475	Lipids and lipid-like molecules	Fatty Acyls	Fatty acid esters	NA	**	neg
447.25183.2	9.35403e-62	0.577629	0.821	0.587	4.97634e-59	447.252	Algesterone acetophenide	HMDB0248135	Lipids and lipid-like molecules	Steroids and steroid derivatives	Pregnane steroids	NA	**	neg
317.22558.1	1.05043e-10	0.577452	0.146	0.085	5.5883e-08	317.226	(Z)-13-Octadecenoic acid; 7Z-octadecenoic acid; Octadec-9-enoic Acid	HMDB0041480; HMDB0062242; HMDB0062703	Lipids and lipid-like molecules; Lipids and lipid-like molecules; Lipids and lipid-like molecules	Fatty Acyls; Fatty Acyls; Fatty Acyls	Fatty acids and conjugates; Fatty acids and conjugates; Fatty acids and conjugates	; ;	*	neg
284.26762.2	4.46263e-46	0.576183	0.699	0.489	2.37412e-43	284.268	NA	NA	NA	NA	NA	NA	NA	neg
155.10786.1	1.11793e-21	0.565398	0.396	0.259	5.94739e-19	155.108	2,4-Nonanedione; 2-Nonenoic acid; Hept-trans-2-en-1-yl acetate; 2-Hydroxy-2,6,6-trimethylcyclohexanone; (E)-2-Ethyl heptenoate	HMDB0031263; HMDB0031271; HMDB0032307; HMDB0037023; HMDB0059840	Organic oxygen compounds; Lipids and lipid-like molecules; Organic acids and derivatives; Organic oxygen compounds; Lipids and lipid-like molecules	Organooxygen compounds; Fatty Acyls; Carboxylic acids and derivatives; Organooxygen compounds; Fatty Acyls	Carbonyl compounds; Fatty acids and conjugates; Carboxylic acid derivatives; Carbonyl compounds; Fatty acid esters	; ; ; ;	*	neg
329.23412.3	2.59695e-11	0.557466	0.19	0.119	1.38158e-08	329.234	9,12,13-TriHOME; 9,10,13-TriHOME; 5,8,12-Trihydroxy-9-octadecenoic acid; (9S,10E,12S,13S)-9,12,13-Trihydroxy-10-octadecenoic acid	HMDB0004708; HMDB0004710; HMDB0030936; HMDB0038555	Lipids and lipid-like molecules; Lipids and lipid-like molecules; Lipids and lipid-like molecules; Lipids and lipid-like molecules	Fatty Acyls; Fatty Acyls; Fatty Acyls; Fatty Acyls	Fatty acids and conjugates; Fatty acids and conjugates; Fatty acids and conjugates; Fatty acids and conjugates	C14833; ; ;	*	neg
235.17043.2	9.24768e-11	0.532459	0.189	0.119	4.91976e-08	235.17	Capsidiol	HMDB0002352	Lipids and lipid-like molecules	Prenol lipids	Sesquiterpenoids	C09627	*	neg
188.06161.4	7.48389e-36	0.519283	0.532	0.324	3.98143e-33	188.062	NA	NA	NA	NA	NA	NA	NA	neg
164.95716.1	2.0228e-17	0.499948	0.301	0.181	1.07613e-14	164.957	NA	NA	NA	NA	NA	NA	NA	neg
281.24030.1	0.000307227	0.499151	0.107	0.076	0.163445	281.24	NA	NA	NA	NA	NA	NA	NA	neg
325.23891.3	2.06938e-91	0.490232	0.98	0.804	1.10091e-88	325.239	1-Acetoxy-2-hydroxy-16-heptadecen-4-one; Avocadyne 2-acetate; Avocadyne 1-acetate; Avocadyne 4-acetate	HMDB0031006; HMDB0031047; HMDB0031048; HMDB0031049	Lipids and lipid-like molecules; Lipids and lipid-like molecules; Lipids and lipid-like molecules; Lipids and lipid-like molecules	Fatty Acyls; Fatty Acyls; Fatty Acyls; Fatty Acyls	Fatty alcohols; Fatty alcohols; Fatty alcohols; Fatty alcohols	; ; ;	*	neg
562.49336.3	3.20738e-140	0.484649	1	0.912	1.70633e-137	562.493	NA	NA	NA	NA	NA	NA	NA	neg
280.23683.3	4.09428e-199	0.48161	1	0.975	2.17816e-196	280.237	NA	NA	NA	NA	NA	NA	NA	neg
279.23269.3	2.89094e-230	0.47878	1	1	1.53798e-227	279.233	FA(18:2); Bovinic acid; (9E,11E)-Octadecadienoic acid; Linoelaidic acid; Mangiferic acid; 5-Octadecynoic acid; C18:2; Octadecadienoate	HMDB0000673; HMDB0003797; HMDB0005047; HMDB0006270; HMDB0029800; HMDB0031097; HMDB0062238; HMDB0062784	Lipids and lipid-like molecules; Lipids and lipid-like molecules; Lipids and lipid-like molecules; Lipids and lipid-like molecules; Lipids and lipid-like molecules; Lipids and lipid-like molecules; Lipids and lipid-like molecules; Lipids and lipid-like molecules	Fatty Acyls; Fatty Acyls; Fatty Acyls; Fatty Acyls; Fatty Acyls; Fatty Acyls; Fatty Acyls; Fatty Acyls	Lineolic acids and derivatives; Lineolic acids and derivatives; Lineolic acids and derivatives; Lineolic acids and derivatives; Lineolic acids and derivatives; Fatty acids and conjugates; Lineolic acids and derivatives; Lineolic acids and derivatives	C01595; C04056; ; ; ; ; ;	**	neg
304.23648.3	4.21414e-113	0.47685	0.999	0.872	2.24192e-110	304.236	NA	NA	NA	NA	NA	NA	NA	neg
638.54614.3	4.31426e-20	0.470775	0.481	0.328	2.29519e-17	638.546	NA	NA	NA	NA	NA	NA	NA	neg
561.49025.3	2.49906e-174	0.466706	1	0.971	1.3295e-171	561.49	DG(33:1)	HMDB0007072	Lipids and lipid-like molecules	Glycerolipids	Diradylglycerols	NA	**	neg
590.52394.3	8.61616e-08	0.465767	0.173	0.116	4.5838e-05	590.524	NA	NA	NA	NA	NA	NA	NA	neg
277.21727.4	5.80448e-123	0.465667	0.997	0.902	3.08799e-120	277.217	FA(18:3); Calendic acid; Punicic acid; Linolenelaidic acid	HMDB0001388; HMDB0030962; HMDB0030963; HMDB0030964	Lipids and lipid-like molecules; Lipids and lipid-like molecules; Lipids and lipid-like molecules; Lipids and lipid-like molecules	Fatty Acyls; Fatty Acyls; Fatty Acyls; Fatty Acyls	Lineolic acids and derivatives; Lineolic acids and derivatives; Lineolic acids and derivatives; Lineolic acids and derivatives	C06427; ; ;	**	neg
537.48863.3	3.27748e-120	0.462803	0.999	0.888	1.74362e-117	537.489	FAHFA(16:0/9-O-18:0); FAHFA(16:0/5-O-18:0); FAHFA(16:0/10-O-18:0); FAHFA(16:0/12-O-18:0); FAHFA(16:0/7-O-18:0); FAHFA(16:0/8-O-18:0); FAHFA(16:0/11-O-18:0); FAHFA(16:0/13-O-18:0); FAHFA(18:0/5-O-16:0); FAHFA(18:0/7-O-16:0); FAHFA(18:0/8-O-16:0); FAHFA(18:0/9-O-16:0); FAHFA(18:0/10-O-16:0); FAHFA(18:0/11-O-16:0); FAHFA(18:0/12-O-16:0); FAHFA(18:0/13-O-16:0); FAHFA(16:0/6-O-18:0); FAHFA(18:0/6-O-16…	HMDB0112106; HMDB0112107; HMDB0112111; HMDB0112113; HMDB0112116; HMDB0112118; HMDB0112119; HMDB0112121; HMDB0112146; HMDB0112147; HMDB0112148; HMDB0112149; HMDB0112150; HMDB0112151; HMDB0112152; HMDB0112153; HMDB0112176; HMDB0112179	Lipids and lipid-like molecules; Lipids and lipid-like molecules; Lipids and lipid-like molecules; Lipids and lipid-like molecules; Lipids and lipid-like molecules; Lipids and lipid-like molecules; Lipids and lipid-like molecules; Lipids and lipid-like molecules; Lipids and lipid-like molecules; Lipids and lipid-like molecules; Lipids and lipid-like molecules; Lipids and lipid-like molecules; Lip…	Fatty Acyls; Fatty Acyls; Fatty Acyls; Fatty Acyls; Fatty Acyls; Fatty Acyls; Fatty Acyls; Fatty Acyls; Fatty Acyls; Fatty Acyls; Fatty Acyls; Fatty Acyls; Fatty Acyls; Fatty Acyls; Fatty Acyls; Fatty Acyls; Fatty Acyls; Fatty Acyls	Fatty acids and conjugates; Fatty acids and conjugates; Fatty acids and conjugates; Fatty acids and conjugates; Fatty acids and conjugates; Fatty acids and conjugates; Fatty acids and conjugates; Fatty acids and conjugates; Fatty acids and conjugates; Fatty acids and conjugates; Fatty acids and conjugates; Fatty acids and conjugates; Fatty acids and conjugates; Fatty acids and conjugates; Fatty a…	; ; ; ; ; ; ; ; ; ; ; ; ; ; ; ; ;	**	neg
566.52416.3	1.39389e-11	0.457864	0.347	0.255	7.41551e-09	566.524	NA	NA	NA	NA	NA	NA	NA	neg
528.27329.2	2.26162e-98	0.453511	0.979	0.842	1.20318e-95	528.273	(5Z)-7-[(1R,2R,5S)-5-Hydroxy-2-[(1E,3S,5Z)-3-hydroxyocta-1,5-dien-1-yl]-3-oxocyclopentyl]hept-5-enoylcarnitine	HMDB0241876	Lipids and lipid-like molecules	Fatty Acyls	Eicosanoids	NA	**	neg
609.47517.2	5.47601e-99	0.443114	0.985	0.866	2.91324e-96	609.475	DG(32:2)	HMDB0007016	Lipids and lipid-like molecules	Fatty Acyls	Lineolic acids and derivatives	NA	*	neg
307.26475.2	4.87777e-70	0.438346	0.979	0.795	2.59498e-67	307.265	FA(20:2); Sclareol; 8Z,11Z-eicosadienoic acid	HMDB0005060; HMDB0036827; HMDB0062432	Lipids and lipid-like molecules; Lipids and lipid-like molecules; Lipids and lipid-like molecules	Fatty Acyls; Prenol lipids; Fatty Acyls	Fatty acids and conjugates; Diterpenoids; Fatty acids and conjugates	C16525; C09183;	**	neg
657.51185.3	6.68406e-11	0.436795	0.3	0.208	3.55592e-08	657.512	DG(18:0/20:4(6E,8Z,11Z,14Z)+=O(5)/0:0); DG(20:4(6E,8Z,11Z,14Z)+=O(5)/18:0/0:0); DG(18:0/0:0/20:4(6E,8Z,11Z,14Z)+=O(5)); DG(20:4(6E,8Z,11Z,14Z)+=O(5)/0:0/18:0); DG(18:0/20:4(5Z,8Z,11Z,13E)+=O(15)/0:0); DG(20:4(5Z,8Z,11Z,13E)+=O(15)/18:0/0:0); DG(18:0/0:0/20:4(5Z,8Z,11Z,13E)+=O(15)); DG(20:4(5Z,8Z,11Z,13E)+=O(15)/0:0/18:0); DG(18:0/20:5(5Z,8Z,11Z,14Z,16E)-OH(18R)/0:0); DG(20:5(5Z,8Z,11Z,14Z,16E)-OH…	HMDB0295907; HMDB0295908; HMDB0295909; HMDB0295910; HMDB0295911; HMDB0295912; HMDB0295913; HMDB0295914; HMDB0295935; HMDB0295936; HMDB0295937; HMDB0295938; HMDB0295939; HMDB0295940; HMDB0295941; HMDB0295942; HMDB0295943; HMDB0295944; HMDB0295945; HMDB0295946; HMDB0295947; HMDB0295948; HMDB0295949; HMDB0295950; HMDB0299648; HMDB0299649; HMDB0299650; HMDB0299651; HMDB0299652; HMDB0299653; HMDB02996…	Unclassified; Unclassified; Unclassified; Unclassified; Unclassified; Unclassified; Unclassified; Unclassified; Unclassified; Unclassified; Unclassified; Unclassified; Unclassified; Unclassified; Unclassified; Unclassified; Unclassified; Unclassified; Unclassified; Unclassified; Unclassified; Unclassified; Unclassified; Unclassified; Unclassified; Unclassified; Unclassified; Unclassified; Unclass…	Unclassified; Unclassified; Unclassified; Unclassified; Unclassified; Unclassified; Unclassified; Unclassified; Unclassified; Unclassified; Unclassified; Unclassified; Unclassified; Unclassified; Unclassified; Unclassified; Unclassified; Unclassified; Unclassified; Unclassified; Unclassified; Unclassified; Unclassified; Unclassified; Unclassified; Unclassified; Unclassified; Unclassified; Unclass…	Unclassified; Unclassified; Unclassified; Unclassified; Unclassified; Unclassified; Unclassified; Unclassified; Unclassified; Unclassified; Unclassified; Unclassified; Unclassified; Unclassified; Unclassified; Unclassified; Unclassified; Unclassified; Unclassified; Unclassified; Unclassified; Unclassified; Unclassified; Unclassified; Unclassified; Unclassified; Unclassified; Unclassified; Unclass…	; ; ; ; ; ; ; ; ; ; ; ; ; ; ; ; ; ; ; ; ; ; ; ; ; ; ; ; ; ; ; ; ; ; ; ; ; ; ; ; ; ; ; ; ; ; ;	*	neg
417.26848.3	1.27535e-14	0.436542	0.429	0.312	6.78485e-12	417.268	NA	NA	NA	NA	NA	NA	NA	neg
305.24862.3	2.73347e-118	0.434132	0.999	0.908	1.45421e-115	305.249	FA(20:3); 5,8,11-Eicosatrienoic acid; Sciadonic acid; Sagittariol	HMDB0002925; HMDB0010378; HMDB0031058; HMDB0036835	Lipids and lipid-like molecules; Lipids and lipid-like molecules; Lipids and lipid-like molecules; Lipids and lipid-like molecules	Fatty Acyls; Fatty Acyls; Fatty Acyls; Prenol lipids	Fatty acids and conjugates; Fatty acids and conjugates; Fatty acids and conjugates; Diterpenoids	C03242; ; ;	**	neg
256.23637.2	2.21311e-112	0.432082	0.997	0.878	1.17738e-109	256.236	NA	NA	NA	NA	NA	NA	NA	neg
251.12894.1	5.83307e-06	0.431721	0.106	0.068	0.00310319	251.129	2,2,4,4-Tetramethyl-6-(1-oxobutyl)-1,3,5-cyclohexanetrione; QH(2)	HMDB0033197; HMDB0059661	Lipids and lipid-like molecules; Lipids and lipid-like molecules	Prenol lipids; Prenol lipids	Monoterpenoids; Quinone and hydroquinone lipids	;	*	neg
565.52030.4	5.82921e-43	0.419346	0.918	0.729	3.10114e-40	565.52	FAHFA(18:0/9-O-18:0); FAHFA(18:0/12-O-18:0); FAHFA(18:0/5-O-18:0); FAHFA(18:0/7-O-18:0); FAHFA(18:0/8-O-18:0); FAHFA(18:0/10-O-18:0); FAHFA(18:0/11-O-18:0); FAHFA(18:0/13-O-18:0); FAHFA(18:0/6-O-18:0)	HMDB0112112; HMDB0112120; HMDB0112128; HMDB0112129; HMDB0112130; HMDB0112131; HMDB0112132; HMDB0112133; HMDB0112177	Lipids and lipid-like molecules; Lipids and lipid-like molecules; Lipids and lipid-like molecules; Lipids and lipid-like molecules; Lipids and lipid-like molecules; Lipids and lipid-like molecules; Lipids and lipid-like molecules; Lipids and lipid-like molecules; Lipids and lipid-like molecules	Fatty Acyls; Fatty Acyls; Fatty Acyls; Fatty Acyls; Fatty Acyls; Fatty Acyls; Fatty Acyls; Fatty Acyls; Fatty Acyls	Fatty acids and conjugates; Fatty acids and conjugates; Fatty acids and conjugates; Fatty acids and conjugates; Fatty acids and conjugates; Fatty acids and conjugates; Fatty acids and conjugates; Fatty acids and conjugates; Fatty acids and conjugates	; ; ; ; ; ; ; ;	**	neg
301.16587.3	0.000155295	0.403704	0.123	0.089	0.0826167	301.166	Glycerol tributanoate	HMDB0031094	Lipids and lipid-like molecules	Glycerolipids	Triradylcglycerols	C13870	*	neg
635.52732.3	1.93086e-85	0.401297	0.996	0.89	1.02722e-82	635.527	DG(18:0/18:1(12Z)-O(9S,10R)/0:0); DG(18:1(12Z)-O(9S,10R)/18:0/0:0); DG(18:0/0:0/18:1(12Z)-O(9S,10R)); DG(18:1(12Z)-O(9S,10R)/0:0/18:0); DG(18:0/18:1(9Z)-O(12,13)/0:0); DG(18:1(9Z)-O(12,13)/18:0/0:0); DG(18:0/0:0/18:1(9Z)-O(12,13)); DG(18:1(9Z)-O(12,13)/0:0/18:0); DG(i-18:0/18:1(12Z)-O(9S,10R)/0:0); DG(18:1(12Z)-O(9S,10R)/i-18:0/0:0); DG(i-18:0/0:0/18:1(12Z)-O(9S,10R)); DG(18:1(12Z)-O(9S,10R)/0:0/…	HMDB0295927; HMDB0295928; HMDB0295929; HMDB0295930; HMDB0295931; HMDB0295932; HMDB0295933; HMDB0295934; HMDB0299668; HMDB0299669; HMDB0299670; HMDB0299671; HMDB0299672; HMDB0299673; HMDB0299674; HMDB0299675	Unclassified; Unclassified; Unclassified; Unclassified; Unclassified; Unclassified; Unclassified; Unclassified; Unclassified; Unclassified; Unclassified; Unclassified; Unclassified; Unclassified; Unclassified; Unclassified	Unclassified; Unclassified; Unclassified; Unclassified; Unclassified; Unclassified; Unclassified; Unclassified; Unclassified; Unclassified; Unclassified; Unclassified; Unclassified; Unclassified; Unclassified; Unclassified	Unclassified; Unclassified; Unclassified; Unclassified; Unclassified; Unclassified; Unclassified; Unclassified; Unclassified; Unclassified; Unclassified; Unclassified; Unclassified; Unclassified; Unclassified; Unclassified	; ; ; ; ; ; ; ; ; ; ; ; ; ; ;	*	neg
303.23278.3	6.7869e-142	0.398954	1	0.99	3.61063e-139	303.233	FA(20:4); Cis-8,11,14,17-Eicosatetraenoic acid	HMDB0001043; HMDB0002177	Lipids and lipid-like molecules; Lipids and lipid-like molecules	Fatty Acyls; Fatty Acyls	Fatty acids and conjugates; Fatty acids and conjugates	C00219;	**	neg
331.26438.3	1.40801e-16	0.39486	0.536	0.399	7.49063e-14	331.264	FA(22:4); 1-Hydroxy-1-phenyl-3-hexadecanone; 3-Hydroxy-1-phenyl-1-hexadecanone; Ethyl Arachidonate	HMDB0002226; HMDB0035676; HMDB0035677; HMDB0062725	Lipids and lipid-like molecules; Lipids and lipid-like molecules; Lipids and lipid-like molecules; Lipids and lipid-like molecules	Fatty Acyls; Fatty Acyls; Fatty Acyls; Fatty Acyls	Fatty acids and conjugates; Fatty alcohols; Fatty alcohols; Fatty acid esters	C16527; ; ;	**	neg
301.23867.2	3.26757e-05	0.390035	0.146	0.104	0.0173835	301.239	MG(14:0)	HMDB0011530	Lipids and lipid-like molecules	Glycerolipids	Monoradylglycerols	NA	*	neg
659.52650.3	1.26735e-05	0.385752	0.17	0.122	0.0067423	659.527	DG(18:0/20:3(5Z,8Z,11Z)-O(14R,15S)/0:0); DG(20:3(5Z,8Z,11Z)-O(14R,15S)/18:0/0:0); DG(18:0/0:0/20:3(5Z,8Z,11Z)-O(14R,15S)); DG(20:3(5Z,8Z,11Z)-O(14R,15S)/0:0/18:0); DG(18:0/20:3(5Z,8Z,14Z)-O(11S,12R)/0:0); DG(20:3(5Z,8Z,14Z)-O(11S,12R)/18:0/0:0); DG(18:0/0:0/20:3(5Z,8Z,14Z)-O(11S,12R)); DG(20:3(5Z,8Z,14Z)-O(11S,12R)/0:0/18:0); DG(18:0/20:3(5Z,11Z,14Z)-O(8,9)/0:0); DG(20:3(5Z,11Z,14Z)-O(8,9)/18:0/0…	HMDB0295807; HMDB0295808; HMDB0295809; HMDB0295810; HMDB0295811; HMDB0295812; HMDB0295813; HMDB0295814; HMDB0295815; HMDB0295816; HMDB0295817; HMDB0295818; HMDB0295819; HMDB0295820; HMDB0295821; HMDB0295822; HMDB0295823; HMDB0295824; HMDB0295825; HMDB0295826; HMDB0295827; HMDB0295828; HMDB0295829; HMDB0295830; HMDB0295831; HMDB0295832; HMDB0295833; HMDB0295834; HMDB0295835; HMDB0295836; HMDB02958…	Unclassified; Unclassified; Unclassified; Unclassified; Unclassified; Unclassified; Unclassified; Unclassified; Unclassified; Unclassified; Unclassified; Unclassified; Unclassified; Unclassified; Unclassified; Unclassified; Unclassified; Unclassified; Unclassified; Unclassified; Unclassified; Unclassified; Unclassified; Unclassified; Unclassified; Unclassified; Unclassified; Unclassified; Unclass…	Unclassified; Unclassified; Unclassified; Unclassified; Unclassified; Unclassified; Unclassified; Unclassified; Unclassified; Unclassified; Unclassified; Unclassified; Unclassified; Unclassified; Unclassified; Unclassified; Unclassified; Unclassified; Unclassified; Unclassified; Unclassified; Unclassified; Unclassified; Unclassified; Unclassified; Unclassified; Unclassified; Unclassified; Unclass…	Unclassified; Unclassified; Unclassified; Unclassified; Unclassified; Unclassified; Unclassified; Unclassified; Unclassified; Unclassified; Unclassified; Unclassified; Unclassified; Unclassified; Unclassified; Unclassified; Unclassified; Unclassified; Unclassified; Unclassified; Unclassified; Unclassified; Unclassified; Unclassified; Unclassified; Unclassified; Unclassified; Unclassified; Unclass…	; ; ; ; ; ; ; ; ; ; ; ; ; ; ; ; ; ; ; ; ; ; ; ; ; ; ; ; ; ; ; ; ; ; ; ; ; ; ; ; ; ; ; ; ; ; ; ; ; ; ; ; ; ; ; ; ; ; ; ; ; ; ; ; ; ; ; ; ; ; ; ; ; ; ; ; ; ; ; ; ; ; ; ; ; ; ; ; ; ; ; ; ; ; ; ; ; ; ; ; ; ; ; ; ; ; ; ; ; ; ;	*	neg
189.05798.4	6.97117e-74	0.383742	0.988	0.883	3.70866e-71	189.058	Ethyl 4-(acetylthio)butyrate	HMDB0032259	Lipids and lipid-like molecules	Fatty Acyls	Fatty acid esters	NA	**	neg
253.21777.2	4.2831e-66	0.372427	0.996	0.863	2.27861e-63	253.218	Cadinene	HMDB0032182	Lipids and lipid-like molecules	Prenol lipids	Sesquiterpenoids	NA	*	neg
195.13936.2	8.20799e-06	0.371792	0.148	0.102	0.00436665	195.139	Dihydro-5-(2-octenyl)-2(3H)-furanone; Methyl 2-undecynoate; cis-3-Hexenyl trans-4-hexenoate; (Z)-4-Hydroxy-6-dodecenoic acid lactone; Geranyl acetate; Artemisia alcohol acetate; WE(12:2(2E,4Z)); cis-3-Hexenyl cis-3-hexenoate; cis-3-Hexenyl trans-2-hexenoate; Linalyl acetate; Allyl 3-cyclohexylpropionate; Isopulegol acetate; Dihydrocarveol acetate; (S)-Santolina acetate; 3,7-Dimethyl-2,6-octadien-…	HMDB0030867; HMDB0030945; HMDB0031692; HMDB0032331; HMDB0035157; HMDB0036048; HMDB0036599; HMDB0038270; HMDB0038280; HMDB0039522; HMDB0040206; HMDB0040227; HMDB0041469; HMDB0041494; HMDB0061816	Organoheterocyclic compounds; Lipids and lipid-like molecules; Lipids and lipid-like molecules; Organoheterocyclic compounds; Lipids and lipid-like molecules; Organic acids and derivatives; Lipids and lipid-like molecules; Lipids and lipid-like molecules; Lipids and lipid-like molecules; Lipids and lipid-like molecules; Lipids and lipid-like molecules; Lipids and lipid-like molecules; Lipids and …	Lactones; Fatty Acyls; Fatty Acyls; Lactones; Fatty Acyls; Carboxylic acids and derivatives; Fatty Acyls; Fatty Acyls; Fatty Acyls; Prenol lipids; Fatty Acyls; Prenol lipids; Prenol lipids; Carboxylic acids and derivatives; Fatty Acyls	Gamma butyrolactones; Fatty acid esters; Fatty acid esters; Gamma butyrolactones; Fatty alcohol esters; Carboxylic acid derivatives; Fatty acid esters; Fatty acid esters; Fatty acid esters; Monoterpenoids; Fatty acid esters; Monoterpenoids; Monoterpenoids; Carboxylic acid derivatives; Fatty alcohol esters	; ; ; C03107; C09861; ; C08486; ; ; C09863; C12306; ; ; ;	*	neg
393.26253.3	4.20402e-12	0.369993	0.429	0.305	2.23654e-09	393.263	11-Hydroxyeicosatetraenoate glyceryl ester; 2-(14,15-Epoxyeicosatrienoyl) Glycerol	HMDB0012530; HMDB0013651	Lipids and lipid-like molecules; Lipids and lipid-like molecules	Endocannabinoids; Glycerolipids	Unclassified; Monoradylglycerols	;	**	neg
564.50848.3	6.92476e-74	0.368549	0.999	0.891	3.68397e-71	564.508	NA	NA	NA	NA	NA	NA	NA	neg
227.20206.3	1.51342e-22	0.36012	0.441	0.283	8.05138e-20	227.202	FA(14:0); 2,6,10-Trimethylundecanoic acid; 12-Methyltridecanoic acid; 10-Methyltridecanoic acid	HMDB0000806; HMDB0002221; HMDB0031072; HMDB0061781	Lipids and lipid-like molecules; Lipids and lipid-like molecules; Lipids and lipid-like molecules; Lipids and lipid-like molecules	Fatty Acyls; Fatty Acyls; Fatty Acyls; Fatty Acyls	Fatty acids and conjugates; Fatty acids and conjugates; Fatty acids and conjugates; Fatty acids and conjugates	C06424; ; ;	*	neg
211.13440.2	2.16623e-117	0.357656	1	0.961	1.15243e-114	211.134	Cucurbic acid; Dihydrojasmonic acid; Vulgarole; Traumatin	HMDB0029388; HMDB0033601; HMDB0035085; HMDB0037326	Lipids and lipid-like molecules; Lipids and lipid-like molecules; Lipids and lipid-like molecules; Lipids and lipid-like molecules	Fatty Acyls; Fatty Acyls; Prenol lipids; Fatty Acyls	Lineolic acids and derivatives; Lineolic acids and derivatives; Monoterpenoids; Fatty acids and conjugates	; ; ; C16309	*	neg
172.10612.2	2.96222e-28	0.353399	0.827	0.647	1.5759e-25	172.106	NA	NA	NA	NA	NA	NA	NA	neg
637.54222.2	2.88668e-42	0.352915	0.968	0.804	1.53571e-39	637.542	TG(36:0)	HMDB0011188	Lipids and lipid-like molecules	Glycerolipids	Triradylcglycerols	NA	**	neg
188.10121.2	1.5954e-15	0.351679	0.589	0.458	8.48751e-13	188.101	NA	NA	NA	NA	NA	NA	NA	neg
255.23285.2	2.64985e-217	0.339812	1	1	1.40972e-214	255.233	FA(16:0); Trimethyltridecanoic acid; Isopalmitic acid; Butyl dodecanoate; Dodecyl butyrate; Hexyl decanoate; Octyl octanoate; Ethyl tetradecanoate; Dodecyl 2-methylpropanoate	HMDB0000220; HMDB0002396; HMDB0031068; HMDB0032065; HMDB0032249; HMDB0032324; HMDB0033166; HMDB0034153; HMDB0036210	Lipids and lipid-like molecules; Lipids and lipid-like molecules; Lipids and lipid-like molecules; Lipids and lipid-like molecules; Lipids and lipid-like molecules; Lipids and lipid-like molecules; Lipids and lipid-like molecules; Lipids and lipid-like molecules; Lipids and lipid-like molecules	Fatty Acyls; Prenol lipids; Fatty Acyls; Fatty Acyls; Fatty Acyls; Fatty Acyls; Fatty Acyls; Fatty Acyls; Fatty Acyls	Fatty acids and conjugates; Sesquiterpenoids; Fatty acids and conjugates; Fatty acid esters; Fatty alcohol esters; Fatty acid esters; Fatty alcohol esters; Fatty acid esters; Fatty alcohol esters	C00249; ; ; ; ; ; ; ;	**	neg
391.24406.3	1.75285e-11	0.338547	0.534	0.413	9.32515e-09	391.244	NA	NA	NA	NA	NA	NA	NA	neg
612.49397.3	1.4155e-07	0.337756	0.343	0.265	7.53048e-05	612.494	NA	NA	NA	NA	NA	NA	NA	neg
399.27530.1	4.74172e-07	0.336497	0.3	0.227	0.000252259	399.275	Palmitoyl glucuronide	HMDB0010331	Lipids and lipid-like molecules	Fatty Acyls	Fatty acyl glycosides	C03033	**	neg
392.22931.4	4.648e-05	0.334878	0.22	0.173	0.0247274	392.229	3,8-Dihydroxydecanoylcarnitine; 3,6-Dihydroxydecanoylcarnitine; 3,4-Dihydroxydecanoylcarnitine; 3,9-Dihydroxydecanoylcarnitine; 3,7-Dihydroxydecanoylcarnitine; 3,5-Dihydroxydecanoylcarnitine	HMDB0241141; HMDB0241142; HMDB0241143; HMDB0241144; HMDB0241145; HMDB0241146	Lipids and lipid-like molecules; Lipids and lipid-like molecules; Lipids and lipid-like molecules; Lipids and lipid-like molecules; Lipids and lipid-like molecules; Lipids and lipid-like molecules	Fatty Acyls; Fatty Acyls; Fatty Acyls; Fatty Acyls; Fatty Acyls; Fatty Acyls	Fatty acid esters; Fatty acid esters; Fatty acid esters; Fatty acid esters; Fatty acid esters; Fatty acid esters	; ; ; ; ;	*	neg
365.24701.3	5.78067e-33	0.333797	0.95	0.747	3.07532e-30	365.247	QUINGESTANOL; Apo-12'-zeaxanthinal	HMDB0257039; HMDB0302023	Lipids and lipid-like molecules; Lipids and lipid-like molecules	Steroids and steroid derivatives; Prenol lipids	Estrane steroids; Diterpenoids	;	**	neg
375.23930.1	2.73803e-09	0.328043	0.403	0.31	1.45663e-06	375.239	1,6-Bis(cyclohexyloximinocarbonyl)hexane	HMDB0257195	Organic acids and derivatives	Carboximidic acids and derivatives	Unclassified	NA	*	neg
591.53600.3	4.82509e-13	0.32188	0.628	0.484	2.56695e-10	591.536	DG(35:0)	HMDB0007078	Lipids and lipid-like molecules	Glycerolipids	Diradylglycerols	NA	**	neg
563.50493.2	3.82499e-86	0.318698	1	0.967	2.0349e-83	563.505	FAHFA(18:1(9Z)/12-O-18:0)	HMDB0112105	Lipids and lipid-like molecules	Fatty Acyls	Fatty acids and conjugates	NA	**	neg
419.26547.3	5.52556e-11	0.316572	0.528	0.41	2.9396e-08	419.265	NA	NA	NA	NA	NA	NA	NA	neg
227.12930.2	6.40233e-75	0.31643	0.999	0.933	3.40604e-72	227.129	Mifentidine	HMDB0254714	Organoheterocyclic compounds	Azoles	Imidazoles	NA	**	neg
788.54766.4	0.000243013	0.304591	0.248	0.204	0.129283	788.548	DG(20:0/LTE4/0:0); DG(LTE4/20:0/0:0); DG(20:0/0:0/LTE4); DG(LTE4/0:0/20:0); DG(i-20:0/LTE4/0:0); DG(LTE4/i-20:0/0:0); DG(i-20:0/0:0/LTE4); DG(LTE4/0:0/i-20:0)	HMDB0296299; HMDB0296300; HMDB0296301; HMDB0296302; HMDB0300038; HMDB0300039; HMDB0300040; HMDB0300041	Unclassified; Unclassified; Unclassified; Unclassified; Unclassified; Unclassified; Unclassified; Unclassified	Unclassified; Unclassified; Unclassified; Unclassified; Unclassified; Unclassified; Unclassified; Unclassified	Unclassified; Unclassified; Unclassified; Unclassified; Unclassified; Unclassified; Unclassified; Unclassified	; ; ; ; ; ; ;	*	neg
419.30154.3	1.65801e-13	0.303681	0.676	0.52	8.8206e-11	419.302	N-Palmitoyl Lysine	HMDB0241929	Organic acids and derivatives	Carboxylic acids and derivatives	Amino acids, peptides, and analogues	NA	**	neg
281.24896.3	7.67799e-115	0.295968	1	1	4.08469e-112	281.249	petroselinate	HMDB0304458	Lipids and lipid-like molecules	Fatty Acyls	Fatty acids and conjugates	NA	*	neg
125.09726.3	0.00655941	0.293454	0.127	0.101	1	125.097	(E)-2-octenal; 2-Octenal; (3xi,5Z)-1,5-Octadien-3-ol; 2,4,4-Trimethylcyclopentanone; 3-Methyl-3-hepten-2-one; 5-Methyl-5-hepten-2-one; Sulcatone; 2,5-Octadien-1-ol; (3E,5Z)-3,5-Octadien-1-ol; (2E,4E)-2,4-Octadien-1-ol	HMDB0013809; HMDB0030961; HMDB0030966; HMDB0031197; HMDB0031590; HMDB0031591; HMDB0035915; HMDB0040146; HMDB0040149; HMDB0040151	Organic oxygen compounds; Organic oxygen compounds; Lipids and lipid-like molecules; Organic oxygen compounds; Organic oxygen compounds; Organic oxygen compounds; Organic oxygen compounds; Lipids and lipid-like molecules; Lipids and lipid-like molecules; Lipids and lipid-like molecules	Organooxygen compounds; Organooxygen compounds; Fatty Acyls; Organooxygen compounds; Organooxygen compounds; Organooxygen compounds; Organooxygen compounds; Fatty Acyls; Fatty Acyls; Fatty Acyls	Carbonyl compounds; Carbonyl compounds; Fatty alcohols; Carbonyl compounds; Carbonyl compounds; Carbonyl compounds; Carbonyl compounds; Fatty alcohols; Fatty alcohols; Fatty alcohols	; ; ; ; ; ; C07287; ; ;	*	neg
282.25200.3	1.24373e-92	0.290041	1	0.982	6.61664e-90	282.252	NA	NA	NA	NA	NA	NA	NA	neg
390.25013.3	3.81762e-07	0.28445	0.429	0.346	0.000203098	390.25	3-hydroxyundecanoyl carnitine	HMDB0061637	Lipids and lipid-like molecules	Fatty Acyls	Fatty acid esters	NA	*	neg
392.26591.3	2.05023e-24	0.280058	0.961	0.815	1.09072e-21	392.266	NA	NA	NA	NA	NA	NA	NA	neg
465.98639.3	0.00126809	0.277547	0.2	0.164	0.674622	465.986	NA	NA	NA	NA	NA	NA	NA	neg
611.49061.1	2.32269e-23	0.271307	0.931	0.795	1.23567e-20	611.491	DG(15:0/18:1(12Z)-2OH(9,10)/0:0); DG(18:1(12Z)-2OH(9,10)/15:0/0:0); DG(15:0/0:0/18:1(12Z)-2OH(9,10)); DG(18:1(12Z)-2OH(9,10)/0:0/15:0); DG(a-15:0/18:1(12Z)-2OH(9,10)/0:0); DG(18:1(12Z)-2OH(9,10)/a-15:0/0:0); DG(a-15:0/0:0/18:1(12Z)-2OH(9,10)); DG(18:1(12Z)-2OH(9,10)/0:0/a-15:0); DG(i-15:0/18:1(12Z)-2OH(9,10)/0:0); DG(18:1(12Z)-2OH(9,10)/i-15:0/0:0); DG(i-15:0/0:0/18:1(12Z)-2OH(9,10)); DG(18:1(12Z…	HMDB0295299; HMDB0295300; HMDB0295301; HMDB0295302; HMDB0297587; HMDB0297588; HMDB0297589; HMDB0297590; HMDB0299041; HMDB0299042; HMDB0299043; HMDB0299044	Unclassified; Unclassified; Unclassified; Unclassified; Unclassified; Unclassified; Unclassified; Unclassified; Unclassified; Unclassified; Unclassified; Unclassified	Unclassified; Unclassified; Unclassified; Unclassified; Unclassified; Unclassified; Unclassified; Unclassified; Unclassified; Unclassified; Unclassified; Unclassified	Unclassified; Unclassified; Unclassified; Unclassified; Unclassified; Unclassified; Unclassified; Unclassified; Unclassified; Unclassified; Unclassified; Unclassified	; ; ; ; ; ; ; ; ; ; ;	*	neg
267.07354.3	9.99239e-19	0.26922	0.857	0.703	5.31595e-16	267.074	N2-Succinyl-L-ornithine; 4-(Glutamylamino) butanoate; Aspartyl-Valine; Threonylhydroxyproline; L-N-(3-Carboxypropyl)glutamine	HMDB0001199; HMDB0012161; HMDB0028766; HMDB0029062; HMDB0029393	Organic acids and derivatives; Organic acids and derivatives; Organic acids and derivatives; Organic acids and derivatives; Organic acids and derivatives	Carboxylic acids and derivatives; Carboxylic acids and derivatives; Carboxylic acids and derivatives; Carboxylic acids and derivatives; Carboxylic acids and derivatives	Amino acids, peptides, and analogues; Amino acids, peptides, and analogues; Amino acids, peptides, and analogues; Amino acids, peptides, and analogues; Amino acids, peptides, and analogues	C03415; C15767; ; ;	**	neg
327.25434.2	4.61395e-41	0.266404	0.99	0.895	2.45462e-38	327.254	MG(16:1); Avocadene 1-acetate; Avocadene 2-acetate; Avocadene 4-acetate	HMDB0011534; HMDB0031043; HMDB0031044; HMDB0031045	Lipids and lipid-like molecules; Lipids and lipid-like molecules; Lipids and lipid-like molecules; Lipids and lipid-like molecules	Glycerolipids; Fatty Acyls; Fatty Acyls; Fatty Acyls	Monoradylglycerols; Fatty alcohols; Fatty alcohols; Fatty alcohols	; ; ;	*	neg
367.24373.4	0.00139632	0.263499	0.231	0.192	0.742844	367.244	NA	NA	NA	NA	NA	NA	NA	neg
419.28439.3	6.89348e-07	0.258086	0.45	0.357	0.000366733	419.284	NA	NA	NA	NA	NA	NA	NA	neg
215.03275.3	1.64343e-20	-0.262715	1	0.998	8.74304e-18	215.033	Paraxanthine; Theophylline; Theobromine	HMDB0001860; HMDB0001889; HMDB0002825	Organoheterocyclic compounds; Organoheterocyclic compounds; Organoheterocyclic compounds	Imidazopyrimidines; Imidazopyrimidines; Imidazopyrimidines	Purines and purine derivatives; Purines and purine derivatives; Purines and purine derivatives	C13747; C07130; C07480	**	neg
152.03566.2	8.28769e-58	-0.266852	1	0.999	4.40905e-55	152.036	3-Hydroxyanthranilic acid; Mesalazine	HMDB0001476; HMDB0014389	Benzenoids; Benzenoids	Benzene and substituted derivatives; Benzene and substituted derivatives	Benzoic acids and derivatives; Benzoic acids and derivatives	C00632;	*	neg
259.02258.3	6.02056e-18	-0.272935	0.989	0.97	3.20294e-15	259.023	Urolithin D	HMDB0029219	Phenylpropanoids and polyketides	Coumarins and derivatives	Hydroxycoumarins	NA	**	neg
266.00493.3	0.00222104	-0.279676	0.332	0.373	1	266.005	NA	NA	NA	NA	NA	NA	NA	neg
333.09420.3	0.000154031	-0.303728	0.66	0.648	0.0819443	333.094	(S)-a-Amino-2,5-dihydro-5-oxo-4-isoxazolepropanoic acid N2-glucoside	HMDB0029404	Organic oxygen compounds	Organooxygen compounds	Carbohydrates and carbohydrate conjugates	NA	**	neg
466.26566.4	0.000178469	-0.320648	0.281	0.327	0.0949458	466.266	NA	NA	NA	NA	NA	NA	NA	neg
103.04029.1	2.25999e-79	-0.33522	0.988	0.988	1.20232e-76	103.04	3-Hydroxybutyric acid; (S)-3-Hydroxybutyric acid; 4-Hydroxybutyric acid; Ethoxyacetic acid	HMDB0000011; HMDB0000442; HMDB0000710; HMDB0031212	Organic acids and derivatives; Organic acids and derivatives; Lipids and lipid-like molecules; Organic acids and derivatives	Hydroxy acids and derivatives; Hydroxy acids and derivatives; Fatty Acyls; Carboxylic acids and derivatives	Beta hydroxy acids and derivatives; Beta hydroxy acids and derivatives; Fatty acids and conjugates; Carboxylic acids	C01089; C03197; C01991;	*	neg
216.92876.3	0.00329697	-0.351475	0.155	0.192	1	216.929	NA	NA	NA	NA	NA	NA	NA	neg
886.55697.4	4.34349e-06	-0.382524	0.161	0.229	0.00231074	886.557	PS(44:8)	HMDB0112785	Lipids and lipid-like molecules	Glycerophospholipids	Glycerophosphoserines	NA	**	neg
228.06464.3	9.02549e-07	-0.397222	0.233	0.307	0.000480156	228.065	(2r,3r,5s,6r)-2,6-Bis(hydroxymethyl)piperidine-3,4,5-triol; N-Methylglucosamine	HMDB0242543; HMDB0255188	Organoheterocyclic compounds; Organic oxygen compounds	Piperidines; Organooxygen compounds	Unclassified; Carbohydrates and carbohydrate conjugates	;	*	neg
242.05192.2	4.56787e-80	-0.412206	0.998	0.999	2.4301e-77	242.052	NA	NA	NA	NA	NA	NA	NA	neg
226.99664.3	4.01536e-23	-0.420398	0.79	0.817	2.13617e-20	226.997	Oxydemeton-methyl	HMDB0256011	Organosulfur compounds	Sulfoxides	Unclassified	C18664	**	neg
362.05107.3	1.784e-05	-0.429266	0.189	0.25	0.00949088	362.051	Guanosine monophosphate; 8-Oxo-dGMP	HMDB0001397; HMDB0011670	Nucleosides, nucleotides, and analogues; Nucleosides, nucleotides, and analogues	Purine nucleotides; Purine nucleotides	Purine ribonucleotides; Purine deoxyribonucleotides	C00144;	*	neg
208.98453.3	2.15592e-27	-0.43509	0.822	0.865	1.14695e-24	208.985	p-TOLUENESULFONYL FLUORIDE; Phenylmethylsulfonyl fluoride	HMDB0256057; HMDB0256652	Benzenoids; Benzenoids	Benzene and substituted derivatives; Benzene and substituted derivatives	Toluenes; Unclassified	; C06747	*	neg
111.02001.2	3.66466e-05	-0.44158	0.102	0.151	0.019496	111.02	Uracil; 4-Carboxypyrazole	HMDB0000300; HMDB0060760	Organoheterocyclic compounds; Organoheterocyclic compounds	Diazines; Azoles	Pyrimidines and pyrimidine derivatives; Pyrazoles	C00106;	*	neg
230.52987.3	2.06057e-23	-0.457592	0.681	0.742	1.09623e-20	230.53	NA	NA	NA	NA	NA	NA	NA	neg
446.32069.3	1.79108e-06	-0.476658	0.117	0.178	0.000952852	446.321	NA	NA	NA	NA	NA	NA	NA	neg
179.05630.2	2.2251e-81	-0.477003	0.935	0.959	1.18375e-78	179.056	5-Acetylamino-6-amino-3-methyluracil	HMDB0004400	Organic nitrogen compounds	Organonitrogen compounds	N-arylamides	C16366	**	neg
269.08822.3	7.19468e-55	-0.478402	0.985	0.978	3.82757e-52	269.088	Aspartyl-Histidine; Histidylaspartic acid	HMDB0028755; HMDB0028881	Organic acids and derivatives; Organic acids and derivatives	Carboxylic acids and derivatives; Carboxylic acids and derivatives	Amino acids, peptides, and analogues; Amino acids, peptides, and analogues	;	**	neg
91.02874.2	3.9639e-29	-0.488681	0.549	0.665	2.1088e-26	91.0287	NA	NA	NA	NA	NA	NA	NA	neg
216.03619.3	4.98303e-05	-0.489483	0.064	0.105	0.0265097	216.036	6-Chloro-2,3,4,5-tetrahydro-1H-3-benzazepine	HMDB0247043	Organoheterocyclic compounds	Benzazepines	Unclassified	NA	*	neg
128.03545.2	5.7515e-124	-0.489999	0.971	0.987	3.0598e-121	128.035	Pyroglutamic acid; Pyrroline hydroxycarboxylic acid; N-Acryloylglycine; 1-Pyrroline-4-hydroxy-2-carboxylate; dimethadione	HMDB0000267; HMDB0001369; HMDB0001843; HMDB0002234; HMDB0061093	Organic acids and derivatives; Organic acids and derivatives; Organic acids and derivatives; Organoheterocyclic compounds; Organoheterocyclic compounds	Carboxylic acids and derivatives; Carboxylic acids and derivatives; Carboxylic acids and derivatives; Pyrrolines; Azolidines	Amino acids, peptides, and analogues; Amino acids, peptides, and analogues; Amino acids, peptides, and analogues; Unclassified; Oxazolidines	C01879; C04281; ; C04282;	*	neg
125.00134.4	2.80576e-19	-0.495969	0.495	0.569	1.49266e-16	125.001	Hydroxypropionic acid; Glyceraldehyde; Dihydroxyacetone; Methoxyacetic acid	HMDB0000700; HMDB0001051; HMDB0001882; HMDB0041929	Organic acids and derivatives; Organic oxygen compounds; Organic oxygen compounds; Organic acids and derivatives	Hydroxy acids and derivatives; Organooxygen compounds; Organooxygen compounds; Carboxylic acids and derivatives	Beta hydroxy acids and derivatives; Carbohydrates and carbohydrate conjugates; Carbohydrates and carbohydrate conjugates; Carboxylic acids	C01013; C02154; C00184;	*	neg
102.05623.2	4.04588e-88	-0.50428	0.901	0.939	2.15241e-85	102.056	Dimethylglycine; gamma-Aminobutyric acid; L-alpha-Aminobutyric acid; D-alpha-Aminobutyric acid; 2-Aminoisobutyric acid; (S)-beta-Aminoisobutyric acid; (R)-beta-Aminoisobutyric acid; 3-Aminoisobutanoic acid; 3-Aminobutanoic acid; N-Ethylglycine	HMDB0000092; HMDB0000112; HMDB0000452; HMDB0000650; HMDB0001906; HMDB0002166; HMDB0002299; HMDB0003911; HMDB0031654; HMDB0041945	Organic acids and derivatives; Organic acids and derivatives; Organic acids and derivatives; Organic acids and derivatives; Organic acids and derivatives; Organic acids and derivatives; Organic acids and derivatives; Organic acids and derivatives; Organic acids and derivatives; Organic acids and derivatives	Carboxylic acids and derivatives; Carboxylic acids and derivatives; Carboxylic acids and derivatives; Carboxylic acids and derivatives; Carboxylic acids and derivatives; Carboxylic acids and derivatives; Carboxylic acids and derivatives; Carboxylic acids and derivatives; Carboxylic acids and derivatives; Carboxylic acids and derivatives	Amino acids, peptides, and analogues; Amino acids, peptides, and analogues; Amino acids, peptides, and analogues; Amino acids, peptides, and analogues; Amino acids, peptides, and analogues; Amino acids, peptides, and analogues; Amino acids, peptides, and analogues; Amino acids, peptides, and analogues; Amino acids, peptides, and analogues; Amino acids, peptides, and analogues	C01026; C00334; C02356; C02261; C03665; C03284; C01205; C05145; ; C11735	*	neg
146.04581.2	8.18778e-249	-0.520157	1	1	4.3559e-246	146.046	7-Methylguanine; 3-Methylguanine	HMDB0000897; HMDB0001566	Organoheterocyclic compounds; Organoheterocyclic compounds	Imidazopyrimidines; Imidazopyrimidines	Purines and purine derivatives; Purines and purine derivatives	C02242; C02230	**	neg
132.03024.3	2.8736e-227	-0.524264	1	1	1.52875e-224	132.03	Guanine; 2-Hydroxyadenine; 8-Hydroxyadenine	HMDB0000132; HMDB0000403; HMDB0000542	Organoheterocyclic compounds; Organoheterocyclic compounds; Organoheterocyclic compounds	Imidazopyrimidines; Imidazopyrimidines; Imidazopyrimidines	Purines and purine derivatives; Purines and purine derivatives; Purines and purine derivatives	C00242; ;	**	neg
358.019	4.02817e-07	-0.542837	0.138	0.204	0.000214299	358.019	Pirinixic acid	HMDB0256601	Organosulfur compounds	Thioethers	Aryl thioethers	C15617	*	neg
147.04960.2	2.18623e-165	-0.547158	0.96	0.986	1.16307e-162	147.05	NA	NA	NA	NA	NA	NA	NA	neg
78.95912.3	1.24911e-123	-0.559577	0.964	0.989	6.64525e-121	78.9591	NA	NA	NA	NA	NA	NA	NA	neg
189.97631.3	9.62222e-23	-0.578497	0.481	0.573	5.11902e-20	189.976	NA	NA	NA	NA	NA	NA	NA	neg
162.94017.3	7.66573e-65	-0.578651	0.894	0.946	4.07817e-62	162.94	NA	NA	NA	NA	NA	NA	NA	neg
96.96985.3	6.6904e-173	-0.580541	1	1	3.55929e-170	96.9698	Hydrogen carbonate	HMDB0000595	Organic acids and derivatives	Organic carbonic acids and derivatives	Organic carbonic acids	C01353	*	neg
117.01946.1	6.1321e-228	-0.584602	1	1	3.26228e-225	117.019	Hypoxanthine	HMDB0000157	Organoheterocyclic compounds	Imidazopyrimidines	Purines and purine derivatives	C00262	**	neg
364.95693.3	2.1226e-08	-0.602863	0.044	0.1	1.12923e-05	364.957	NA	NA	NA	NA	NA	NA	NA	neg
140.012	2.20831e-235	-0.605841	0.979	0.996	1.17482e-232	140.012	L-Serine; D-Serine	HMDB0000187; HMDB0003406	Organic acids and derivatives; Organic acids and derivatives	Carboxylic acids and derivatives; Carboxylic acids and derivatives	Amino acids, peptides, and analogues; Amino acids, peptides, and analogues	C00065; C00740	*	neg
246.99767.3	8.36656e-17	-0.61209	0.354	0.458	4.45101e-14	246.998	NA	NA	NA	NA	NA	NA	NA	neg
246.95102.2	9.39342e-66	-0.614121	0.917	0.924	4.9973e-63	246.951	NA	NA	NA	NA	NA	NA	NA	neg
197.92142.3	4.82274e-19	-0.621254	0.389	0.494	2.5657e-16	197.921	NA	NA	NA	NA	NA	NA	NA	neg
88.04039.3	2.21675e-12	-0.636022	0.168	0.268	1.17931e-09	88.0404	Aziridine	HMDB0248809	Organoheterocyclic compounds	Aziridines	Unclassified	C11687	*	neg
360.971	2.28965e-06	-0.640962	0.059	0.106	0.0012181	360.971	NA	NA	NA	NA	NA	NA	NA	neg
195.05102.2	1.76876e-259	-0.641934	0.999	1	9.40978e-257	195.051	1,3-Dimethyluric acid; 3,7-Dimethyluric acid; 1,9-Dimethyluric acid; 7,9-Dimethyluric acid; 1,7-Dimethyluric acid	HMDB0001857; HMDB0001982; HMDB0002026; HMDB0004308; HMDB0011103	Organoheterocyclic compounds; Organoheterocyclic compounds; Organoheterocyclic compounds; Organoheterocyclic compounds; Organoheterocyclic compounds	Imidazopyrimidines; Imidazopyrimidines; Imidazopyrimidines; Imidazopyrimidines; Imidazopyrimidines	Purines and purine derivatives; Purines and purine derivatives; Purines and purine derivatives; Purines and purine derivatives; Purines and purine derivatives	; C16360; ; ; C16356	**	neg
277.03307.3	1.57103e-37	-0.646877	0.5	0.616	8.35786e-35	277.033	Caffeoylmalic acid	HMDB0029318	Phenylpropanoids and polyketides	Cinnamic acids and derivatives	Hydroxycinnamic acids and derivatives	NA	**	neg
308.09878.2	2.05542e-88	-0.646898	0.759	0.859	1.09348e-85	308.099	N-Acetylneuraminic acid; N-Acetyl-a-neuraminic acid	HMDB0000230; HMDB0000773	Organic oxygen compounds; Organic oxygen compounds	Organooxygen compounds; Organooxygen compounds	Carbohydrates and carbohydrate conjugates; Carbohydrates and carbohydrate conjugates	C19910; C19909	**	neg
134.91628.3	2.28774e-06	-0.649413	0.21	0.272	0.00121708	134.916	NA	NA	NA	NA	NA	NA	NA	neg
135.92117.2	4.68624e-10	-0.659044	0.191	0.271	2.49308e-07	135.921	NA	NA	NA	NA	NA	NA	NA	neg
300.04903.2	1.43006e-96	-0.675475	0.752	0.855	7.60792e-94	300.049	2-Chloroadenosine; 8-Chloroadenosine	HMDB0245063; HMDB0247426	Nucleosides, nucleotides, and analogues; Nucleosides, nucleotides, and analogues	Purine nucleosides; Purine nucleosides	Unclassified; Unclassified	;	**	neg
175.02523.3	1.0365e-68	-0.689769	0.787	0.88	5.51416e-66	175.025	6-(Hydroxymethyl)-2,4(1H,3H)-pteridinedione	HMDB0033245	Organoheterocyclic compounds	Pteridines and derivatives	Unclassified	NA	**	neg
173.00939.3	7.26583e-10	-0.693588	0.064	0.135	3.86542e-07	173.009	cis-Aconitic acid; trans-Aconitic acid; Dehydroascorbic acid	HMDB0000072; HMDB0000958; HMDB0001264	Organic acids and derivatives; Organic acids and derivatives; Organoheterocyclic compounds	Carboxylic acids and derivatives; Carboxylic acids and derivatives; Lactones	Tricarboxylic acids and derivatives; Tricarboxylic acids and derivatives; Gamma butyrolactones	C00417; C02341; C05422	*	neg
187.00170.2	1.8338e-22	-0.701446	0.357	0.485	9.75582e-20	187.002	NA	NA	NA	NA	NA	NA	NA	neg
274.03355.4	1.98659e-09	-0.742519	0.101	0.172	1.05686e-06	274.034	5-Phosphoribosylamine	HMDB0001128	Organic oxygen compounds	Organooxygen compounds	Carbohydrates and carbohydrate conjugates	C03090	*	neg
228.99380.3	7.10985e-10	-0.745928	0.113	0.189	3.78244e-07	228.994	NA	NA	NA	NA	NA	NA	NA	neg
244.02282.4	2.54424e-11	-0.748514	0.053	0.128	1.35354e-08	244.023	O-Phosphohomoserine; O-Phosphothreonine	HMDB0003484; HMDB0011185	Organic acids and derivatives; Organic acids and derivatives	Carboxylic acids and derivatives; Carboxylic acids and derivatives	Amino acids, peptides, and analogues; Amino acids, peptides, and analogues	C01102; C12147	*	neg
159.96558.3	1.17454e-141	-0.768827	0.959	0.992	6.24855e-139	159.966	NA	NA	NA	NA	NA	NA	NA	neg
326.10973.4	7.62513e-32	-0.780235	0.323	0.486	4.05657e-29	326.11	N-(1-Deoxy-1-fructosyl)threonine	HMDB0037843	Organic oxygen compounds	Organooxygen compounds	Carbohydrates and carbohydrate conjugates	NA	*	neg
362.95960.3	3.22187e-13	-0.792199	0.069	0.159	1.71403e-10	362.96	NA	NA	NA	NA	NA	NA	NA	neg
124.007	0	-0.800179	1	1	0	124.007	Taurine	HMDB0000251	Organic acids and derivatives	Organic sulfonic acids and derivatives	Organosulfonic acids and derivatives	C00245	*	neg
162.95710.4	3.4232e-15	-0.820186	0.195	0.297	1.82114e-12	162.957	Potassium lactate	HMDB0303745	Organic acids and derivatives	Carboxylic acids and derivatives	Carboxylic acid derivatives	NA	*	neg
239.01703.2	9.4089e-20	-0.8294	0.151	0.287	5.00553e-17	239.017	L-Cystine	HMDB0000192	Organic acids and derivatives	Carboxylic acids and derivatives	Amino acids, peptides, and analogues	C00491	*	neg
132.94637.3	4.23726e-13	-0.833942	0.12	0.216	2.25422e-10	132.946	NA	NA	NA	NA	NA	NA	NA	neg
254.01551.3	3.13373e-63	-0.84617	0.534	0.705	1.66714e-60	254.016	s-Allyl cysteine sulfoxide	HMDB0257393	Organic acids and derivatives	Carboxylic acids and derivatives	Amino acids, peptides, and analogues	NA	*	neg
245.05447.3	4.93889e-20	-0.850338	0.151	0.286	2.62749e-17	245.054	NA	NA	NA	NA	NA	NA	NA	neg
224.95798.4	7.55618e-20	-0.850667	0.219	0.342	4.01989e-17	224.958	NA	NA	NA	NA	NA	NA	NA	neg
225.06208.3	5.21271e-23	-0.860019	0.193	0.338	2.77316e-20	225.062	5-Acetylamino-6-formylamino-3-methyluracil	HMDB0011105	Organoheterocyclic compounds	Diazines	Pyrimidines and pyrimidine derivatives	C16365	**	neg
148.05028.4	1.8645e-15	-0.870134	0.04	0.13	9.91915e-13	148.05	NA	NA	NA	NA	NA	NA	NA	neg
126.00340.4	1.19525e-15	-0.909088	0.02	0.1	6.35871e-13	126.003	NA	NA	NA	NA	NA	NA	NA	neg
118.02289.4	2.70083e-19	-0.92864	0.121	0.247	1.43684e-16	118.023	NA	NA	NA	NA	NA	NA	NA	neg
887.56385.4	2.04885e-13	-0.92922	0.033	0.108	1.08999e-10	887.564	PI(38:3)	HMDB0009792	Lipids and lipid-like molecules	Glycerophospholipids	Glycerophosphoinositols	NA	**	neg
506.28875.3	6.98316e-18	-0.929323	0.082	0.195	3.71504e-15	506.289	(10E,15Z)-9,12,13-Trihydroxyoctadeca-10,15-dienoylcarnitine	HMDB0241542	Lipids and lipid-like molecules	Fatty Acyls	Fatty acid esters	NA	*	neg
217.01241.4	2.45e-13	-0.931538	0.109	0.199	1.3034e-10	217.012	alpha-Glycerophosphoric acid, fe(+3) salt (3:2); beta-Glycerophosphoric acid, calcium salt (1:1)	HMDB0000126; HMDB0002520	Lipids and lipid-like molecules; Lipids and lipid-like molecules	Glycerophospholipids; Glycerophospholipids	Glycerophosphates; Glycerophosphates	C00093; C02979	*	neg
187.04237.2	7.48483e-237	-0.931673	0.989	0.996	3.98193e-234	187.042	2-(3-Mercaptopropyl)pentanedioic acid	HMDB0245244	Lipids and lipid-like molecules	Fatty Acyls	Fatty acids and conjugates	NA	**	neg
462.06696.3	4.95047e-19	-0.937309	0.172	0.3	2.63365e-16	462.067	Adenylsuccinic acid	HMDB0000536	Benzenoids	Benzene and substituted derivatives	Biphenyls and derivatives	C03794	*	neg
346.05593.2	4.57398e-49	-0.972364	0.333	0.548	2.43336e-46	346.056	Adenosine monophosphate; 2'-Deoxyguanosine 5'-monophosphate; 3'-AMP; Adenosine 2'-phosphate	HMDB0000045; HMDB0001044; HMDB0003540; HMDB0011617	Nucleosides, nucleotides, and analogues; Nucleosides, nucleotides, and analogues; Nucleosides, nucleotides, and analogues; Organic oxygen compounds	Purine nucleotides; Purine nucleotides; Ribonucleoside 3'-phosphates; Organooxygen compounds	Purine ribonucleotides; Purine deoxyribonucleotides; Unclassified; Carbohydrates and carbohydrate conjugates	C00020; C00362; C01367; C00946	**	neg
709.48395.4	4.06727e-15	-0.983087	0.027	0.107	2.16379e-12	709.484	DG(18:0/PGJ2/0:0); DG(PGJ2/18:0/0:0); DG(18:0/0:0/PGJ2); DG(PGJ2/0:0/18:0); DG(i-18:0/PGJ2/0:0); DG(PGJ2/i-18:0/0:0); DG(i-18:0/0:0/PGJ2); DG(PGJ2/0:0/i-18:0)	HMDB0295879; HMDB0295880; HMDB0295881; HMDB0295882; HMDB0299620; HMDB0299621; HMDB0299622; HMDB0299623	Unclassified; Unclassified; Unclassified; Unclassified; Unclassified; Unclassified; Unclassified; Unclassified	Unclassified; Unclassified; Unclassified; Unclassified; Unclassified; Unclassified; Unclassified; Unclassified	Unclassified; Unclassified; Unclassified; Unclassified; Unclassified; Unclassified; Unclassified; Unclassified	; ; ; ; ; ; ;	*	neg
209.04188.2	2.32355e-78	-1.00779	0.461	0.689	1.23613e-75	209.042	NA	NA	NA	NA	NA	NA	NA	neg
196.05468.3	4.88839e-20	-1.02399	0.053	0.168	2.60063e-17	196.055	NA	NA	NA	NA	NA	NA	NA	neg
270.09136.2	1.3609e-16	-1.04888	0.064	0.164	7.23996e-14	270.091	Carbutamide	HMDB0249664	Benzenoids	Benzene and substituted derivatives	Benzenesulfonamides	NA	*	neg
281.05180.3	1.27289e-29	-1.08895	0.195	0.367	6.77179e-27	281.052	beta-D-3-Ribofuranosyluric acid	HMDB0029920	Organoheterocyclic compounds	Imidazopyrimidines	Purines and purine derivatives	C05513	**	neg
218.06731.4	5.38031e-23	-1.13187	0.031	0.149	2.86233e-20	218.067	8-[(Aminomethyl)sulfanyl]-6-sulfanyloctanoic acid	HMDB0013639	Lipids and lipid-like molecules	Fatty Acyls	Fatty acids and conjugates	NA	*	neg
274.11194.3	7.20985e-50	-1.14816	0.206	0.438	3.83564e-47	274.112	1,3-Di-o-tolylguanidine; 3'-Methyl-4-dimethylaminoazobenzene; 3'-Methyl-dimethylaminoazobenzene; 2-Methyl-4-(dimethylamino)azobenzene; 3-(Imidazol-1-ylmethyl)-2-propan-2-yl-1H-indole	HMDB0244162; HMDB0246103; HMDB0246104; HMDB0246935; HMDB0247324	Benzenoids; Organoheterocyclic compounds; Organoheterocyclic compounds; Organoheterocyclic compounds; Organoheterocyclic compounds	Benzene and substituted derivatives; Azobenzenes; Azobenzenes; Azobenzenes; Indoles and derivatives	Toluenes; Unclassified; Unclassified; Unclassified; Indoles	; ; ; ;	*	neg
323.02867.3	4.06342e-68	-1.19376	0.303	0.546	2.16174e-65	323.029	Uridine 5'-monophosphate; Pseudouridine 5'-phosphate; Uridine 2'-phosphate	HMDB0000288; HMDB0001271; HMDB0011641	Nucleosides, nucleotides, and analogues; Organic oxygen compounds; Organic oxygen compounds	Pyrimidine nucleotides; Organooxygen compounds; Organooxygen compounds	Pyrimidine ribonucleotides; Carbohydrates and carbohydrate conjugates; Carbohydrates and carbohydrate conjugates	C00105; C01168; C03031	**	neg
203.00784.3	1.14197e-27	-1.21046	0.084	0.236	6.07526e-25	203.008	NA	NA	NA	NA	NA	NA	NA	neg
606.07497.4	1.13885e-18	-1.22971	0.016	0.106	6.0587e-16	606.075	Uridine diphosphate-N-acetylglucosamine; Uridine diphosphate-N-acetylgalactosamine; UDP-N-acetyl-D-mannosamine	HMDB0000290; HMDB0000304; HMDB0013112	Nucleosides, nucleotides, and analogues; Nucleosides, nucleotides, and analogues; Nucleosides, nucleotides, and analogues	Pyrimidine nucleotides; Pyrimidine nucleotides; Pyrimidine nucleotides	Pyrimidine nucleotide sugars; Pyrimidine nucleotide sugars; Pyrimidine nucleotide sugars	C00043; ; C01170	**	neg
214.04900.1	9.6614e-258	-1.25515	0.617	0.898	5.13987e-255	214.049	Glucosamine; Fructosamine; beta-D-Glucosamine	HMDB0001514; HMDB0002030; HMDB0030091	Organic oxygen compounds; Organic oxygen compounds; Organic oxygen compounds	Organooxygen compounds; Organooxygen compounds; Organooxygen compounds	Carbohydrates and carbohydrate conjugates; Carbohydrates and carbohydrate conjugates; Carbohydrates and carbohydrate conjugates	C00329; ; C08349	*	neg
685.48414.3	8.04487e-50	-1.3764	0.159	0.383	4.27987e-47	685.484	DG(42:11)	HMDB0007585	Lipids and lipid-like molecules	Glycerolipids	Diradylglycerols	NA	**	neg
185.02219.3	1.48206e-33	-1.41363	0.044	0.206	7.88455e-31	185.022	L-Ribulose	HMDB0003371	Organic oxygen compounds	Organooxygen compounds	Carbohydrates and carbohydrate conjugates	C00508	*	neg
186.04585.2	2.61919e-127	-1.45934	0.36	0.711	1.39341e-124	186.046	NA	NA	NA	NA	NA	NA	NA	neg
244.06758.3	6.59099e-28	-1.59957	0.02	0.148	3.50641e-25	244.068	5H-Pyrido(4,3-b)indole, 7-(6-fluoro-3-pyridinyl)-	HMDB0258664	Organoheterocyclic compounds	Indoles and derivatives	Pyridoindoles	NA	*	neg
713.51474.4	1.8643e-37	-1.67756	0.038	0.21	9.9181e-35	713.515	DG(44:11)	HMDB0007730	Lipids and lipid-like molecules	Glycerolipids	Diradylglycerols	NA	**	neg
711.49933.3	1.70629e-49	-1.71455	0.066	0.287	9.07747e-47	711.499	DG(44:12)	HMDB0007788	Lipids and lipid-like molecules	Glycerolipids	Diradylglycerols	NA	**	neg
354.07334.3	3.42729e-35	-1.72704	0.02	0.177	1.82332e-32	354.073	NA	NA	NA	NA	NA	NA	NA	neg
217.04840.2	7.13159e-54	-1.7489	0.095	0.33	3.79401e-51	217.048	Galactitol; Sorbitol; Mannitol; L-Iditol	HMDB0000107; HMDB0000247; HMDB0000765; HMDB0011632	Organic oxygen compounds; Organic oxygen compounds; Organic oxygen compounds; Organic oxygen compounds	Organooxygen compounds; Organooxygen compounds; Organooxygen compounds; Organooxygen compounds	Carbohydrates and carbohydrate conjugates; Carbohydrates and carbohydrate conjugates; Carbohydrates and carbohydrate conjugates; Carbohydrates and carbohydrate conjugates	C01697; C00794; C00392; C01507	**	neg
354.06296.3	7.15238e-34	-1.80375	0.031	0.188	3.80506e-31	354.063	Benzamil	HMDB0248972	Organoheterocyclic compounds	Diazines	Pyrazines	C13751	**	neg
271.10341.3	1.66851e-36	-1.85934	0.033	0.198	8.87647e-34	271.103	Argininosuccinic acid	HMDB0000052	Organic acids and derivatives	Carboxylic acids and derivatives	Amino acids, peptides, and analogues	C03406	**	neg
275.08878.4	3.28123e-54	-1.92622	0.044	0.273	1.74561e-51	275.089	5'-N-Methylcarboxamidoadenosine	HMDB0246883	Nucleosides, nucleotides, and analogues	Purine nucleosides	Unclassified	NA	**	neg
346.12739.3	3.57586e-45	-1.96831	0.02	0.211	1.90236e-42	346.127	Gum arabic	HMDB0304829	Benzenoids	Benzene and substituted derivatives	Benzoic acids and derivatives	NA	*	neg
319.09150.1	3.95414e-288	-2.00592	0.349	0.851	2.1036e-285	319.091	Tilmacoxib	HMDB0259094	Organoheterocyclic compounds	Azoles	Oxazoles	NA	**	neg
292.07216.4	9.5517e-64	-2.16847	0.04	0.295	5.08151e-61	292.072	N'-[(4-Oxo-4H-chromen-3-yl)methylene]nicotinohydrazide	HMDB0258486	Organoheterocyclic compounds	Benzopyrans	1-benzopyrans	NA	**	neg
874.78459.1	0	1.6912	0.584	0.175	0	874.785	TG(52:3)	HMDB0005384	Lipids and lipid-like molecules	Glycerolipids	Triradylcglycerols	C00422	*	pos
855.73940.2	2.73734e-252	1.56781	0.442	0.12	2.09954e-249	855.739	Galactosylceramide (d44:2)	HMDB0010713	Lipids and lipid-like molecules	Sphingolipids	Glycosphingolipids	NA	*	pos
277.08945.2	0	1.55858	0.763	0.281	0	277.089	Galactosylglycerol; (2R)-1-O-beta-D-Galactopyranosylglycerol	HMDB0006790; HMDB0038664	Lipids and lipid-like molecules; Lipids and lipid-like molecules	Glycerolipids; Glycerolipids	Glycosylglycerols; Glycosylglycerols	C05401;	*	pos
876.79943.2	3.83496e-277	1.51745	0.579	0.204	2.94141e-274	876.799	Glycerol 2,3-di-(9Z-octadecenoate) 1-hexadecanoate; TG(18:1(9Z)/16:0/18:1(9Z))	HMDB0031116; HMDB0049741	Lipids and lipid-like molecules; Unclassified	Glycerolipids; Unclassified	Triradylcglycerols; Unclassified	;	*	pos
520.33933.2	0	1.51406	0.965	0.626	0	520.339	GPC(18:2)	HMDB0010386	Lipids and lipid-like molecules	Glycerophospholipids	Glycerophosphocholines	NA	*	pos
543.32537.2	2.60621e-303	1.50543	0.739	0.356	1.99897e-300	543.325	NA	NA	NA	NA	NA	NA	NA	pos
880.74362.1	4.06249e-231	1.40614	0.521	0.191	3.11593e-228	880.744	NA	NA	NA	NA	NA	NA	NA	pos
639.49580.2	3.97077e-288	1.37591	0.707	0.329	3.04558e-285	639.496	DG(38:7)	HMDB0007150	Lipids and lipid-like molecules	Glycerolipids	Diradylglycerols	NA	**	pos
615.49577.2	0	1.33506	0.934	0.548	0	615.496	DG(36:5)	HMDB0007032	Lipids and lipid-like molecules	Glycerolipids	Diradylglycerols	NA	**	pos
544.33772.1	0	1.29414	0.88	0.541	0	544.338	LPC(18:1); GPC(18:1)	HMDB0002815; HMDB0061701	Lipids and lipid-like molecules; Lipids and lipid-like molecules	Glycerophospholipids; Glycerophospholipids	Glycerophosphocholines; Glycerophosphocholines	;	**	pos
636.55572.2	7.45015e-254	1.28454	0.71	0.348	5.71426e-251	636.556	NA	NA	NA	NA	NA	NA	NA	pos
542.32171.1	0	1.28003	0.997	0.841	0	542.322	1-Isopropyl-N-((6-methyl-2-oxo-4-propyl-1,2-dihydropyridin-3-yl)methyl)-6-(2-(4-methylpiperazin-1-yl)pyridin-4-yl)-1H-indazole-4-carboxamide	HMDB0252956	Organoheterocyclic compounds	Diazinanes	Piperazines	NA	**	pos
879.73977.1	0	1.27703	0.901	0.537	0	879.74	TG(54:6)	HMDB0005391	Lipids and lipid-like molecules	Glycerolipids	Triradylcglycerols	C00422	**	pos
617.51110.2	0	1.27169	0.924	0.59	0	617.511	DG(34:1); Diacylglycerol	HMDB0007021; HMDB0242173	Lipids and lipid-like molecules; Lipids and lipid-like molecules	Glycerolipids; Glycerolipids	Diradylglycerols; Diradylglycerols	;	**	pos
882.75888.1	4.34527e-167	1.26213	0.46	0.182	3.33282e-164	882.759	NA	NA	NA	NA	NA	NA	NA	pos
133.09727.1	0	1.24539	0.926	0.519	0	133.097	Ornithine; D-Ornithine	HMDB0000214; HMDB0003374	Organic acids and derivatives; Organic acids and derivatives	Carboxylic acids and derivatives; Carboxylic acids and derivatives	Amino acids, peptides, and analogues; Amino acids, peptides, and analogues	C00077; C00515	*	pos
169.09486.1	3.26833e-166	1.20471	0.356	0.105	2.50681e-163	169.095	L-Lysine; (3S)-3,6-Diaminohexanoate; (3S,5S)-3,5-Diaminohexanoate	HMDB0000182; HMDB0012114; HMDB0012115	Organic acids and derivatives; Organic acids and derivatives; Organic acids and derivatives	Carboxylic acids and derivatives; Carboxylic acids and derivatives; Carboxylic acids and derivatives	Amino acids, peptides, and analogues; Amino acids, peptides, and analogues; Amino acids, peptides, and analogues	C00047; C01142; C01186	*	pos
130.08648.1	2.34154e-292	1.16913	0.771	0.389	1.79596e-289	130.086	Pipecolic acid; L-Pipecolic acid; D-Pipecolic acid	HMDB0000070; HMDB0000716; HMDB0005960	Organic acids and derivatives; Organic acids and derivatives; Organic acids and derivatives	Carboxylic acids and derivatives; Carboxylic acids and derivatives; Carboxylic acids and derivatives	Amino acids, peptides, and analogues; Amino acids, peptides, and analogues; Amino acids, peptides, and analogues	C00408; C00408;	*	pos
642.51486.2	3.99199e-226	1.16864	0.703	0.382	3.06185e-223	642.515	NA	NA	NA	NA	NA	NA	NA	pos
881.75479.2	0	1.15059	0.888	0.544	0	881.755	Glycerol 2,3-di-(9Z-octadecenoate) 1-hexadecanoate; TG(18:1(9Z)/16:0/18:1(9Z))	HMDB0031116; HMDB0049741	Lipids and lipid-like molecules; Unclassified	Glycerolipids; Unclassified	Triradylcglycerols; Unclassified	;	*	pos
902.81481.2	1.23028e-115	1.14855	0.346	0.132	9.43621e-113	902.815	Tripetroselinin	HMDB0031108	Lipids and lipid-like molecules	Glycerolipids	Triradylcglycerols	NA	*	pos
905.75533.2	5.79725e-191	1.14388	0.634	0.335	4.44649e-188	905.755	TG(56:7)	HMDB0005462	Lipids and lipid-like molecules	Glycerolipids	Triradylcglycerols	C00422	**	pos
638.57127.2	2.80193e-142	1.12949	0.515	0.247	2.14908e-139	638.571	DG(36:2)	HMDB0007030	Lipids and lipid-like molecules	Glycerolipids	Diradylglycerols	NA	*	pos
175.11892.1	0	1.1288	1	0.964	0	175.119	L-Arginine; D-Arginine	HMDB0000517; HMDB0003416	Organic acids and derivatives; Organic acids and derivatives	Carboxylic acids and derivatives; Carboxylic acids and derivatives	Amino acids, peptides, and analogues; Amino acids, peptides, and analogues	C00062; C00792	**	pos
871.71324.1	0	1.11546	0.844	0.494	0	871.713	PA(48:1)	HMDB0115454	Lipids and lipid-like molecules	Glycerophospholipids	Glycerophosphates	NA	**	pos
869.69840.2	3.28017e-195	1.11286	0.626	0.317	2.51589e-192	869.698	Phosphatidate(48:2)	HMDB0115481	Lipids and lipid-like molecules	Glycerophospholipids	Glycerophosphates	NA	**	pos
156.07692.1	2.19279e-259	1.1087	0.755	0.422	1.68187e-256	156.077	L-Histidine	HMDB0000177	Organic acids and derivatives	Carboxylic acids and derivatives	Amino acids, peptides, and analogues	C00135	*	pos
644.53020.2	3.12274e-123	1.0564	0.491	0.25	2.39514e-120	644.53	NA	NA	NA	NA	NA	NA	NA	pos
379.28203.2	4.75816e-233	1.02563	0.87	0.594	3.64951e-230	379.282	MG(18:1); Stearoyllactic acid; 3-(2-Heptenyloxy)-2-hydroxypropyl undecanoate	HMDB0011536; HMDB0033372; HMDB0034031	Lipids and lipid-like molecules; Lipids and lipid-like molecules; Lipids and lipid-like molecules	Glycerolipids; Fatty Acyls; Glycerolipids	Monoradylglycerols; Fatty acid esters; Diradylglycerols	; ;	**	pos
872.71765.2	2.50177e-101	1.023	0.38	0.174	1.91885e-98	872.718	NA	NA	NA	NA	NA	NA	NA	pos
147.11287.1	0	1.0044	1	0.936	0	147.113	L-Lysine; D-Lysine; (3S)-3,6-Diaminohexanoate; (3S,5S)-3,5-Diaminohexanoate	HMDB0000182; HMDB0003405; HMDB0012114; HMDB0012115	Organic acids and derivatives; Organic acids and derivatives; Organic acids and derivatives; Organic acids and derivatives	Carboxylic acids and derivatives; Carboxylic acids and derivatives; Carboxylic acids and derivatives; Carboxylic acids and derivatives	Amino acids, peptides, and analogues; Amino acids, peptides, and analogues; Amino acids, peptides, and analogues; Amino acids, peptides, and analogues	C00047; C00739; C01142; C01186	**	pos
632.473	3.43747e-140	1.00275	0.562	0.308	2.63654e-137	632.473	NA	NA	NA	NA	NA	NA	NA	pos
176.123	3.07327e-119	0.997592	0.182	0.036	2.35719e-116	176.123	NA	NA	NA	NA	NA	NA	NA	pos
906.75908.1	3.16116e-77	0.990334	0.252	0.097	2.42461e-74	906.759	NA	NA	NA	NA	NA	NA	NA	pos
641.51095.2	0	0.985565	0.997	0.833	0	641.511	DG(38:6)	HMDB0007121	Lipids and lipid-like molecules	Glycerolipids	Diradylglycerols	NA	**	pos
907.77040.2	5.89806e-171	0.979773	0.684	0.412	4.52381e-168	907.77	Tripetroselinin	HMDB0031108	Lipids and lipid-like molecules	Glycerolipids	Triradylcglycerols	NA	*	pos
558.29587.1	5.8552e-285	0.978879	0.956	0.697	4.49094e-282	558.296	GPC(18:2)	HMDB0010386	Lipids and lipid-like molecules	Glycerophospholipids	Glycerophosphocholines	NA	**	pos
518.32118.1	8.5574e-117	0.976487	0.553	0.327	6.56353e-114	518.321	GPC(16:0); LPC(16:0)	HMDB0010382; HMDB0240262	Lipids and lipid-like molecules; Lipids and lipid-like molecules	Glycerophospholipids; Glycerophospholipids	Glycerophosphocholines; Glycerophosphocholines	C04230;	**	pos
893.698	5.7257e-154	0.971793	0.609	0.347	4.39161e-151	893.698	TG(52:4); Glycerol 1,2-di-(9Z,12Z-octadecadienoate) 3-hexadecanoate; Glycerol 1,3-di-(9Z,12Z-octadecadienoate) 2-hexadecanoate	HMDB0005363; HMDB0031117; HMDB0031118	Lipids and lipid-like molecules; Lipids and lipid-like molecules; Lipids and lipid-like molecules	Glycerolipids; Glycerolipids; Glycerolipids	Triradylcglycerols; Triradylcglycerols; Triradylcglycerols	C00422; ;	**	pos
443.24029.2	4.23832e-118	0.957419	0.544	0.29	3.25079e-115	443.24	Dimethyl 3-methoxy-4-oxo-5-(8,11,14-pentadecatrienyl)-2-hexenedioate	HMDB0032099	Organic acids and derivatives	Keto acids and derivatives	Beta-keto acids and derivatives	NA	*	pos
634.489	4.08138e-111	0.952389	0.496	0.275	3.13042e-108	634.489	NA	NA	NA	NA	NA	NA	NA	pos
427.26646.2	9.44384e-66	0.946016	0.25	0.101	7.24343e-63	427.266	NA	NA	NA	NA	NA	NA	NA	pos
269.13570.2	1.32984e-280	0.938553	0.974	0.753	1.01999e-277	269.136	Deoxyadenosine; 5'-Deoxyadenosine	HMDB0000101; HMDB0001983	Nucleosides, nucleotides, and analogues; Nucleosides, nucleotides, and analogues	Purine nucleosides; 5'-deoxyribonucleosides	Purine 2'-deoxyribonucleosides; Unclassified	C00559; C05198	**	pos
265.204	1.22954e-179	0.93767	0.752	0.505	9.43055e-177	265.204	NA	NA	NA	NA	NA	NA	NA	pos
643.52660.2	0	0.932604	0.966	0.767	0	643.527	DG(38:5)	HMDB0007119	Lipids and lipid-like molecules	Glycerolipids	Diradylglycerols	NA	**	pos
197.101	2.55711e-99	0.889894	0.15	0.029	1.96131e-96	197.101	L-Arginine; D-Arginine	HMDB0000517; HMDB0003416	Organic acids and derivatives; Organic acids and derivatives	Carboxylic acids and derivatives; Carboxylic acids and derivatives	Amino acids, peptides, and analogues; Amino acids, peptides, and analogues	C00062; C00792	*	pos
908.77451.2	1.14141e-57	0.883513	0.258	0.119	8.75464e-55	908.775	NA	NA	NA	NA	NA	NA	NA	pos
631.46967.1	0	0.862667	0.984	0.793	0	631.47	cis-Uvariamicin IB; Reticulatain 2; cis-Uvariamicin IV; Neoreticulatacin A	HMDB0032714; HMDB0034302; HMDB0034560; HMDB0034924	Lipids and lipid-like molecules; Lipids and lipid-like molecules; Lipids and lipid-like molecules; Lipids and lipid-like molecules	Fatty Acyls; Fatty Acyls; Fatty Acyls; Fatty Acyls	Fatty alcohols; Fatty alcohols; Fatty alcohols; Fatty alcohols	; ; ;	**	pos
655.46930.1	3.60362e-294	0.851693	0.932	0.694	2.76397e-291	655.469	FAHFA(O-36:20-36:20)	HMDB0112171	Lipids and lipid-like molecules	Fatty Acyls	Fatty acids and conjugates	NA	**	pos
633.48493.1	0	0.850292	0.972	0.778	0	633.485	DG(34:1)	HMDB0007021	Lipids and lipid-like molecules	Glycerolipids	Diradylglycerols	NA	*	pos
656.47282.1	5.14186e-64	0.836366	0.356	0.195	3.94381e-61	656.473	Sanchinoside B1; Ginsenoside Rh1; Ginsenoside F1	HMDB0037129; HMDB0039554; HMDB0039555	Lipids and lipid-like molecules; Lipids and lipid-like molecules; Lipids and lipid-like molecules	Prenol lipids; Prenol lipids; Prenol lipids	Triterpenoids; Triterpenoids; Triterpenoids	; ;	*	pos
552.26974.1	2.90282e-55	0.826745	0.183	0.067	2.22646e-52	552.27	NA	NA	NA	NA	NA	NA	NA	pos
377.26595.2	1.71841e-268	0.800833	0.999	0.884	1.31802e-265	377.266	Gepirone; Lavoltidine	HMDB0252698; HMDB0254182	Organoheterocyclic compounds; Organoheterocyclic compounds	Diazinanes; Piperidines	Piperazines; Benzylpiperidines	; C11805	**	pos
327.22901.2	4.41021e-48	0.792338	0.25	0.122	3.38263e-45	327.229	FA(20:4); Cis-8,11,14,17-Eicosatetraenoic acid	HMDB0001043; HMDB0002177	Lipids and lipid-like molecules; Lipids and lipid-like molecules	Fatty Acyls; Fatty Acyls	Fatty acids and conjugates; Fatty acids and conjugates	C00219;	*	pos
285.10991.2	4.16316e-206	0.789079	0.906	0.667	3.19315e-203	285.11	3-Hydroxydodecanedioic acid; Dibutyl malate	HMDB0000413; HMDB0031696	Organic acids and derivatives; Organic acids and derivatives	Hydroxy acids and derivatives; Hydroxy acids and derivatives	Medium-chain hydroxy acids and derivatives; Beta hydroxy acids and derivatives	;	*	pos
116.07080.1	7.38069e-189	0.787533	0.794	0.555	5.66099e-186	116.071	L-Proline; D-Proline; 4-Amino-2-methylenebutanoic acid	HMDB0000162; HMDB0003411; HMDB0030409	Organic acids and derivatives; Organic acids and derivatives; Organic acids and derivatives	Carboxylic acids and derivatives; Carboxylic acids and derivatives; Carboxylic acids and derivatives	Amino acids, peptides, and analogues; Amino acids, peptides, and analogues; Amino acids, peptides, and analogues	C00148; C00763;	*	pos
265.11194.1	9.8343e-57	0.783814	0.291	0.147	7.54291e-54	265.112	NA	NA	NA	NA	NA	NA	NA	pos
896.717	1.13858e-258	0.7668	0.906	0.685	8.73293e-256	896.717	NA	NA	NA	NA	NA	NA	NA	pos
95.06069.1	8.89966e-84	0.757114	0.487	0.294	6.82604e-81	95.0607	Methylpyrazine	HMDB0033112	Organoheterocyclic compounds	Diazines	Pyrazines	NA	*	pos
205.06005.1	9.15645e-74	0.742326	0.46	0.269	7.023e-71	205.06	Diisopropylphosphate	HMDB0251359	Organic acids and derivatives	Organic phosphoric acids and derivatives	Phosphate esters	C03113	*	pos
919.714	1.67552e-101	0.727595	0.623	0.429	1.28512e-98	919.714	PS(44:1)	HMDB0112539	Lipids and lipid-like molecules	Glycerophospholipids	Glycerophosphoserines	NA	**	pos
430.24348.1	1.1287e-102	0.723213	0.64	0.451	8.65715e-100	430.243	5-(2,3-Dihydroxy-3-methylbutyl)-4-(3,4-epoxy-4-methylpentanoyl)-3,4-dihydroxy-2-isopentanoyl-2-cyclopenten-1-one; Abscisic alcohol 11-glucoside	HMDB0030082; HMDB0039636	Organic oxygen compounds; Lipids and lipid-like molecules	Organooxygen compounds; Prenol lipids	Carbonyl compounds; Terpene glycosides	;	*	pos
396.25931.1	9.92042e-54	0.710748	0.423	0.268	7.60896e-51	396.259	NA	NA	NA	NA	NA	NA	NA	pos
120.10201.2	7.47223e-47	0.70902	0.28	0.143	5.7312e-44	120.102	N,N-Dimethylformamide dimethyl acetal	HMDB0255265	Organic acids and derivatives	Orthocarboxylic acid derivatives	Carboxylic acid amide acetals	NA	**	pos
658.48852.1	6.40626e-196	0.693506	0.89	0.692	4.9136e-193	658.489	DG(13:0/6 keto-PGF1alpha/0:0); DG(6 keto-PGF1alpha/13:0/0:0); DG(13:0/0:0/6 keto-PGF1alpha); DG(6 keto-PGF1alpha/0:0/13:0); DG(13:0/TXB2/0:0); DG(TXB2/13:0/0:0); DG(13:0/0:0/TXB2); DG(TXB2/0:0/13:0); DG(a-13:0/6 keto-PGF1alpha/0:0); DG(6 keto-PGF1alpha/a-13:0/0:0); DG(a-13:0/0:0/6 keto-PGF1alpha); DG(6 keto-PGF1alpha/0:0/a-13:0); DG(a-13:0/TXB2/0:0); DG(TXB2/a-13:0/0:0); DG(a-13:0/0:0/TXB2); DG(T…	HMDB0294877; HMDB0294878; HMDB0294879; HMDB0294880; HMDB0294897; HMDB0294898; HMDB0294899; HMDB0294900; HMDB0297327; HMDB0297328; HMDB0297329; HMDB0297330; HMDB0297347; HMDB0297348; HMDB0297349; HMDB0297350; HMDB0298573; HMDB0298574; HMDB0298575; HMDB0298576; HMDB0298593; HMDB0298594; HMDB0298595; HMDB0298596	Unclassified; Unclassified; Unclassified; Unclassified; Unclassified; Unclassified; Unclassified; Unclassified; Unclassified; Unclassified; Unclassified; Unclassified; Unclassified; Unclassified; Unclassified; Unclassified; Unclassified; Unclassified; Unclassified; Unclassified; Unclassified; Unclassified; Unclassified; Unclassified	Unclassified; Unclassified; Unclassified; Unclassified; Unclassified; Unclassified; Unclassified; Unclassified; Unclassified; Unclassified; Unclassified; Unclassified; Unclassified; Unclassified; Unclassified; Unclassified; Unclassified; Unclassified; Unclassified; Unclassified; Unclassified; Unclassified; Unclassified; Unclassified	Unclassified; Unclassified; Unclassified; Unclassified; Unclassified; Unclassified; Unclassified; Unclassified; Unclassified; Unclassified; Unclassified; Unclassified; Unclassified; Unclassified; Unclassified; Unclassified; Unclassified; Unclassified; Unclassified; Unclassified; Unclassified; Unclassified; Unclassified; Unclassified	; ; ; ; ; ; ; ; ; ; ; ; ; ; ; ; ; ; ; ; ; ; ;	*	pos
895.714	0	0.684606	0.991	0.87	0	895.714	PA(48:0)	HMDB0115453	Lipids and lipid-like molecules	Glycerophospholipids	Glycerophosphates	NA	**	pos
804.55058.2	3.15354e-56	0.683314	0.498	0.349	2.41877e-53	804.551	PC(36:4)	HMDB0007889	Lipids and lipid-like molecules	Glycerophospholipids	Glycerophosphocholines	NA	**	pos
898.733	3.42868e-178	0.671954	0.851	0.654	2.6298e-175	898.733	NA	NA	NA	NA	NA	NA	NA	pos
899.739	4.79069e-34	0.637453	0.343	0.236	3.67446e-31	899.739	NA	NA	NA	NA	NA	NA	NA	pos
657.48523.1	1.13742e-305	0.632204	0.997	0.904	8.72399e-303	657.485	PA(34:3)	HMDB0011155	Lipids and lipid-like molecules	Glycerophospholipids	Glycerophosphates	C15647	**	pos
897.728	2.16832e-295	0.622082	0.97	0.853	1.6631e-292	897.728	Glycerol 2,3-di-(9Z-octadecenoate) 1-hexadecanoate	HMDB0031116	Lipids and lipid-like molecules	Glycerolipids	Triradylcglycerols	NA	**	pos
501.08631.1	1.29988e-29	0.617603	0.214	0.119	9.97011e-27	501.086	NA	NA	NA	NA	NA	NA	NA	pos
395.25625.1	1.07072e-226	0.617107	0.997	0.903	8.21245e-224	395.256	LPA(16:1)	HMDB0011154	Lipids and lipid-like molecules	Glycerophospholipids	Glycerophosphates	C15646	**	pos
193.06270.2	5.35542e-129	0.61321	0.833	0.642	4.1076e-126	193.063	Methyl beta-naphthyl ketone; 2-Biphenylol	HMDB0032412; HMDB0032582	Benzenoids; Benzenoids	Naphthalenes; Benzene and substituted derivatives	Unclassified; Biphenyls and derivatives	; C02499	**	pos
394.24382.1	9.40705e-86	0.610671	0.7	0.513	7.21521e-83	394.244	NA	NA	NA	NA	NA	NA	NA	pos
920.717	1.12265e-25	0.604549	0.243	0.154	8.61074e-23	920.717	NA	NA	NA	NA	NA	NA	NA	pos
195.06271.1	1.22786e-35	0.604456	0.366	0.246	9.41766e-33	195.063	Sulforaphane	HMDB0005792	Organosulfur compounds	Sulfoxides	Unclassified	NA	**	pos
291.07	2.89281e-281	0.602986	0.984	0.869	2.21879e-278	291.07	Inosine; Allopurinol riboside; Arabinosylhypoxanthine	HMDB0000195; HMDB0000481; HMDB0003040	Nucleosides, nucleotides, and analogues; Nucleosides, nucleotides, and analogues; Nucleosides, nucleotides, and analogues	Purine nucleosides; Pyrazolo[3,4-d]pyrimidine glycosides; Purine nucleosides	Unclassified; Unclassified; Unclassified	C00294; ;	*	pos
169.059	3.07626e-191	0.600492	0.895	0.735	2.35949e-188	169.059	L-Glutamine; Ureidoisobutyric acid; D-Glutamine	HMDB0000641; HMDB0002031; HMDB0003423	Organic acids and derivatives; Organic acids and derivatives; Organic acids and derivatives	Carboxylic acids and derivatives; Organic carbonic acids and derivatives; Carboxylic acids and derivatives	Amino acids, peptides, and analogues; Ureas; Amino acids, peptides, and analogues	C00064; C05100; C00819	*	pos
208.08158.2	4.40384e-152	0.599123	0.899	0.714	3.37774e-149	208.082	2-Hydroxy-2-(2-oxopropyl)butanedioic acid	HMDB0059927	Organic acids and derivatives	Keto acids and derivatives	Medium-chain keto acids and derivatives	NA	*	pos
223.10945.1	1.29796e-30	0.591344	0.31	0.205	9.95539e-28	223.109	(Z)-3-Methyl-3-decenoic acid; (Z)-3-Methyl-4-decenoic acid; trans-2-Hexyl-1-cyclopropaneacetic acid; 6-Methyl-5-hepten-2-one propyleneglycol acetal; cis-3-Octenyl propionate; Undecylenic acid; 5-Octenyl propanoate; 2-Propenyl octanoate	HMDB0031062; HMDB0031063; HMDB0031087; HMDB0032404; HMDB0032453; HMDB0033724; HMDB0038906; HMDB0040593	Lipids and lipid-like molecules; Lipids and lipid-like molecules; Organic acids and derivatives; Organic oxygen compounds; Lipids and lipid-like molecules; Lipids and lipid-like molecules; Lipids and lipid-like molecules; Lipids and lipid-like molecules	Fatty Acyls; Fatty Acyls; Carboxylic acids and derivatives; Organooxygen compounds; Fatty Acyls; Fatty Acyls; Fatty Acyls; Fatty Acyls	Fatty acids and conjugates; Fatty acids and conjugates; Carboxylic acids; Ethers; Fatty alcohol esters; Fatty acids and conjugates; Fatty alcohol esters; Fatty acid esters	; ; ; ; ; C13910; ;	*	pos
112.08705.1	4.01977e-303	0.588498	0.997	0.956	3.08316e-300	112.087	Histamine	HMDB0000870	Organic nitrogen compounds	Organonitrogen compounds	Amines	C00388	**	pos
530.28754.1	3.77806e-33	0.585313	0.11	0.039	2.89777e-30	530.288	Adosterol (incomplete stereochemistry); Iodocholesterol; (8S,9S,10R,13R,14S,17R)-3-Iodo-10,13-dimethyl-17-[(2R)-6-methylheptan-2-yl]-1,2,4,7,8,9,11,12,14,15,16,17-dodecahydrocyclopenta[a]phenanthren-3-ol	HMDB0248022; HMDB0253523; HMDB0260188	Lipids and lipid-like molecules; Lipids and lipid-like molecules; Lipids and lipid-like molecules	Steroids and steroid derivatives; Steroids and steroid derivatives; Steroids and steroid derivatives	Cholestane steroids; Cholestane steroids; Cholestane steroids	; ;	*	pos
181.06253.1	1.065e-60	0.584364	0.585	0.424	8.16854e-58	181.063	4-ene-Valproic acid; (3Z)-2-Propylpent-3-enoic acid; (3E)-2-Propylpent-3-enoic acid; Cyclohexaneacetic acid; cis-5-Octenoic acid	HMDB0013897; HMDB0013903; HMDB0013904; HMDB0031403; HMDB0032207	Lipids and lipid-like molecules; Lipids and lipid-like molecules; Lipids and lipid-like molecules; Organic acids and derivatives; Lipids and lipid-like molecules	Fatty Acyls; Fatty Acyls; Fatty Acyls; Carboxylic acids and derivatives; Fatty Acyls	Fatty acids and conjugates; Fatty acids and conjugates; Fatty acids and conjugates; Carboxylic acids; Fatty acids and conjugates	C16648; C16654; ; ;	*	pos
261.10966.1	2.60192e-64	0.579862	0.575	0.441	1.99568e-61	261.11	2,2,4,4,-Tetramethyl-6-(1-oxopropyl)-1,3,5-cyclohexanetrione	HMDB0033191	Lipids and lipid-like molecules	Prenol lipids	Monoterpenoids	NA	*	pos
659.50062.1	6.36024e-219	0.574966	0.984	0.858	4.8783e-216	659.501	DG(36:2); 1,2-Dioleoyl-rac-glycerol; 9-Octadecenoic acid (9Z)-, diester with 1,2,3-propanetriol	HMDB0007030; HMDB0244087; HMDB0252852	Lipids and lipid-like molecules; Lipids and lipid-like molecules; Lipids and lipid-like molecules	Glycerolipids; Glycerolipids; Glycerolipids	Diradylglycerols; Diradylglycerols; Diradylglycerols	; ;	**	pos
147.077	3.15161e-32	0.573787	0.161	0.074	2.41729e-29	147.077	L-Glutamine; Ureidoisobutyric acid; D-Glutamine	HMDB0000641; HMDB0002031; HMDB0003423	Organic acids and derivatives; Organic acids and derivatives; Organic acids and derivatives	Carboxylic acids and derivatives; Organic carbonic acids and derivatives; Carboxylic acids and derivatives	Amino acids, peptides, and analogues; Ureas; Amino acids, peptides, and analogues	C00064; C05100; C00819	*	pos
275.14054.1	2.43264e-71	0.573225	0.618	0.475	1.86584e-68	275.141	(2E,6E)-1-Hydroxy-2,6,10-farnesatrien-9-one; 2-Hydroxyacorenone; Acorusnol; 10alpha-4,5-Seco-11-eudesmene-4,5-dione; (4S)-Dihydrocurcumenone; Calamensesquiterpinenol; Curdione; 3-Hydroxy-1,10-bisaboladien-9-one; Epilubimin; 7-Hydroxycostol; Rishitinone; 4alpha,5alpha-Epoxy-11-eudesmen-3a-ol; Isolubimin; Aubergenone; Apotrichothecene; Cyperolone; Tanavulgarol; (3xi,7(11)Z)-7(11)-Copaene-4,12-diol;…	HMDB0030891; HMDB0030916; HMDB0030920; HMDB0032681; HMDB0033083; HMDB0033104; HMDB0034714; HMDB0034722; HMDB0035032; HMDB0035040; HMDB0035147; HMDB0035301; HMDB0035648; HMDB0035827; HMDB0036549; HMDB0036680; HMDB0036687; HMDB0037393; HMDB0037906; HMDB0038122; HMDB0038144; HMDB0039688	Lipids and lipid-like molecules; Organic oxygen compounds; Lipids and lipid-like molecules; Lipids and lipid-like molecules; Lipids and lipid-like molecules; Organic oxygen compounds; Lipids and lipid-like molecules; Lipids and lipid-like molecules; Lipids and lipid-like molecules; Lipids and lipid-like molecules; Lipids and lipid-like molecules; Lipids and lipid-like molecules; Lipids and lipid-…	Prenol lipids; Organooxygen compounds; Prenol lipids; Prenol lipids; Prenol lipids; Organooxygen compounds; Prenol lipids; Prenol lipids; Prenol lipids; Prenol lipids; Prenol lipids; Prenol lipids; Prenol lipids; Prenol lipids; Tetrahydrofurans; Organooxygen compounds; Prenol lipids; Prenol lipids; Prenol lipids; Organooxygen compounds; Prenol lipids; Prenol lipids	Sesquiterpenoids; Carbonyl compounds; Sesquiterpenoids; Monoterpenoids; Sesquiterpenoids; Alcohols and polyols; Sesquiterpenoids; Sesquiterpenoids; Sesquiterpenoids; Sesquiterpenoids; Sesquiterpenoids; Sesquiterpenoids; Sesquiterpenoids; Sesquiterpenoids; Unclassified; Alcohols and polyols; Sesquiterpenoids; Sesquiterpenoids; Sesquiterpenoids; Carbonyl compounds; Sesquiterpenoids; Sesquiterpenoids	; ; ; ; ; ; C17493; ; ; ; ; ; ; ; ; C16946; ; ; ; ; ;	*	pos
922.733	6.78637e-80	0.570786	0.666	0.526	5.20515e-77	922.733	NA	NA	NA	NA	NA	NA	NA	pos
265.705	6.11251e-22	0.56865	0.146	0.076	4.68829e-19	265.705	NA	NA	NA	NA	NA	NA	NA	pos
921.729	2.29049e-188	0.545179	0.947	0.803	1.75681e-185	921.729	PS(44:0)	HMDB0112538	Lipids and lipid-like molecules	Glycerophospholipids	Glycerophosphoserines	NA	**	pos
429.23975.2	0	0.542903	0.999	0.967	0	429.24	Irbesartan	HMDB0015163	Benzenoids	Benzene and substituted derivatives	Biphenyls and derivatives	C07469	**	pos
249.12513.1	1.1843e-52	0.537931	0.645	0.476	9.08357e-50	249.125	Bis(ethylphenyl)ether	HMDB0249257	Benzenoids	Benzene and substituted derivatives	Unclassified	NA	**	pos
217.12972.1	5.79813e-30	0.531558	0.362	0.255	4.44716e-27	217.13	N-a-Acetyl-L-arginine	HMDB0004620	Organic acids and derivatives	Carboxylic acids and derivatives	Amino acids, peptides, and analogues	NA	*	pos
210.08887.1	0	0.529696	1	1	0	210.089	2,3-Dihydro-5-(5-methyl-2-furanyl)-1H-pyrrolizine	HMDB0040012	Organoheterocyclic compounds	Pyrrolizines	Unclassified	NA	**	pos
660.50438.1	1.26581e-62	0.526924	0.649	0.523	9.70873e-60	660.504	NA	NA	NA	NA	NA	NA	NA	pos
202.092	2.30791e-27	0.51683	0.354	0.258	1.77017e-24	202.092	NA	NA	NA	NA	NA	NA	NA	pos
227.068	7.1607e-40	0.511073	0.491	0.377	5.49226e-37	227.068	Azelaic acid; Nonate; 2,4-Dimethylpimelic acid; 3-Methylsuberic acid	HMDB0000784; HMDB0011717; HMDB0059760; HMDB0059783	Lipids and lipid-like molecules; Lipids and lipid-like molecules; Lipids and lipid-like molecules; Lipids and lipid-like molecules	Fatty Acyls; Fatty Acyls; Fatty Acyls; Fatty Acyls	Fatty acids and conjugates; Fatty acids and conjugates; Fatty acids and conjugates; Fatty acids and conjugates	C08261; ; ;	*	pos
211.073	1.69082e-55	0.507577	0.607	0.483	1.29686e-52	211.073	Tetrahydrofurfuryl butyrate	HMDB0036188	Lipids and lipid-like molecules	Fatty Acyls	Fatty acid esters	NA	*	pos
150.977	5.33698e-104	0.504312	0.814	0.686	4.09347e-101	150.977	Potassium lactate	HMDB0303745	Organic acids and derivatives	Carboxylic acids and derivatives	Carboxylic acid derivatives	NA	*	pos
274.17055.1	3.21464e-17	0.50072	0.206	0.135	2.46563e-14	274.171	NA	NA	NA	NA	NA	NA	NA	pos
393.24004.1	1.49727e-189	0.500458	0.999	0.94	1.1484e-186	393.24	CPA(16:0)	HMDB0007003	Lipids and lipid-like molecules	Glycerophospholipids	Glycerophosphates	NA	**	pos
265.11994.1	3.23041e-39	0.49877	0.5	0.391	2.47773e-36	265.12	Bisphenol B; Dimethyl dimethoxy biphenyl	HMDB0245327; HMDB0251384	Benzenoids; Benzenoids	Benzene and substituted derivatives; Benzene and substituted derivatives	Diphenylmethanes; Biphenyls and derivatives	C14225;	*	pos
187.07324.1	0	0.48612	1	0.985	0	187.073	3-Hydroxy-4-phenylbutan-2-one	HMDB0032336	Benzenoids	Benzene and substituted derivatives	Unclassified	NA	**	pos
313.214	5.13655e-21	0.482076	0.314	0.23	3.93973e-18	313.214	Androsterone; Epiandrosterone; Etiocholanolone; Epietiocholanolone; Dihydrotestosterone; 5-Androstenediol; 4-Androstenediol; 5b-Dihydrotestosterone	HMDB0000031; HMDB0000365; HMDB0000490; HMDB0000546; HMDB0002961; HMDB0003818; HMDB0005849; HMDB0006770	Lipids and lipid-like molecules; Lipids and lipid-like molecules; Lipids and lipid-like molecules; Lipids and lipid-like molecules; Lipids and lipid-like molecules; Lipids and lipid-like molecules; Lipids and lipid-like molecules; Lipids and lipid-like molecules	Steroids and steroid derivatives; Steroids and steroid derivatives; Steroids and steroid derivatives; Steroids and steroid derivatives; Steroids and steroid derivatives; Steroids and steroid derivatives; Steroids and steroid derivatives; Steroids and steroid derivatives	Androstane steroids; Androstane steroids; Androstane steroids; Androstane steroids; Androstane steroids; Androstane steroids; Androstane steroids; Androstane steroids	C00523; C07635; C04373; ; C03917; C04295; C14210; C05293	*	pos
207.07799.2	1.30407e-261	0.481392	1	0.998	1.00022e-258	207.078	Benzyl phenyl ether	HMDB0249075	Benzenoids	Phenol ethers	Unclassified	NA	**	pos
325.177	6.56091e-137	0.478347	0.9	0.778	5.03222e-134	325.177	19-Hydroxyandrost-4-ene-3,17-dione; 7a-Hydroxyandrost-4-ene-3,17-dione; 11b-Hydroxyandrost-4-ene-3,17-dione; Yucalexin B'11	HMDB0003955; HMDB0006771; HMDB0006773; HMDB0036696	Lipids and lipid-like molecules; Lipids and lipid-like molecules; Organoheterocyclic compounds; Organic oxygen compounds	Steroids and steroid derivatives; Steroids and steroid derivatives; Oxazinanes; Organooxygen compounds	Androstane steroids; Androstane steroids; Morpholines; Alcohols and polyols	C05290; C05296; C07432;	**	pos
241.084	3.08112e-163	0.474028	0.961	0.851	2.36322e-160	241.084	Sebacic acid; 2-Ethylsuberic acid; Heptylmalonic acid; 3-Methylazelaic acid	HMDB0000792; HMDB0059708; HMDB0059719; HMDB0059754	Lipids and lipid-like molecules; Lipids and lipid-like molecules; Lipids and lipid-like molecules; Lipids and lipid-like molecules	Fatty Acyls; Fatty Acyls; Fatty Acyls; Fatty Acyls	Fatty acids and conjugates; Fatty acids and conjugates; Fatty acids and conjugates; Fatty acids and conjugates	C08277; ; ;	*	pos
137.046	5.37918e-186	0.470981	0.952	0.868	4.12583e-183	137.046	Hypoxanthine	HMDB0000157	Organoheterocyclic compounds	Imidazopyrimidines	Purines and purine derivatives	C00262	*	pos
530.40322.1	2.56395e-183	0.469515	0.972	0.901	1.96655e-180	530.403	NA	NA	NA	NA	NA	NA	NA	pos
331.20902.1	1.67035e-53	0.467977	0.619	0.507	1.28116e-50	331.209	1,2,3-Tris(1-ethoxyethoxy)propane	HMDB0037162	Lipids and lipid-like molecules	Glycerolipids	Unclassified	NA	*	pos
283.131	3.65882e-155	0.466403	0.944	0.836	2.80632e-152	283.131	10-Hydroxy-3-methoxy-1,3,5,7-cadinatetraen-9-one	HMDB0036456	Lipids and lipid-like molecules	Prenol lipids	Sesquiterpenoids	C09695	**	pos
281.115	9.70353e-20	0.46482	0.319	0.241	7.44261e-17	281.115	2-Carboxy-4-dodecanolide; (3S,5R,6R,7E)-3,5,6-Trihydroxy-7-megastigmen-9-one	HMDB0030987; HMDB0038736	Organoheterocyclic compounds; Lipids and lipid-like molecules	Lactones; Prenol lipids	Gamma butyrolactones; Sesquiterpenoids	;	*	pos
237.089	3.88137e-39	0.459684	0.534	0.445	2.97701e-36	237.089	4-(4-Methylcyclohexyl)-4-oxobutanoic acid	HMDB0253742	Organic acids and derivatives	Keto acids and derivatives	Gamma-keto acids and derivatives	NA	*	pos
173.05762.1	4.2534e-104	0.459163	0.853	0.748	3.26236e-101	173.058	4-Methyl-1-homopiperazinedithiocarboxylic acid	HMDB0252284	Organoheterocyclic compounds	Diazepanes	1,4-diazepanes	NA	*	pos
923.74385.1	2.24633e-137	0.459129	0.954	0.823	1.72293e-134	923.744	PA(50:0)	HMDB0115762	Lipids and lipid-like molecules	Glycerophospholipids	Glycerophosphates	NA	**	pos
340.212	3.31331e-297	0.457547	1	0.959	2.54131e-294	340.212	Zeranol	HMDB0032702	Phenylpropanoids and polyketides	Macrolides and analogues	Unclassified	C14752	**	pos
225.08880.1	3.05324e-110	0.455723	0.887	0.774	2.34183e-107	225.089	3-Oxodecanoic acid; 6-Methyl-2-methylene-6-octene-1,3,8-triol; (1beta,2beta,5beta)-p-Menth-3-ene-1,2,5-triol; (1R,2R,4R)-1,8-Epoxy-p-menthane-2,4-diol	HMDB0010724; HMDB0038692; HMDB0038978; HMDB0041545	Organic acids and derivatives; Lipids and lipid-like molecules; Lipids and lipid-like molecules; Lipids and lipid-like molecules	Keto acids and derivatives; Fatty Acyls; Prenol lipids; Prenol lipids	Medium-chain keto acids and derivatives; Fatty alcohols; Monoterpenoids; Monoterpenoids	; ; ;	*	pos
233.02112.1	7.44755e-38	0.455076	0.546	0.45	5.71227e-35	233.021	Ferulic acid; (-)-trans-3,4-Dihydro-4,8-dihydroxy-3-methyl-1H-2-benzopyran-1-one; Piperonyl acetate	HMDB0000954; HMDB0030765; HMDB0032614	Phenylpropanoids and polyketides; Organoheterocyclic compounds; Organoheterocyclic compounds	Cinnamic acids and derivatives; Benzopyrans; Benzodioxoles	Hydroxycinnamic acids and derivatives; 2-benzopyrans; Unclassified	C01494; ;	*	pos
307.04383.1	4.25083e-118	0.443794	0.876	0.781	3.26039e-115	307.044	Inosine; Allopurinol riboside; Arabinosylhypoxanthine	HMDB0000195; HMDB0000481; HMDB0003040	Nucleosides, nucleotides, and analogues; Nucleosides, nucleotides, and analogues; Nucleosides, nucleotides, and analogues	Purine nucleosides; Pyrazolo[3,4-d]pyrimidine glycosides; Purine nucleosides	Unclassified; Unclassified; Unclassified	C00294; ;	*	pos
212.087	1.82125e-18	0.441687	0.327	0.258	1.3969e-15	212.087	Benzo[c]phenanthridine	HMDB0246755	Organoheterocyclic compounds	Quinolines and derivatives	Benzoquinolines	NA	*	pos
195.042	1.69433e-57	0.441201	0.669	0.567	1.29955e-54	195.042	8-Hydroxy-5,6-octadienoic acid; 2,5-Dimethyl-4-ethoxy-3(2H)-furanone	HMDB0031101; HMDB0032232	Organic acids and derivatives; Organoheterocyclic compounds	Hydroxy acids and derivatives; Dihydrofurans	Medium-chain hydroxy acids and derivatives; Furanones	;	*	pos
253.084	2.0342e-46	0.440469	0.614	0.513	1.56023e-43	253.084	5-Hexyltetrahydro-2-oxo-3-furancarboxylic acid; alpha-Carboxy-delta-decalactone; 2-Carboxy-5,7-dimethyl-4-octanolide	HMDB0030984; HMDB0030985; HMDB0030986	Organoheterocyclic compounds; Organoheterocyclic compounds; Organoheterocyclic compounds	Lactones; Lactones; Lactones	Gamma butyrolactones; Delta valerolactones; Gamma butyrolactones	; ;	*	pos
257.042	1.69069e-132	0.439979	0.918	0.828	1.29676e-129	257.042	Triacetin	HMDB0029592	Lipids and lipid-like molecules	Glycerolipids	Triradylcglycerols	NA	*	pos
364.964	5.04641e-106	0.439592	0.856	0.751	3.8706e-103	364.964	NA	NA	NA	NA	NA	NA	NA	pos
366.961	3.73633e-108	0.438307	0.878	0.775	2.86576e-105	366.961	Chlorpyrifos	HMDB0041856	Organic acids and derivatives	Organic thiophosphoric acids and derivatives	Thiophosphoric acid esters	C14322	**	pos
197.05746.1	1.63806e-24	0.436619	0.427	0.348	1.2564e-21	197.057	cis-4-Hydroxycyclohexylacetic acid; trans-4-Hydroxycyclohexylacetic acid; 3-Oxooctanoic acid; Tetrahydrofurfuryl propionate; 2-n-Propyl-4-oxopentanoic acid	HMDB0000451; HMDB0000909; HMDB0010721; HMDB0031177; HMDB0060683	Organic oxygen compounds; Organic oxygen compounds; Organic acids and derivatives; Organoheterocyclic compounds; Organic acids and derivatives	Organooxygen compounds; Organooxygen compounds; Keto acids and derivatives; Tetrahydrofurans; Keto acids and derivatives	Alcohols and polyols; Alcohols and polyols; Medium-chain keto acids and derivatives; Unclassified; Gamma-keto acids and derivatives	; ; ; ; C16655	*	pos
529.4	3.09304e-265	0.436466	1	0.992	2.37236e-262	529.4	Panaxynol linoleate	HMDB0041177	Lipids and lipid-like molecules	Fatty Acyls	Lineolic acids and derivatives	NA	**	pos
267.099	3.19494e-112	0.432869	0.895	0.792	2.45052e-109	267.099	Batatasin III; 3-(1,1-Dimethylallyl)herniarin; 5-Hydroxy-2-(5-methyl-1-oxo-4-hexenyl)benzofuran; Batatasin IV; Encelin; Glandulone B	HMDB0030636; HMDB0030731; HMDB0031925; HMDB0032641; HMDB0034723; HMDB0038548	Phenylpropanoids and polyketides; Phenylpropanoids and polyketides; Organoheterocyclic compounds; Phenylpropanoids and polyketides; Lipids and lipid-like molecules; Lipids and lipid-like molecules	Stilbenes; Coumarins and derivatives; Benzofurans; Stilbenes; Prenol lipids; Prenol lipids	Unclassified; Unclassified; Unclassified; Unclassified; Terpene lactones; Sesquiterpenoids	; ; ; C10247; C09404;	*	pos
243.099	1.17121e-97	0.429889	0.837	0.738	8.98321e-95	243.099	(2xi,6xi)-7-Methyl-3-methylene-1,2,6,7-octanetetrol; (2xi,3xi,6E)-3,7-Dimethyl-6-octene-1,2,3,8-tetrol; 3,7-Dimethyl-3-octene-1,2,6,7-tetrol; (1alpha,2alpha,4betaH,6alpha,8R)-p-Menthane-2,6,8,9-tetrol; (1S,2S,4R,8R)-p-Menthane-1,2,8,9-tetrol	HMDB0033217; HMDB0033642; HMDB0035133; HMDB0039053; HMDB0039974	Lipids and lipid-like molecules; Lipids and lipid-like molecules; Lipids and lipid-like molecules; Lipids and lipid-like molecules; Lipids and lipid-like molecules	Fatty Acyls; Prenol lipids; Fatty Acyls; Prenol lipids; Prenol lipids	Fatty alcohols; Monoterpenoids; Fatty alcohols; Monoterpenoids; Monoterpenoids	; ; ; ;	*	pos
203.22320.1	6.79226e-201	0.425049	0.997	0.941	5.20966e-198	203.223	Spermine	HMDB0001256	Organic nitrogen compounds	Organonitrogen compounds	Amines	C00750	**	pos
145.026	3.0295e-185	0.423918	0.989	0.928	2.32363e-182	145.026	1-Piperazinecarbodithioic acid	HMDB0038379	Organoheterocyclic compounds	Diazinanes	Piperazines	NA	*	pos
273.11	2.80685e-38	0.423442	0.563	0.475	2.15286e-35	273.11	Ubiquinone-1	HMDB0002012	Lipids and lipid-like molecules	Prenol lipids	Quinone and hydroquinone lipids	C00399	*	pos
215.068	3.02271e-84	0.421476	0.805	0.711	2.31842e-81	215.068	METALDEHYDE	HMDB0254499	Organic oxygen compounds	Organooxygen compounds	Ethers	C18744	*	pos
251.104	1.56571e-17	0.418419	0.369	0.309	1.2009e-14	251.104	Cucurbic acid; Dihydrojasmonic acid; Vulgarole; Traumatin	HMDB0029388; HMDB0033601; HMDB0035085; HMDB0037326	Lipids and lipid-like molecules; Lipids and lipid-like molecules; Lipids and lipid-like molecules; Lipids and lipid-like molecules	Fatty Acyls; Fatty Acyls; Prenol lipids; Fatty Acyls	Lineolic acids and derivatives; Lineolic acids and derivatives; Monoterpenoids; Fatty acids and conjugates	; ; ; C16309	*	pos
269.115	2.53599e-41	0.416581	0.602	0.513	1.9451e-38	269.115	Bis(1-methylethyl) hexanedioate; Dipropyl hexanedioate	HMDB0041613; HMDB0041614	Lipids and lipid-like molecules; Lipids and lipid-like molecules	Fatty Acyls; Fatty Acyls	Fatty acid esters; Fatty acid esters	C14523;	*	pos
223.07320.1	4.25547e-221	0.41555	0.999	0.961	3.26395e-218	223.073	(Z)-3-(1-Butenyl)-1H-2-benzopyran-1-one; Safynol	HMDB0030646; HMDB0036460	Phenylpropanoids and polyketides; Lipids and lipid-like molecules	Isocoumarins and derivatives; Fatty Acyls	Unclassified; Fatty alcohols	; C08458	**	pos
209.058	5.31427e-167	0.415122	0.978	0.907	4.07605e-164	209.058	1,4-Ipomeadiol	HMDB0030471	Organoheterocyclic compounds	Heteroaromatic compounds	Unclassified	NA	*	pos
219.027	2.27473e-13	0.412395	0.249	0.188	1.74472e-10	219.027	D-Glucose; D-Galactose; D-Mannose; myo-Inositol; D-Fructose; Allose; L-Sorbose; alpha-D-Glucose; beta-D-Galactose; Dihydroxyacetone (dimer)	HMDB0000122; HMDB0000143; HMDB0000169; HMDB0000211; HMDB0000660; HMDB0001151; HMDB0001266; HMDB0003345; HMDB0003449; HMDB0032222	Organic oxygen compounds; Organic oxygen compounds; Organic oxygen compounds; Organic oxygen compounds; Organic oxygen compounds; Organic oxygen compounds; Organic oxygen compounds; Organic oxygen compounds; Organic oxygen compounds; Organoheterocyclic compounds	Organooxygen compounds; Organooxygen compounds; Organooxygen compounds; Organooxygen compounds; Organooxygen compounds; Organooxygen compounds; Organooxygen compounds; Organooxygen compounds; Organooxygen compounds; Dioxanes	Carbohydrates and carbohydrate conjugates; Carbohydrates and carbohydrate conjugates; Carbohydrates and carbohydrate conjugates; Alcohols and polyols; Carbohydrates and carbohydrate conjugates; Carbohydrates and carbohydrate conjugates; Carbohydrates and carbohydrate conjugates; Carbohydrates and carbohydrate conjugates; Carbohydrates and carbohydrate conjugates; 1,4-dioxanes	C00221; C00984; C00936; C00137; C02336; C01487; C08356; C00267; C00962;	*	pos
319.121	9.89919e-151	0.412253	0.904	0.847	7.59268e-148	319.121	Didemethylcitalopram	HMDB0060472	Benzenoids	Benzene and substituted derivatives	Phenylbutylamines	C16609	*	pos
409.271	1.43046e-13	0.411136	0.285	0.226	1.09716e-10	409.271	Diethylhexyl adipate; Dioctyl hexanedioate	HMDB0040270; HMDB0041619	Lipids and lipid-like molecules; Lipids and lipid-like molecules	Fatty Acyls; Fatty Acyls	Fatty acid esters; Fatty alcohol esters	C14240;	*	pos
297.14630.1	7.35663e-49	0.410646	0.655	0.57	5.64254e-46	297.146	Tetradecanedioic acid; Diethyl decanedioate; 2-Hydroxypropyl 2-isopropyl-5-methylcyclohexyl carbonate; 1-Hydroxypropan-2-yl 2-isopropyl-5-methylcyclohexyl carbonate	HMDB0000872; HMDB0040429; HMDB0059946; HMDB0059947	Lipids and lipid-like molecules; Lipids and lipid-like molecules; Lipids and lipid-like molecules; Lipids and lipid-like molecules	Fatty Acyls; Fatty Acyls; Prenol lipids; Prenol lipids	Fatty acids and conjugates; Fatty acid esters; Monoterpenoids; Monoterpenoids	; ; ;	*	pos
257.079	9.44788e-33	0.409923	0.541	0.467	7.24653e-30	257.079	2-Hydroxydecanedioic acid	HMDB0000424	Organic acids and derivatives	Hydroxy acids and derivatives	Medium-chain hydroxy acids and derivatives	NA	*	pos
245.115	1.58815e-37	0.405083	0.581	0.502	1.21811e-34	245.115	Dehydrovomifoliol; 1-Hydroxyibuprofen; 2-Hydroxyibuprofen; 3-Hydroxyibuprofen	HMDB0036819; HMDB0060565; HMDB0060920; HMDB0060921	Lipids and lipid-like molecules; Phenylpropanoids and polyketides; Phenylpropanoids and polyketides; Phenylpropanoids and polyketides	Prenol lipids; Phenylpropanoic acids; Phenylpropanoic acids; Phenylpropanoic acids	Sesquiterpenoids; Unclassified; Unclassified; Unclassified	C04223; ; ;	*	pos
225.052	2.2988e-127	0.40476	0.946	0.852	1.76318e-124	225.052	5-(2-Methylpropyl)tetrahydro-2-oxo-3-furancarboxylic acid; 5-Butyltetrahydro-2-oxo-3-furancarboxylic acid	HMDB0030988; HMDB0030992	Organoheterocyclic compounds; Organoheterocyclic compounds	Lactones; Lactones	Gamma butyrolactones; Gamma butyrolactones	;	*	pos
320.116	1.16276e-181	0.404747	0.986	0.928	8.91834e-179	320.116	Salbutamol 4-O-sulfate	HMDB0060604	Organic acids and derivatives	Organic sulfuric acids and derivatives	Arylsulfates	NA	*	pos
255.099	4.16292e-65	0.404548	0.762	0.674	3.19296e-62	255.099	Marindinin	HMDB0029504	Phenylpropanoids and polyketides	Kavalactones	Unclassified	NA	*	pos
758.56852.1	8.97879e-79	0.401934	0.94	0.8	6.88673e-76	758.569	PC(34:2)	HMDB0007880	Lipids and lipid-like molecules	Glycerophospholipids	Glycerophosphocholines	C00157	*	pos
241.047	1.45882e-18	0.398848	0.39	0.324	1.11892e-15	241.047	Diethyl oxalpropionate; 3-(1-Hydroxymethyl-1-propenyl)pentanedioic acid	HMDB0032306; HMDB0033092	Organic acids and derivatives; Lipids and lipid-like molecules	Keto acids and derivatives; Fatty Acyls	Beta-keto acids and derivatives; Fatty acids and conjugates	C04067;	*	pos
293.115	6.03139e-14	0.398137	0.32	0.265	4.62607e-11	293.115	C75 trans	HMDB0249518	Organoheterocyclic compounds	Lactones	Gamma butyrolactones	NA	*	pos
533.215	3.7811e-86	0.395183	0.821	0.74	2.90011e-83	533.215	7,11-Bisdeacetylvaltrate 7-(3-methylpentanoate) 11-(3-hydroxy-3-methylbutanoate)	HMDB0033655	Lipids and lipid-like molecules	Prenol lipids	Monoterpenoids	NA	*	pos
319.113	0	0.39495	1	0.998	0	319.113	2-Nitrophenyl a-D-galactopyranoside; 4-Nitrophenyl beta-D-glucopyranoside	HMDB0244855; HMDB0245678	Organic oxygen compounds; Organic oxygen compounds	Organooxygen compounds; Organooxygen compounds	Carbohydrates and carbohydrate conjugates; Carbohydrates and carbohydrate conjugates	;	**	pos
317.115	0	0.39492	1	1	0	317.115	(E)-1-[4-Hydroxy-3-(3-methyl-1,3-butadienyl)phenyl]-2-(3,5-dihydroxyphenyl)ethylene; 1-Methoxy-4-[5-(4-methoxyphenoxy)-3-penten-1-ynyl]benzene; Tanshinone IIA; 3-Isopentadienyl-3',4,5'-trihydroxystilbene	HMDB0033331; HMDB0041305; HMDB0258715; HMDB0302014	Phenylpropanoids and polyketides; Benzenoids; Lipids and lipid-like molecules; Phenylpropanoids and polyketides	Stilbenes; Phenol ethers; Prenol lipids; Stilbenes	Unclassified; Anisoles; Diterpenoids; Unclassified	; ; ;	**	pos
318.118	0	0.39406	1	1	0	318.118	Dimethyl fukiic acid; Salicylic acid beta-D-glucoside; 4-Methylcatechol 1-glucuronide; 4-Methylcatechol 2-glucuronide; 4-Hydroxybenzoyl glucose; 4-Hydroxybenzoic acid glucoside	HMDB0029497; HMDB0041271; HMDB0240458; HMDB0240460; HMDB0303022; HMDB0303772	Benzenoids; Organic oxygen compounds; Organic oxygen compounds; Organic oxygen compounds; Organic oxygen compounds; Organic oxygen compounds	Phenols; Organooxygen compounds; Organooxygen compounds; Organooxygen compounds; Organooxygen compounds; Organooxygen compounds	Benzenediols; Carbohydrates and carbohydrate conjugates; Carbohydrates and carbohydrate conjugates; Carbohydrates and carbohydrate conjugates; Carbohydrates and carbohydrate conjugates; Carbohydrates and carbohydrate conjugates	; ; ; ; ;	**	pos
229.084	1.70279e-115	0.393841	0.934	0.847	1.30604e-112	229.084	Phenylmethylglycidic ester; (2RS,5RS)-(E)-2-(2-Phenylethenyl)-1,3-dioxan-5-ol; Isoeugenyl acetate	HMDB0031729; HMDB0031973; HMDB0032348	Organoheterocyclic compounds; Benzenoids; Benzenoids	Epoxides; Benzene and substituted derivatives; Phenol esters	Oxirane carboxylic acids and derivatives; Styrenes; Unclassified	; ;	*	pos
261.052	4.46464e-10	0.393825	0.201	0.151	3.42438e-07	261.052	3-Hydroxyflavone	HMDB0031816	Phenylpropanoids and polyketides	Flavonoids	Flavones	C01495	*	pos
303.12	6.12373e-12	0.391064	0.112	0.065	4.6969e-09	303.12	Artabsinolide A; Dihydromarasmone; 8-Deoxy-11,13-dihydroxygrosheimin	HMDB0035620; HMDB0036051; HMDB0041144	Organoheterocyclic compounds; Organoheterocyclic compounds; Lipids and lipid-like molecules	Lactones; Furofurans; Prenol lipids	Gamma butyrolactones; Unclassified; Terpene lactones	; ;	*	pos
201.08855.1	0	0.391027	1	0.995	0	201.089	2-Phenylethyl propanoate; Methyl 4-phenylbutanoate; Ethyl 3-phenylpropanoate	HMDB0035013; HMDB0036385; HMDB0040411	Benzenoids; Lipids and lipid-like molecules; Lipids and lipid-like molecules	Benzene and substituted derivatives; Fatty Acyls; Fatty Acyls	Unclassified; Fatty acid esters; Fatty acid esters	; ;	**	pos
253.12	2.79005e-190	0.390096	0.999	0.957	2.13997e-187	253.12	8,12-Epoxy-4(15),7,11-eudesmatrien-1-one; Curzerenone; Furanodienone	HMDB0033235; HMDB0036155; HMDB0036768	Lipids and lipid-like molecules; Lipids and lipid-like molecules; Lipids and lipid-like molecules	Prenol lipids; Prenol lipids; Prenol lipids	Sesquiterpenoids; Monoterpenoids; Sesquiterpenoids	; C16943; C16960	**	pos
142.948	6.42918e-26	0.387767	0.491	0.415	4.93118e-23	142.948	NA	NA	NA	NA	NA	NA	NA	pos
257.061	9.33788e-168	0.381996	0.992	0.939	7.16216e-165	257.061	S-[1-[2-(Acetyloxy)ethyl]butyl] ethanethioate	HMDB0037764	Organic acids and derivatives	Thiocarboxylic acids and derivatives	Thioesters	NA	**	pos
174.992	3.34646e-151	0.379854	0.984	0.927	2.56673e-148	174.992	Benzodioxaphosphorin	HMDB0249013	Benzenoids	Unclassified	Unclassified	NA	*	pos
90.0554	3.0385e-12	0.378694	0.185	0.128	2.33053e-09	90.0554	NA	NA	NA	NA	NA	NA	NA	pos
188.077	3.12704e-11	0.377969	0.121	0.074	2.39844e-08	188.077	NA	NA	NA	NA	NA	NA	NA	pos
289.141	6.01853e-105	0.376757	0.922	0.847	4.61621e-102	289.141	Humulinic acid A; Adhumulinic acid; Blennin D; Artemin; 4'-Dihydroabscisic acid	HMDB0030104; HMDB0030137; HMDB0031902; HMDB0034696; HMDB0039516	Organic acids and derivatives; Organic oxygen compounds; Lipids and lipid-like molecules; Lipids and lipid-like molecules; Lipids and lipid-like molecules	Vinylogous acids; Organooxygen compounds; Prenol lipids; Prenol lipids; Prenol lipids	Unclassified; Carbonyl compounds; Terpene lactones; Terpene lactones; Sesquiterpenoids	; ; ; ;	*	pos
256.066	7.00965e-231	0.376331	0.999	0.979	5.3764e-228	256.066	NA	NA	NA	NA	NA	NA	NA	pos
159.028	1.11574e-167	0.371423	0.992	0.943	8.5577e-165	159.028	Hypoxanthine	HMDB0000157	Organoheterocyclic compounds	Imidazopyrimidines	Purines and purine derivatives	C00262	*	pos
191.051	3.89226e-43	0.370521	0.642	0.58	2.98536e-40	191.051	Anthraquinone	HMDB0248468	Benzenoids	Anthracenes	Anthraquinones	C16207	*	pos
596.27	4.0095e-219	0.370201	0.999	0.968	3.07529e-216	596.27	NA	NA	NA	NA	NA	NA	NA	pos
187.037	5.84242e-89	0.36996	0.878	0.798	4.48113e-86	187.037	Mevalonic acid; Glycerol 1-propanoate	HMDB0000227; HMDB0031639	Lipids and lipid-like molecules; Lipids and lipid-like molecules	Fatty Acyls; Glycerolipids	Fatty acids and conjugates; Monoradylglycerols	C00418;	*	pos
924.74810.1	1.9069e-37	0.369083	0.649	0.571	1.4626e-34	924.748	NA	NA	NA	NA	NA	NA	NA	pos
239.068	7.35072e-130	0.368631	0.916	0.893	5.63801e-127	239.068	cis-4-Decenedioic acid; cis-5-Decenedioic acid; 5-Pentyltetrahydro-2-oxo-3-furancarboxylic acid; alpha-Carboxy-delta-nonalactone; (<U+FFFD>)-Camphoric acid; (1R,2R,3S,1'R)-Nepetalinic acid	HMDB0000603; HMDB0013227; HMDB0030989; HMDB0030990; HMDB0034491; HMDB0034971	Lipids and lipid-like molecules; Lipids and lipid-like molecules; Organoheterocyclic compounds; Organoheterocyclic compounds; Organic acids and derivatives; Lipids and lipid-like molecules	Fatty Acyls; Fatty Acyls; Lactones; Lactones; Carboxylic acids and derivatives; Prenol lipids	Fatty acids and conjugates; Fatty acids and conjugates; Gamma butyrolactones; Delta valerolactones; Dicarboxylic acids and derivatives; Monoterpenoids	; ; ; ; ;	*	pos
104.071	4.33832e-210	0.367936	0.991	0.97	3.32749e-207	104.071	Dimethylglycine; gamma-Aminobutyric acid; L-alpha-Aminobutyric acid; D-alpha-Aminobutyric acid; 2-Aminoisobutyric acid; (S)-beta-Aminoisobutyric acid; (R)-beta-Aminoisobutyric acid; 3-Aminoisobutanoic acid; 3-Aminobutanoic acid; N-Ethylglycine	HMDB0000092; HMDB0000112; HMDB0000452; HMDB0000650; HMDB0001906; HMDB0002166; HMDB0002299; HMDB0003911; HMDB0031654; HMDB0041945	Organic acids and derivatives; Organic acids and derivatives; Organic acids and derivatives; Organic acids and derivatives; Organic acids and derivatives; Organic acids and derivatives; Organic acids and derivatives; Organic acids and derivatives; Organic acids and derivatives; Organic acids and derivatives	Carboxylic acids and derivatives; Carboxylic acids and derivatives; Carboxylic acids and derivatives; Carboxylic acids and derivatives; Carboxylic acids and derivatives; Carboxylic acids and derivatives; Carboxylic acids and derivatives; Carboxylic acids and derivatives; Carboxylic acids and derivatives; Carboxylic acids and derivatives	Amino acids, peptides, and analogues; Amino acids, peptides, and analogues; Amino acids, peptides, and analogues; Amino acids, peptides, and analogues; Amino acids, peptides, and analogues; Amino acids, peptides, and analogues; Amino acids, peptides, and analogues; Amino acids, peptides, and analogues; Amino acids, peptides, and analogues; Amino acids, peptides, and analogues	C01026; C00334; C02356; C02261; C03665; C03284; C01205; C05145; ; C11735	*	pos
327.193	3.88323e-15	0.367145	0.394	0.345	2.97844e-12	327.193	3alpha,16beta-Dihydroxyandrostenone; 16-Oxoandrostenediol; 3alpha,16alpha-Dihydroxyandrostenone; 16a-Hydroxydehydroisoandrosterone; 6beta-Hydroxytestosterone; 19-Hydroxytestosterone; 11beta-Hydroxytestosterone; 2beta-Hydroxytestosterone; w Hydroxy testosterone; 11beta,17beta-Dihydroxy-4-androsten-3-one	HMDB0000309; HMDB0000322; HMDB0000324; HMDB0000352; HMDB0006259; HMDB0006769; HMDB0012533; HMDB0012654; HMDB0060089; HMDB0060339	Lipids and lipid-like molecules; Lipids and lipid-like molecules; Lipids and lipid-like molecules; Lipids and lipid-like molecules; Lipids and lipid-like molecules; Organoheterocyclic compounds; Lipids and lipid-like molecules; Lipids and lipid-like molecules; Lipids and lipid-like molecules; Lipids and lipid-like molecules	Steroids and steroid derivatives; Steroids and steroid derivatives; Steroids and steroid derivatives; Steroids and steroid derivatives; Glycerolipids; Indoles and derivatives; Steroids and steroid derivatives; Sphingolipids; Steroids and steroid derivatives; Steroids and steroid derivatives	Androstane steroids; Androstane steroids; Androstane steroids; Androstane steroids; Diradylglycerols; Unclassified; Androstane steroids; Phosphosphingolipids; Androstane steroids; Androstane steroids	; ; ; C05139; ; C05579; ; C00550; C05294; C18075	*	pos
217.084	1.46684e-53	0.363906	0.727	0.65	1.12507e-50	217.084	(R)-3-Hydroxy-5-phenylpentanoic acid; 2,5-Dimethoxy-4-(2-propenyl)phenol; Butylparaben; Zingerone; 2-Benzyl-5-hydroxymethyl-1,3-dioxolane; 3-Hydroxyphenyl-valeric acid	HMDB0031517; HMDB0031984; HMDB0032575; HMDB0032590; HMDB0041506; HMDB0041666	Organic acids and derivatives; Benzenoids; Benzenoids; Benzenoids; Benzenoids; Lipids and lipid-like molecules	Hydroxy acids and derivatives; Phenols; Benzene and substituted derivatives; Phenols; Benzene and substituted derivatives; Fatty Acyls	Medium-chain hydroxy acids and derivatives; Methoxyphenols; Benzoic acids and derivatives; Methoxyphenols; Unclassified; Fatty acids and conjugates	; ; ; C17497; ;	*	pos
209.094	4.06176e-08	0.363704	0.156	0.115	3.11537e-05	209.094	8-Methylnonenoate; 9-Decenoic acid; Linalool oxide (trans-pyranoid); Linalool oxide III; 4-Hydroxy-2,6-dimethyl-7-octen-3-one; (S,E)-2,6-Dimethyl-5,7-octadiene-2,3-diol; Cnidiol C; Citronellic acid; (E)-3-(Tetrahydro-5,5-dimethyl-2-furanyl)-2-buten-1-ol; Linalyl oxide; Lilac alcohol; 2,6-Dimethyl-3,7-octadiene-2,6-diol; 1-Cyclopropyl-4-methyl-1,3-cyclohexanediol; trans-p-Menth-2-ene-1,4-diol; (+)…	HMDB0012183; HMDB0031003; HMDB0031440; HMDB0031441; HMDB0032119; HMDB0035122; HMDB0035365; HMDB0035837; HMDB0035839; HMDB0035907; HMDB0036099; HMDB0036990; HMDB0036992; HMDB0037021; HMDB0039149; HMDB0039768; HMDB0041012	Lipids and lipid-like molecules; Lipids and lipid-like molecules; Organoheterocyclic compounds; Organoheterocyclic compounds; Organic oxygen compounds; Lipids and lipid-like molecules; Organoheterocyclic compounds; Lipids and lipid-like molecules; Organoheterocyclic compounds; Organoheterocyclic compounds; Organoheterocyclic compounds; Organic oxygen compounds; Organic oxygen compounds; Lipids an…	Fatty Acyls; Fatty Acyls; Oxanes; Oxanes; Organooxygen compounds; Fatty Acyls; Oxanes; Prenol lipids; Tetrahydrofurans; Tetrahydrofurans; Tetrahydrofurans; Organooxygen compounds; Organooxygen compounds; Prenol lipids; Organooxygen compounds; Fatty Acyls; Fatty Acyls	Fatty acids and conjugates; Fatty acids and conjugates; Unclassified; Unclassified; Carbonyl compounds; Fatty alcohols; Unclassified; Monoterpenoids; Unclassified; Unclassified; Unclassified; Alcohols and polyols; Alcohols and polyols; Monoterpenoids; Carbonyl compounds; Fatty acids and conjugates; Fatty acids and conjugates	C18202; ; ; ; ; ; ; C16462; ; ; ; ; ; ; ; ;	*	pos
231.099	4.10278e-182	0.360603	0.999	0.96	3.14684e-179	231.099	Jasmine ketolactone; (Z)-3-Oxo-2-(2-pentenyl)-1-cyclopenteneacetic acid; 5-Deoxydiplosporin	HMDB0030150; HMDB0030197; HMDB0030681	Organoheterocyclic compounds; Organic oxygen compounds; Organoheterocyclic compounds	Oxocins; Organooxygen compounds; Pyrans	Unclassified; Carbonyl compounds; Pyranones and derivatives	; ;	**	pos
255.06291.1	0	0.357275	1	1	0	255.063	Cassiachromone; Dihydrocoriandrin; (2S,3S,4S)-5,7,9,11-Tridecatetrayne-1,2,3,4-tetrol; Salfredin B11; Naphthoxylactic acid	HMDB0030813; HMDB0033330; HMDB0038911; HMDB0041325; HMDB0255452	Organoheterocyclic compounds; Organoheterocyclic compounds; Lipids and lipid-like molecules; Organoheterocyclic compounds; Benzenoids	Benzopyrans; Benzopyrans; Fatty Acyls; Benzopyrans; Naphthalenes	1-benzopyrans; 2-benzopyrans; Fatty alcohols; 1-benzopyrans; Unclassified	; ; ; ;	**	pos
287.162	3.10827e-68	0.356416	0.812	0.747	2.38404e-65	287.162	12-Oxo-2,3-dinor-10,15-phytodienoic acid	HMDB0032090	Lipids and lipid-like molecules	Fatty Acyls	Eicosanoids	NA	*	pos
595.267	0	0.35316	1	0.998	0	595.267	Cucurbitacin E	HMDB0250581	Lipids and lipid-like molecules	Steroids and steroid derivatives	Cucurbitacins	NA	*	pos
226.084	5.427e-125	0.35311	0.966	0.897	4.16251e-122	226.084	3-Indolebutyric acid; 5-(2-Furanyl)-1,2,3,4,5,6-hexahydro-7H-cyclopenta[b]pyridin-7-one	HMDB0002096; HMDB0039656	Organoheterocyclic compounds; Organoheterocyclic compounds	Indoles and derivatives; Pyridines and derivatives	Indoles; Hydropyridines	C11284;	**	pos
267.136	2.52484e-09	0.349078	0.286	0.245	1.93655e-06	267.136	11-Hydroxy-9-tridecenoic acid; Menthone 1,2-glyceryl ketal; Menthyl lactate; Menthone 1,3-glyceryl ketal	HMDB0035881; HMDB0036139; HMDB0037212; HMDB0040004	Lipids and lipid-like molecules; Lipids and lipid-like molecules; Lipids and lipid-like molecules; Lipids and lipid-like molecules	Fatty Acyls; Prenol lipids; Prenol lipids; Prenol lipids	Fatty acids and conjugates; Monoterpenoids; Monoterpenoids; Monoterpenoids	; ; ;	*	pos
277.12	1.35588e-10	0.34447	0.324	0.282	1.03996e-07	277.12	Isoeugenol benzyl ether; Isoeugenyl benzyl ether	HMDB0032058; HMDB0032349	Benzenoids; Benzenoids	Phenol ethers; Phenol ethers	Anisoles; Anisoles	;	*	pos
213.052	2.05518e-172	0.343216	1	0.985	1.57632e-169	213.052	Methyl (Z,Z)-10-hydroxy-2,8-decadiene-4,6-diynoate	HMDB0039359	Lipids and lipid-like molecules	Fatty Acyls	Fatty alcohols	NA	**	pos
597.269	6.67616e-10	0.34306	0.302	0.261	5.12062e-07	597.269	NA	NA	NA	NA	NA	NA	NA	pos
199.037	2.67619e-61	0.341055	0.842	0.766	2.05263e-58	199.037	2-Chloro-DG	HMDB0245057	Organic oxygen compounds	Organooxygen compounds	Carbohydrates and carbohydrate conjugates	NA	*	pos
427.067	5.312e-07	0.340323	0.122	0.086	0.000407431	427.067	Eszopiclone; Zopiclone	HMDB0014546; HMDB0015329	Organoheterocyclic compounds; Organoheterocyclic compounds	Pyrrolopyrazines; Thienothiazines	Cyclopyrrolones; Unclassified	;	*	pos
291.136	1.9515e-07	0.339881	0.191	0.151	0.00014968	291.136	1-Hydroxyepiacorone; Acorusdiol; Apotrichodiol; 6alpha-Carissanol; alpha-Carissanol; Epioxylubimin; Dihydromyoporone; Piperalol; Zedoarondiol; Hydroxypelenolide; Toxin FS2; Bisacurone B; 2,3-Dihydroabscisic alcohol	HMDB0030918; HMDB0030919; HMDB0034574; HMDB0035309; HMDB0035597; HMDB0035613; HMDB0035729; HMDB0035767; HMDB0036448; HMDB0036663; HMDB0037063; HMDB0038502; HMDB0040685	Organic oxygen compounds; Lipids and lipid-like molecules; Organoheterocyclic compounds; Lipids and lipid-like molecules; Lipids and lipid-like molecules; Lipids and lipid-like molecules; Lipids and lipid-like molecules; Organic oxygen compounds; Lipids and lipid-like molecules; Lipids and lipid-like molecules; Organic oxygen compounds; Lipids and lipid-like molecules; Lipids and lipid-like molec…	Organooxygen compounds; Prenol lipids; Tetrahydrofurans; Prenol lipids; Prenol lipids; Prenol lipids; Fatty Acyls; Organooxygen compounds; Prenol lipids; Prenol lipids; Organooxygen compounds; Prenol lipids; Prenol lipids	Carbonyl compounds; Sesquiterpenoids; Unclassified; Sesquiterpenoids; Sesquiterpenoids; Sesquiterpenoids; Fatty alcohols; Alcohols and polyols; Sesquiterpenoids; Terpene lactones; Alcohols and polyols; Sesquiterpenoids; Sesquiterpenoids	; ; ; ; ; ; ; ; ; ; ; ;	*	pos
259.094	3.58539e-34	0.332811	0.645	0.589	2.74999e-31	259.094	Carboxy-ibuprofen	HMDB0060564	Phenylpropanoids and polyketides	Phenylpropanoic acids	Unclassified	NA	*	pos
269.079	9.56555e-08	0.329705	0.137	0.097	7.33678e-05	269.079	DHAP(6:0)	HMDB0011679	Organic oxygen compounds	Organooxygen compounds	Carbonyl compounds	NA	*	pos
559.093	6.97447e-11	0.329223	0.364	0.329	5.34942e-08	559.093	Cyclic ADP-ribose	HMDB0249529	Organic oxygen compounds	Organooxygen compounds	Carbohydrates and carbohydrate conjugates	NA	*	pos
382.22233.1	3.04112e-10	0.329156	0.313	0.27	2.33254e-07	382.222	Gibberellin A123	HMDB0036944	Lipids and lipid-like molecules	Prenol lipids	Diterpenoids	NA	*	pos
189.05256.1	0	0.327481	1	1	0	189.053	Ethyl vanillin; Ethyl salicylate; 3,4-Dihydroxyphenylacetone; Ethylparaben	HMDB0029665; HMDB0029817; HMDB0031132; HMDB0032573	Organic oxygen compounds; Benzenoids; Benzenoids; Benzenoids	Organooxygen compounds; Benzene and substituted derivatives; Benzene and substituted derivatives; Benzene and substituted derivatives	Carbonyl compounds; Benzoic acids and derivatives; Phenylpropanes; Benzoic acids and derivatives	; ; ;	**	pos
706.132	1.32044e-75	0.327238	0.882	0.824	1.01278e-72	706.132	NA	NA	NA	NA	NA	NA	NA	pos
707.13	5.63463e-50	0.324404	0.765	0.708	4.32176e-47	707.13	NA	NA	NA	NA	NA	NA	NA	pos
483.076	6.42707e-07	0.323158	0.212	0.174	0.000492956	483.076	NA	NA	NA	NA	NA	NA	NA	pos
759.57189.2	3.11502e-14	0.32281	0.467	0.406	2.38922e-11	759.572	DG(21:0/PGF2alpha/0:0); DG(PGF2alpha/21:0/0:0); DG(21:0/0:0/PGF2alpha); DG(PGF2alpha/0:0/21:0); DG(21:0/PGE1/0:0); DG(PGE1/21:0/0:0); DG(21:0/0:0/PGE1); DG(PGE1/0:0/21:0); DG(21:0/PGD1/0:0); DG(PGD1/21:0/0:0); DG(21:0/0:0/PGD1); DG(PGD1/0:0/21:0); DG(a-21:0/PGF2alpha/0:0); DG(PGF2alpha/a-21:0/0:0); DG(a-21:0/0:0/PGF2alpha); DG(PGF2alpha/0:0/a-21:0); DG(a-21:0/PGE1/0:0); DG(PGE1/a-21:0/0:0); DG(a-…	HMDB0296499; HMDB0296500; HMDB0296501; HMDB0296502; HMDB0296623; HMDB0296624; HMDB0296625; HMDB0296626; HMDB0296627; HMDB0296628; HMDB0296629; HMDB0296630; HMDB0297954; HMDB0297955; HMDB0297956; HMDB0297957; HMDB0298078; HMDB0298079; HMDB0298080; HMDB0298081; HMDB0298082; HMDB0298083; HMDB0298084; HMDB0298085; HMDB0300238; HMDB0300239; HMDB0300240; HMDB0300241; HMDB0300362; HMDB0300363; HMDB03003…	Unclassified; Unclassified; Unclassified; Unclassified; Unclassified; Unclassified; Unclassified; Unclassified; Unclassified; Unclassified; Unclassified; Unclassified; Unclassified; Unclassified; Unclassified; Unclassified; Unclassified; Unclassified; Unclassified; Unclassified; Unclassified; Unclassified; Unclassified; Unclassified; Unclassified; Unclassified; Unclassified; Unclassified; Unclass…	Unclassified; Unclassified; Unclassified; Unclassified; Unclassified; Unclassified; Unclassified; Unclassified; Unclassified; Unclassified; Unclassified; Unclassified; Unclassified; Unclassified; Unclassified; Unclassified; Unclassified; Unclassified; Unclassified; Unclassified; Unclassified; Unclassified; Unclassified; Unclassified; Unclassified; Unclassified; Unclassified; Unclassified; Unclass…	Unclassified; Unclassified; Unclassified; Unclassified; Unclassified; Unclassified; Unclassified; Unclassified; Unclassified; Unclassified; Unclassified; Unclassified; Unclassified; Unclassified; Unclassified; Unclassified; Unclassified; Unclassified; Unclassified; Unclassified; Unclassified; Unclassified; Unclassified; Unclassified; Unclassified; Unclassified; Unclassified; Unclassified; Unclass…	; ; ; ; ; ; ; ; ; ; ; ; ; ; ; ; ; ; ; ; ; ; ; ; ; ; ; ; ; ; ; ; ; ; ;	*	pos
203.068	1.94777e-147	0.318716	0.997	0.965	1.49394e-144	203.068	4-Hydroxy-2,6,6-trimethyl-3-oxo-1,4-cyclohexadiene-1-carboxaldehyde	HMDB0037602	Organic oxygen compounds	Organooxygen compounds	Carbonyl compounds	NA	*	pos
218.051	5.45006e-08	0.318645	0.103	0.066	4.1802e-05	218.051	NA	NA	NA	NA	NA	NA	NA	pos
925.75710.1	4.94671e-14	0.316992	0.435	0.393	3.79413e-11	925.757	NA	NA	NA	NA	NA	NA	NA	pos
780.55080.2	8.34485e-69	0.313618	0.991	0.895	6.4005e-66	780.551	PC(34:2)	HMDB0007880	Lipids and lipid-like molecules	Glycerophospholipids	Glycerophosphocholines	C00157	**	pos
192.024	6.39255e-75	0.310858	0.915	0.848	4.90309e-72	192.024	Monosodium glutamate	HMDB0303331	Organic acids and derivatives	Carboxylic acids and derivatives	Amino acids, peptides, and analogues	NA	*	pos
632.114	2.82087e-71	0.305229	0.895	0.845	2.16361e-68	632.114	NA	NA	NA	NA	NA	NA	NA	pos
127.027	6.63009e-06	0.3044	0.152	0.119	0.00508528	127.027	Dimethylurea	HMDB0029198	Organic acids and derivatives	Organic carbonic acids and derivatives	Ureas	C16364	*	pos
195.078	6.93019e-07	0.303435	0.11	0.076	0.000531545	195.078	2,4-Nonanedione; 2-Nonenoic acid; Hept-trans-2-en-1-yl acetate; 2-Hydroxy-2,6,6-trimethylcyclohexanone; (E)-2-Ethyl heptenoate	HMDB0031263; HMDB0031271; HMDB0032307; HMDB0037023; HMDB0059840	Organic oxygen compounds; Lipids and lipid-like molecules; Organic acids and derivatives; Organic oxygen compounds; Lipids and lipid-like molecules	Organooxygen compounds; Fatty Acyls; Carboxylic acids and derivatives; Organooxygen compounds; Fatty Acyls	Carbonyl compounds; Fatty acids and conjugates; Carboxylic acid derivatives; Carbonyl compounds; Fatty acid esters	; ; ; ;	*	pos
558.095	2.01192e-27	0.303396	0.611	0.574	1.54314e-24	558.095	N-[[(2S,3S,4R,5R)-3,4-Dihydroxy-5-[6-[(3-iodophenyl)methylamino]purin-9-yl]oxolan-2-yl]-hydroxymethyl]-N-methylformamide	HMDB0258052	Nucleosides, nucleotides, and analogues	Purine nucleosides	Unclassified	NA	*	pos
229.12	3.05272e-22	0.298546	0.572	0.533	2.34144e-19	229.12	Eremopetasinorone A; Methyl 4-tert-butylphenylacetate; 10beta-12,13-Dinor-8-oxo-6-eremophilen-11-al	HMDB0029669; HMDB0036240; HMDB0037604	Organic oxygen compounds; Benzenoids; Organic oxygen compounds	Organooxygen compounds; Benzene and substituted derivatives; Organooxygen compounds	Carbonyl compounds; Phenylpropanes; Carbonyl compounds	; ;	**	pos
781.55409.2	8.59374e-33	0.298052	0.805	0.698	6.5914e-30	781.554	NA	NA	NA	NA	NA	NA	NA	pos
557.095	1.41619e-119	0.29514	0.989	0.951	1.08622e-116	557.095	Rocepafant	HMDB0257286	Organoheterocyclic compounds	Thienodiazepines	Unclassified	NA	**	pos
705.132	2.50484e-115	0.292141	0.993	0.96	1.92122e-112	705.132	NA	NA	NA	NA	NA	NA	NA	pos
132.07697.1	3.17092e-46	0.289955	0.763	0.7	2.4321e-43	132.077	Dihydrouracil; N-Methylhydantoin	HMDB0000076; HMDB0003646	Organoheterocyclic compounds; Organoheterocyclic compounds	Diazines; Azolines	Pyrimidines and pyrimidine derivatives; Imidazolines	C00429; C02565	**	pos
779.15	1.09916e-11	0.289779	0.418	0.382	8.43058e-09	779.15	NA	NA	NA	NA	NA	NA	NA	pos
248.14922.1	4.75079e-129	0.281832	0.979	0.966	3.64386e-126	248.149	(R)-3-hydroxybutyrylcarnitine	HMDB0062735	Lipids and lipid-like molecules	Fatty Acyls	Fatty acid esters	NA	**	pos
417.24003.1	1.58208e-08	0.281108	0.361	0.319	1.21345e-05	417.24	Stanolone benzoate	HMDB0258482	Lipids and lipid-like molecules	Steroids and steroid derivatives	Steroid esters	NA	*	pos
231.063	5.22468e-11	0.2791	0.408	0.379	4.00733e-08	231.063	(5S,6R)-Methyl 5,6,7-trihydroxyheptanoate	HMDB0247393	Lipids and lipid-like molecules	Fatty Acyls	Fatty alcohols	NA	*	pos
631.113	1.72375e-110	0.278573	0.999	0.973	1.32212e-107	631.113	NA	NA	NA	NA	NA	NA	NA	pos
152.047	7.59203e-06	0.278568	0.133	0.1	0.00582309	152.047	2,5-Dihydro-2,4,5-trimethyloxazole; 1-Piperidinecarboxaldehyde	HMDB0031199; HMDB0031702	Organoheterocyclic compounds; Organoheterocyclic compounds	Azolines; Piperidines	Oxazolines; Unclassified	;	*	pos
114.066	3.52503e-39	0.265526	0.741	0.711	2.7037e-36	114.066	Creatinine	HMDB0000562	Organic acids and derivatives	Carboxylic acids and derivatives	Amino acids, peptides, and analogues	C00791	*	pos
782.56624.2	1.51541e-34	0.259764	0.938	0.827	1.16232e-31	782.566	PC(34:1)	HMDB0007879	Lipids and lipid-like molecules	Glycerophospholipids	Glycerophosphocholines	C00157	**	pos
205.121	3.13366e-09	0.253726	0.343	0.281	2.40352e-06	205.121	2,2,7,7-Tetramethyl-1,6-dioxaspiro[4.4]non-3-ene; alpha-Terpineol formate; 5-Pentyl-3h-furan-2-one; Methyl 4,8-decadienoate; Methyl (2E,4Z)-decadienoate; Neryl formate; (3E,6Z)-Nonadien-1-yl acetate; (2E,6Z)-2,6-Nonadien-1-Yl acetate	HMDB0030006; HMDB0032050; HMDB0032463; HMDB0034708; HMDB0034730; HMDB0035156; HMDB0038068; HMDB0038079	Organic oxygen compounds; Lipids and lipid-like molecules; Organoheterocyclic compounds; Lipids and lipid-like molecules; Lipids and lipid-like molecules; Lipids and lipid-like molecules; Lipids and lipid-like molecules; Lipids and lipid-like molecules	Organooxygen compounds; Prenol lipids; Tetrahydrofurans; Fatty Acyls; Fatty Acyls; Fatty Acyls; Fatty Acyls; Fatty Acyls	Ethers; Monoterpenoids; Unclassified; Fatty acid esters; Fatty acid esters; Fatty alcohol esters; Fatty alcohol esters; Fatty alcohol esters	; ; ; ; ; C12294; ;	*	pos
154.059	9.82818e-14	0.252028	0.494	0.458	7.53822e-11	154.059	Creatine; Beta-Guanidinopropionic acid	HMDB0000064; HMDB0013222	Organic acids and derivatives; Organic nitrogen compounds	Carboxylic acids and derivatives; Organonitrogen compounds	Amino acids, peptides, and analogues; Guanidines	C00300; C03065	**	pos
185.057	3.72568e-06	0.251544	0.313	0.287	0.00285759	185.057	3-Hydroxyisoheptanoic acid; (+/-)-Ethyl 2-hydroxy-2-methylbutyrate; Methyl DL-Leucate; Ethyl 2-hydroxyisovalerate	HMDB0002207; HMDB0032269; HMDB0036231; HMDB0059842	Organic acids and derivatives; Lipids and lipid-like molecules; Lipids and lipid-like molecules; Lipids and lipid-like molecules	Hydroxy acids and derivatives; Fatty Acyls; Fatty Acyls; Fatty Acyls	Medium-chain hydroxy acids and derivatives; Fatty acid esters; Fatty acid esters; Fatty acid esters	; ; ;	*	pos
160.133	1.10347e-12	-0.311774	0.233	0.348	8.4636e-10	160.133	4-ene-Valproic acid; (3Z)-2-Propylpent-3-enoic acid; (3E)-2-Propylpent-3-enoic acid; Cyclohexaneacetic acid; cis-5-Octenoic acid	HMDB0013897; HMDB0013903; HMDB0013904; HMDB0031403; HMDB0032207	Lipids and lipid-like molecules; Lipids and lipid-like molecules; Lipids and lipid-like molecules; Organic acids and derivatives; Lipids and lipid-like molecules	Fatty Acyls; Fatty Acyls; Fatty Acyls; Carboxylic acids and derivatives; Fatty Acyls	Fatty acids and conjugates; Fatty acids and conjugates; Fatty acids and conjugates; Carboxylic acids; Fatty acids and conjugates	C16648; C16654; ; ;	*	pos
786.59991.2	1.66412e-17	-0.325201	0.435	0.571	1.27638e-14	786.6	PC(36:2)	HMDB0000593	Lipids and lipid-like molecules	Glycerophospholipids	Glycerophosphocholines	NA	**	pos
797.52790.2	6.33999e-15	-0.327331	0.434	0.548	4.86277e-12	797.528	PG(36:2)	HMDB0010605	Lipids and lipid-like molecules	Glycerophospholipids	Glycerophosphoglycerols	NA	**	pos
226.10514.1	3.90183e-198	-0.335071	0.991	0.979	2.9927e-195	226.105	DL-Acetylcarnitine	HMDB0240773	Lipids and lipid-like molecules	Fatty Acyls	Fatty acid esters	NA	*	pos
126.02200.1	3.37769e-15	-0.343762	0.154	0.263	2.59069e-12	126.022	Taurine	HMDB0000251	Organic acids and derivatives	Organic sulfonic acids and derivatives	Organosulfonic acids and derivatives	C00245	*	pos
146.11741.1	8.55835e-61	-0.347041	0.78	0.908	6.56426e-58	146.117	4-Trimethylammoniobutanoic acid; 2-Aminoheptanoate; 2-Aminoheptanoic acid; [(3-Methylbutyl)amino]acetic acid; 4-(3-Hydroxypropyl)morpholine; 7-Aminoheptanoic acid; Methyl L-leucinate	HMDB0001161; HMDB0094649; HMDB0242128; HMDB0245644; HMDB0246679; HMDB0247233; HMDB0254597	Lipids and lipid-like molecules; Organic acids and derivatives; Organic acids and derivatives; Organic acids and derivatives; Organoheterocyclic compounds; Lipids and lipid-like molecules; Organic acids and derivatives	Fatty Acyls; Carboxylic acids and derivatives; Carboxylic acids and derivatives; Carboxylic acids and derivatives; Oxazinanes; Fatty Acyls; Carboxylic acids and derivatives	Fatty acids and conjugates; Amino acids, peptides, and analogues; Amino acids, peptides, and analogues; Amino acids, peptides, and analogues; Morpholines; Fatty acids and conjugates; Amino acids, peptides, and analogues	C01181; ; ; ; ; ;	**	pos
225.12110.2	2.14251e-15	-0.361993	0.162	0.273	1.64331e-12	225.121	Isoleucyl-Alanine	HMDB0028900	Organic acids and derivatives	Carboxylic acids and derivatives	Amino acids, peptides, and analogues	NA	*	pos
104.107	0	-0.364944	1	1	0	104.107	2-Amino-3-methyl-1-butanol	HMDB0244984	Organic nitrogen compounds	Organonitrogen compounds	Amines	NA	**	pos
105.111	0	-0.379903	1	1	0	105.111	NA	NA	NA	NA	NA	NA	NA	pos
810.59666.2	1.35822e-15	-0.388479	0.085	0.173	1.04176e-12	810.597	PC(36:1); PE(39:1)	HMDB0007887; HMDB0008915	Lipids and lipid-like molecules; Lipids and lipid-like molecules	Glycerophospholipids; Glycerophospholipids	Glycerophosphocholines; Glycerophosphoethanolamines	C00157;	**	pos
204.12333.1	4.83016e-270	-0.412487	1	1	3.70473e-267	204.123	N-Lactoylleucine; 1-Carboxyethylleucine; Acetyl-D-carnitine; DL-Acetylcarnitine; 1-Carboxyethylisoleucine; Glutamic acid diethyl ester	HMDB0062176; HMDB0240626; HMDB0240771; HMDB0240773; HMDB0242158; HMDB0252807	Organic acids and derivatives; Organic acids and derivatives; Lipids and lipid-like molecules; Lipids and lipid-like molecules; Organic acids and derivatives; Organic acids and derivatives	Carboxylic acids and derivatives; Carboxylic acids and derivatives; Fatty Acyls; Fatty Acyls; Carboxylic acids and derivatives; Carboxylic acids and derivatives	Amino acids, peptides, and analogues; Amino acids, peptides, and analogues; Fatty acid esters; Fatty acid esters; Amino acids, peptides, and analogues; Amino acids, peptides, and analogues	; ; ; ; ;	**	pos
140.06831.1	0	-0.414084	0.999	0.999	0	140.068	L-Valine; N-Methyl-a-aminoisobutyric acid; 5-Aminopentanoic acid; Norvaline	HMDB0000883; HMDB0002141; HMDB0003355; HMDB0013716	Organic acids and derivatives; Organic acids and derivatives; Organic acids and derivatives; Organic acids and derivatives	Carboxylic acids and derivatives; Carboxylic acids and derivatives; Carboxylic acids and derivatives; Carboxylic acids and derivatives	Amino acids, peptides, and analogues; Amino acids, peptides, and analogues; Amino acids, peptides, and analogues; Amino acids, peptides, and analogues	C00183; ; C00431; C01799	**	pos
222.196	1.23453e-16	-0.415226	0.089	0.182	9.46887e-14	222.196	NA	NA	NA	NA	NA	NA	NA	pos
205.12622.1	6.88627e-198	-0.419448	0.976	0.994	5.28177e-195	205.126	Hexyl 3-mercaptobutanoate; (S)-3-Mercaptohexyl butyrate; 3-Mercaptohexyl butyrate	HMDB0032327; HMDB0037765; HMDB0038948	Lipids and lipid-like molecules; Lipids and lipid-like molecules; Lipids and lipid-like molecules	Fatty Acyls; Fatty Acyls; Fatty Acyls	Fatty acid esters; Fatty acid esters; Fatty acid esters	; ;	**	pos
118.08639.1	0	-0.434423	0.999	1	0	118.086	Senecioic acid; Tiglic acid; 2-Ethylacrylic acid; 3-Methylbutyrolactone; Angelic acid; 4-Pentenoic acid; 2-Pentenoic acid; Dihydro-5-methyl-2(3H)-furanone	HMDB0000509; HMDB0001470; HMDB0001862; HMDB0002167; HMDB0029608; HMDB0031602; HMDB0032459; HMDB0033840	Lipids and lipid-like molecules; Lipids and lipid-like molecules; Lipids and lipid-like molecules; Organoheterocyclic compounds; Lipids and lipid-like molecules; Lipids and lipid-like molecules; Lipids and lipid-like molecules; Organoheterocyclic compounds	Fatty Acyls; Fatty Acyls; Fatty Acyls; Lactones; Fatty Acyls; Fatty Acyls; Fatty Acyls; Lactones	Fatty acids and conjugates; Fatty acids and conjugates; Fatty acids and conjugates; Gamma butyrolactones; Fatty acids and conjugates; Fatty acids and conjugates; Fatty acids and conjugates; Gamma butyrolactones	; C08279; ; ; ; ; ;	**	pos
185.95977.2	5.07284e-22	-0.460357	0.045	0.136	3.89087e-19	185.96	NA	NA	NA	NA	NA	NA	NA	pos
105.104	3.85918e-125	-0.493074	0.744	0.915	2.95999e-122	105.104	NA	NA	NA	NA	NA	NA	NA	pos
254.01899.1	8.89177e-23	-0.495187	0.03	0.115	6.81998e-20	254.019	Glycerylphosphorylethanolamine	HMDB0000114	Lipids and lipid-like molecules	Glycerophospholipids	Glycerophosphoethanolamines	C01233	*	pos
166.08401.1	0	-0.504738	0.97	0.982	0	166.084	Proline betaine; L-2-Amino-3-methylenehexanoic acid	HMDB0004827; HMDB0030410	Organic acids and derivatives; Organic acids and derivatives	Carboxylic acids and derivatives; Carboxylic acids and derivatives	Amino acids, peptides, and analogues; Amino acids, peptides, and analogues	C10172;	**	pos
809.58534.2	1.67821e-28	-0.505833	0.272	0.442	1.28719e-25	809.585	SM(d20:1/PGE2); SM(d20:1/PGD2); SM(d20:1/20:4(7E,9E,11Z,13E)-3OH(5S,6R,15S))	HMDB0290724; HMDB0290725; HMDB0290732	Unclassified; Unclassified; Unclassified	Unclassified; Unclassified; Unclassified	Unclassified; Unclassified; Unclassified	; ;	*	pos
146.16517.1	2.80506e-75	-0.538618	0.853	0.95	2.15148e-72	146.165	Spermidine	HMDB0001257	Organic nitrogen compounds	Organonitrogen compounds	Amines	C00315	**	pos
105.114	1.88316e-38	-0.547968	0.3	0.454	1.44438e-35	105.114	NA	NA	NA	NA	NA	NA	NA	pos
238.04508.1	6.39025e-43	-0.551747	0.336	0.569	4.90132e-40	238.045	Glycerylphosphorylethanolamine	HMDB0000114	Lipids and lipid-like molecules	Glycerophospholipids	Glycerophosphoethanolamines	C01233	*	pos
162.11245.1	0	-0.552089	1	1	0	162.112	beta-Hydroxy-gamma-trimethylaminobutyric acid; N-(2-Hydroxyethyl)valine	HMDB0244982; HMDB0254990	Organic acids and derivatives; Organic acids and derivatives	Carboxylic acids and derivatives; Carboxylic acids and derivatives	Amino acids, peptides, and analogues; Amino acids, peptides, and analogues	;	**	pos
163.11578.1	0	-0.553616	0.993	0.998	0	163.116	NA	NA	NA	NA	NA	NA	NA	pos
184.09464.1	0	-0.560597	1	0.998	0	184.095	beta-Hydroxy-gamma-trimethylaminobutyric acid; N-(2-Hydroxyethyl)valine	HMDB0244982; HMDB0254990	Organic acids and derivatives; Organic acids and derivatives	Carboxylic acids and derivatives; Carboxylic acids and derivatives	Amino acids, peptides, and analogues; Amino acids, peptides, and analogues	;	*	pos
144.10187.1	0	-0.561207	0.968	0.994	0	144.102	Methyl sorbate; 3-Ethyl-1,2-cyclopentanedione; Enol-3-Ethyl-1,2-cyclopentanedione; Allyl crotonate; 4-Hydroxy-4-methyl-5-hexenoic acid gamma lactone; 3,4-Dimethyl-1,2-cyclopentanedione	HMDB0029582; HMDB0031222; HMDB0031223; HMDB0032067; HMDB0032333; HMDB0037026	Lipids and lipid-like molecules; Organic oxygen compounds; Organic oxygen compounds; Lipids and lipid-like molecules; Organoheterocyclic compounds; Organic oxygen compounds	Fatty Acyls; Organooxygen compounds; Organooxygen compounds; Fatty Acyls; Lactones; Organooxygen compounds	Fatty acid esters; Carbonyl compounds; Carbonyl compounds; Fatty acid esters; Gamma butyrolactones; Carbonyl compounds	; ; ; ; ;	**	pos
227.10823.2	3.35673e-26	-0.567288	0.045	0.148	2.57461e-23	227.108	Batatasin III; 3-(1,1-Dimethylallyl)herniarin; 5-Hydroxy-2-(5-methyl-1-oxo-4-hexenyl)benzofuran; Batatasin IV; Encelin; Glandulone B	HMDB0030636; HMDB0030731; HMDB0031925; HMDB0032641; HMDB0034723; HMDB0038548	Phenylpropanoids and polyketides; Phenylpropanoids and polyketides; Organoheterocyclic compounds; Phenylpropanoids and polyketides; Lipids and lipid-like molecules; Lipids and lipid-like molecules	Stilbenes; Coumarins and derivatives; Benzofurans; Stilbenes; Prenol lipids; Prenol lipids	Unclassified; Unclassified; Unclassified; Unclassified; Terpene lactones; Sesquiterpenoids	; ; ; C10247; C09404;	*	pos
787.60354.2	3.27748e-25	-0.598773	0.047	0.148	2.51383e-22	787.604	DG(a-25:0/5-iso PGF2VI/0:0); DG(5-iso PGF2VI/a-25:0/0:0); DG(a-25:0/0:0/5-iso PGF2VI); DG(5-iso PGF2VI/0:0/a-25:0)	HMDB0298190; HMDB0298191; HMDB0298192; HMDB0298193	Unclassified; Unclassified; Unclassified; Unclassified	Unclassified; Unclassified; Unclassified; Unclassified	Unclassified; Unclassified; Unclassified; Unclassified	; ; ;	*	pos
242.07912.1	1.91945e-262	-0.612	0.874	0.942	1.47222e-259	242.079	cis-Mevinphos	HMDB0250292	Lipids and lipid-like molecules	Fatty Acyls	Fatty acid esters	NA	**	pos
258.10992.1	0	-0.614076	0.979	0.982	0	258.11	Pandamarilactam 3x	HMDB0033610	Organoheterocyclic compounds	Dihydrofurans	Furanones	NA	**	pos
188.176	1.3191e-20	-0.619834	0.045	0.129	1.01175e-17	188.176	2-Amino-3-methyl-1-pyrrolidin-1-YL-butan-1-one	HMDB0246938	Organic acids and derivatives	Carboxylic acids and derivatives	Amino acids, peptides, and analogues	NA	*	pos
280.09204.1	0	-0.623655	0.999	0.992	0	280.092	Glycerophosphocholine	HMDB0000086	Lipids and lipid-like molecules	Glycerophospholipids	Glycerophosphocholines	C00670	**	pos
156.04201.2	0	-0.670329	0.995	0.994	0	156.042	Indoxyl; 2-Methyl-4,5-benzoxazole	HMDB0004094; HMDB0032390	Organoheterocyclic compounds; Organoheterocyclic compounds	Indoles and derivatives; Benzoxazoles	Hydroxyindoles; Unclassified	C05658;	**	pos
106.11149.1	3.68683e-81	-0.686145	0.388	0.675	2.8278e-78	106.111	NA	NA	NA	NA	NA	NA	NA	pos
799.54265.2	2.93378e-32	-0.697387	0.039	0.155	2.25021e-29	799.543	PG(36:1)	HMDB0010603	Lipids and lipid-like molecules	Glycerophospholipids	Glycerophosphoglycerols	NA	*	pos
370.29508.2	1.06085e-26	-0.69773	0.023	0.114	8.13674e-24	370.295	cis-5-Tetradecenoylcarnitine	HMDB0002014	Lipids and lipid-like molecules	Fatty Acyls	Fatty acid esters	NA	**	pos
106.11400.2	3.3581e-44	-0.709108	0.09	0.265	2.57567e-41	106.114	NA	NA	NA	NA	NA	NA	NA	pos
822.53900.2	5.70039e-43	-0.721832	0.203	0.393	4.3722e-40	822.539	PC(36:3)	HMDB0007921	Lipids and lipid-like molecules	Glycerophospholipids	Glycerophosphocholines	NA	*	pos
798.53839.2	3.79214e-64	-0.738997	0.345	0.575	2.90857e-61	798.538	PE(40:7)	HMDB0011394	Lipids and lipid-like molecules	Glycerophospholipids	Glycerophosphoethanolamines	NA	**	pos
119.08989.2	6.45621e-52	-0.745495	0.147	0.362	4.95191e-49	119.09	NA	NA	NA	NA	NA	NA	NA	pos
164.11680.2	7.09255e-41	-0.75781	0.055	0.203	5.43999e-38	164.117	NA	NA	NA	NA	NA	NA	NA	pos
298.06390.2	1.30982e-42	-0.767602	0.015	0.143	1.00463e-39	298.064	NA	NA	NA	NA	NA	NA	NA	pos
200.06855.1	0	-0.773587	0.991	0.987	0	200.069	5-Hydroxytryptophol; 1,2-Dehydrosalsolinol	HMDB0001855; HMDB0012490	Organoheterocyclic compounds; Organoheterocyclic compounds	Indoles and derivatives; Dihydroisoquinolines	Hydroxyindoles; Unclassified	;	**	pos
104.12643.2	4.27637e-48	-0.776996	0.07	0.24	3.27997e-45	104.126	NA	NA	NA	NA	NA	NA	NA	pos
141.07147.2	6.43641e-81	-0.792184	0.275	0.568	4.93672e-78	141.071	2-Methoxynaphthalene; (2-Naphthyl)methanol; 1-Hydroxymethylnaphthalene	HMDB0032861; HMDB0060303; HMDB0060322	Benzenoids; Benzenoids; Benzenoids	Naphthalenes; Naphthalenes; Naphthalenes	Unclassified; Unclassified; Unclassified	; C02909; C14089	*	pos
163.97769.1	1.06258e-98	-0.817182	0.323	0.63	8.15001e-96	163.978	Taurine	HMDB0000251	Organic acids and derivatives	Organic sulfonic acids and derivatives	Organosulfonic acids and derivatives	C00245	*	pos
296.06567.1	0	-0.839443	0.973	0.976	0	296.066	5-Methylcytidine	HMDB0000982	Nucleosides, nucleotides, and analogues	Pyrimidine nucleosides	Unclassified	NA	**	pos
182.05798.1	0	-0.847776	0.812	0.944	0	182.058	Proline betaine; L-2-Amino-3-methylenehexanoic acid	HMDB0004827; HMDB0030410	Organic acids and derivatives; Organic acids and derivatives	Carboxylic acids and derivatives; Carboxylic acids and derivatives	Amino acids, peptides, and analogues; Amino acids, peptides, and analogues	C10172;	*	pos
104.08820.2	3.55158e-59	-0.885783	0.055	0.247	2.72406e-56	104.088	NA	NA	NA	NA	NA	NA	NA	pos
157.04608.2	4.13018e-70	-0.975332	0.076	0.301	3.16785e-67	157.046	NA	NA	NA	NA	NA	NA	NA	pos
185.09793.2	4.39031e-200	-1.01069	0.407	0.774	3.36737e-197	185.098	6-Acetyl-2,2-dimethyl-2H-1-benzopyran; 3-(3-Methylbutylidene)-1(3H)-isobenzofuranone	HMDB0030816; HMDB0031663	Organoheterocyclic compounds; Organoheterocyclic compounds	Benzopyrans; Isocoumarans	1-benzopyrans; Isobenzofuranones	;	*	pos
824.55583.2	1.12828e-118	-1.01285	0.35	0.642	8.65394e-116	824.556	PC(36:2)	HMDB0000593	Lipids and lipid-like molecules	Glycerophospholipids	Glycerophosphocholines	NA	*	pos
427.36111.1	1.81315e-57	-1.13397	0.018	0.182	1.39069e-54	427.361	NA	NA	NA	NA	NA	NA	NA	pos
158.04033.2	3.9521e-151	-1.13502	0.241	0.609	3.03126e-148	158.04	NA	NA	NA	NA	NA	NA	NA	pos
825.55932.2	1.1201e-72	-1.16726	0.055	0.276	8.59114e-70	825.559	NA	NA	NA	NA	NA	NA	NA	pos
297.06930.2	2.91137e-80	-1.17079	0.033	0.258	2.23302e-77	297.069	Trifluridine	HMDB0014576	Nucleosides, nucleotides, and analogues	Pyrimidine nucleosides	Pyrimidine 2'-deoxyribonucleosides	NA	*	pos
281.09554.1	6.22015e-149	-1.22618	0.191	0.569	4.77085e-146	281.096	N-Despyridinyl rosiglitazone	HMDB0060842	Benzenoids	Phenol ethers	Unclassified	NA	*	pos
424.34201.2	9.80755e-139	-1.28163	0.237	0.583	7.52239e-136	424.342	O-Linoleoylcarnitine; (10Z,12Z)-octadeca-10,12-dienoylcarnitine; (9Z,11E)-Octadeca-9,11-dienoylcarnitine; (6Z,9Z)-Octadeca-6,9-dienoylcarnitine; (2E,4E)-Octadeca-2,4-dienoylcarnitine	HMDB0240780; HMDB0240822; HMDB0241539; HMDB0241540; HMDB0241541	Lipids and lipid-like molecules; Lipids and lipid-like molecules; Lipids and lipid-like molecules; Lipids and lipid-like molecules; Lipids and lipid-like molecules	Fatty Acyls; Fatty Acyls; Fatty Acyls; Fatty Acyls; Fatty Acyls	Fatty acid esters; Fatty acid esters; Fatty acid esters; Fatty acid esters; Fatty acid esters	; ; ; ;	**	pos
247.20178.2	9.87611e-81	-1.28656	0.007	0.216	7.57497e-78	247.202	N-Decanoylglycine	HMDB0013267	Organic acids and derivatives	Carboxylic acids and derivatives	Amino acids, peptides, and analogues	NA	*	pos
202.06650.2	4.02274e-127	-1.33195	0.098	0.43	3.08544e-124	202.066	NA	NA	NA	NA	NA	NA	NA	pos
400.34215.2	1.12091e-120	-1.36893	0.13	0.453	8.59735e-118	400.342	L-Palmitoylcarnitine; O-Palmitoylcarnitine; 12-Methylpentadecanoylcarnitine; 9-Methylpentadecanoylcarnitine; 5-Methylpentadecanoylcarnitine; 6-Methylpentadecanoylcarnitine; 11-Methylpentadecanoylcarnitine; 3-Methylpentadecanoylcarnitine; 8-Methylpentadecanoylcarnitine; 7-Methylpentadecanoylcarnitine; 13-Methylpentadecanoylcarnitine; 4-Methylpentadecanoylcarnitine; 14-Methylpentadecanoylcarnitine;…	HMDB0240774; HMDB0240783; HMDB0240843; HMDB0240844; HMDB0240845; HMDB0240846; HMDB0240847; HMDB0240848; HMDB0240849; HMDB0240850; HMDB0240851; HMDB0240852; HMDB0240853; HMDB0241914	Lipids and lipid-like molecules; Lipids and lipid-like molecules; Lipids and lipid-like molecules; Lipids and lipid-like molecules; Lipids and lipid-like molecules; Lipids and lipid-like molecules; Lipids and lipid-like molecules; Lipids and lipid-like molecules; Lipids and lipid-like molecules; Lipids and lipid-like molecules; Lipids and lipid-like molecules; Lipids and lipid-like molecules; Lip…	Fatty Acyls; Fatty Acyls; Fatty Acyls; Fatty Acyls; Fatty Acyls; Fatty Acyls; Fatty Acyls; Fatty Acyls; Fatty Acyls; Fatty Acyls; Fatty Acyls; Fatty Acyls; Fatty Acyls; Fatty Acyls	Fatty acid esters; Fatty acid esters; Fatty acid esters; Fatty acid esters; Fatty acid esters; Fatty acid esters; Fatty acid esters; Fatty acid esters; Fatty acid esters; Fatty acid esters; Fatty acid esters; Fatty acid esters; Fatty acid esters; Fatty acid esters	; ; ; ; ; ; ; ; ; ; ; ; ;	**	pos
426.35768.1	3.2911e-219	-1.46972	0.36	0.743	2.52427e-216	426.358	Vaccenyl carnitine; Elaidic carnitine; Octadecenoylcarnitine	HMDB0006351; HMDB0006464; HMDB0094687	Lipids and lipid-like molecules; Lipids and lipid-like molecules; Lipids and lipid-like molecules	Fatty Acyls; Fatty Acyls; Fatty Acyls	Fatty acid esters; Fatty acid esters; Fatty acid esters	; ;	**	pos
398.32627.1	8.30566e-112	-1.59389	0.037	0.325	6.37044e-109	398.326	trans-Hexadec-2-enoyl carnitine	HMDB0006317	Lipids and lipid-like molecules	Fatty Acyls	Fatty acid esters	NA	**	pos
221.18619.2	1.96204e-282	-2.23352	0.091	0.611	1.50489e-279	221.186	NA	NA	NA	NA	NA	NA	NA	pos
