# Supplementary material for: Multi-omic profiling of clear cell renal cell carcinoma identifies metabolic reprogramming associated with disease progression
Source: Nat Genet. 2024 Feb 15;56(3):442–57. doi: 10.1038/s41588-024-01662-5 (PMC10937392; doi:10.1038/s41588-024-01662-5)
Supplement: Supplementary file 10 — Statistical source data. [file 41588_2024_1662_MOESM10_ESM.xlsx]

## Sheet: eFig. 3b
IM_group	grade	Freq
IM1	G1	3
IM2	G1	3
IM3	G1	0
IM4	G1	1
IM1	G2	48
IM2	G2	84
IM3	G2	24
IM4	G2	29
IM1	G3	27
IM2	G3	64
IM3	G3	37
IM4	G3	51
IM1	G4	14
IM2	G4	6
IM3	G4	13
IM4	G4	34
IM1	GX	0
IM2	GX	0
IM3	GX	0
IM4	GX	1

## Sheet: eFig. 3c
IM_group	stage	Freq
IM1	not reported	0
IM2	not reported	0
IM3	not reported	1
IM4	not reported	0
IM1	stage i	60
IM2	stage i	97
IM3	stage i	20
IM4	stage i	34
IM1	stage ii	6
IM2	stage ii	15
IM3	stage ii	12
IM4	stage ii	10
IM1	stage iii	17
IM2	stage iii	31
IM3	stage iii	22
IM4	stage iii	43
IM1	stage iv	9
IM2	stage iv	14
IM3	stage iv	19
IM4	stage iv	29
